# Supplementary material for: Comprehensive analysis of the role of diverse programmed cell death patterns in sepsis
Source: Front Immunol. 2025 Nov 19;16:1685533. doi: 10.3389/fimmu.2025.1685533 (PMC12672461; doi:10.3389/fimmu.2025.1685533)
Supplement: Supplementary file 6 [file Table1.xlsx]

## Sheet: Sheet1
Supplementary Table 1. The essential information of the microarray datasets included in this study.
GEO	Samples
	Total	Sepsis	Control
GSE57065	53	28	25
GSE54514	163	127	36
GSE28750	30	10	20
GSE69528	124	102	22
