# Supplementary material for: Comprehensive analysis of the role of diverse programmed cell death patterns in sepsis
Source: Front Immunol. 2025 Nov 19;16:1685533. doi: 10.3389/fimmu.2025.1685533 (PMC12672461; doi:10.3389/fimmu.2025.1685533)
Supplement: Supplementary file 7 [file Table2.xlsx]

## Sheet: Sheet 1
Supplementary Table 2. List of PCD genes.
Alkaliptosis	Apoptosis	Autophagy	Cuproptosis	Disulfidptosis	Entotic.cell.death	Ferroptosis	Lysosome.dependent.cell.death	Necroptosis	Netotic.cell.death	Oxciptosis	Parthanatos	Pyroptosis
IKBKB	TNFSF10	HDAC6	LIAS	SLC7A11	AMPK	ACSL1	TP53	TNF	ELANE	PGAM5	PARP	BAK1
NFKB1	TNFRSF10A	TOMM6	LIPT1	SLC3A2	ATG5	ACSL3	EGFR	TNFRSF1A	MMP1	KEAP1	MIF	BAX
CA9	TNFRSF10B	RNF103-CHMP3	DLD	RPN1	ATG7	ACSL4	AKT1	TRADD	MPO	AIFM1	AIFM1	CASP1
CHUK	FASLG	PLIN3	DLAT	NCKAP1	BECN1	ACSL5	ATM	TRAF2	CAMP	NRF2	HSP70	CASP3
IKBKG	FAS	RRAGB	PDHA1		CDC42	ACSL6	TNF	TRAF5	PADI4	AIRE	PAAN	CASP4
NFKBIA	FADD	TUBA1B	PDHB		CDH1	AIFM2	PDCD1	RIPK1	EIPA	CASP8	ARH3	CASP5
RELA	TNF	TUBB3	MTF1		CTN1	AKR1C1	MTOR	BIRC2	NCX1	TNF	RNF146	CHMP2A
NFKB1A	TNFRSF1A	TUBB4A	GLS		CYBB	AKR1C2	VHL	BIRC3	MIA	TNFRSF1A	ADPRHL2	CHMP2B
	TRADD	TUBB4B	CDKN2A		MYH14	AKR1C3	H19	XIAP	SOD2-OT1	RIPK1	OGG1	CHMP3
	CFLAR	TOMM40	FDX1		PI3KC3	ALOX15	CDK4	RBCK1	PGR-AS1	TBK1		CHMP4A
	CASP8	ATG7	GCSH		RHOA	ATG5	IL6	RNF31	PWAR1	CUL3		CHMP4B
	CASP10	LAMTOR5	ATP7A		RNF146	ATG7	STK11	SHARPIN	CRMA	FADD		CHMP4C
	CASP6	RRAGA	ATP7B		ROCK	BACH1	PTPN11	SPATA2L	THORLNC	FLNC		CHMP6
	CASP3	CETN1	SLC31A1		RUBCN	CBS	CD274	SPATA2	TLX1NB	IKBKE		CHMP7
	CASP7	CFTR			UVRAG	CHMP5	DAPK1	CYLD	PADI2	RAD23B		CYCS
	BID	WDR45			CTNNA1	CHMP6	RIPK1	FADD	EIF2AK3-DT	RNF31		ELANE
	BAX	TUBA3E				CISD1	ABL1	CASP8		SHARPIN		GSDMD
	BAK1	PARK7				COQ2	TGFBR2	CFLAR		TMEM165		GSDME
	DIABLO	GABARAP				CP	XIAP	RIPK3		CHCHD4		GZMB
	SEPTIN4	GABARAPL2				CTH	FGFR2	CYBB		OTUD1		HMGB1
	HTRA2	TUBA3D				CYBB	HIF1A	CAMK2A		PGAM4		IL18
	CYCS	ATG4A				DPP4	SRC	CAMK2D		CRMA		IL1A
	APAF1	PLIN2				FDFT1	ICAM1	CAMK2B		SOD2-OT1		IL1B
	CASP9	CHMP4B				FTH1	IL1B	CAMK2G				IRF1
	PRF1	VPS37A				FTL	CFLAR	SLC25A4				IRF2
	GZMB	FUNDC1				FTMT	JAK2	SLC25A5				TP53
	TUBA1B	DYNLL2				GCH1	STK4	SLC25A6				TP63
	TUBA4A	CSNK2A1				GCLC	IKBKB	SLC25A31				CASP6
	TUBA3C	CSNK2A2				GCLM	MIR125A	PPID				CASP8
	TUBA1A	CSNK2B				GPX4	PARP1	VDAC1				CASP9
	TUBA1C	SLC38A9				GSS	PPARG	VDAC2				GPX4
	TUBA8	VPS37D				HMGCR	MCL1	VDAC3				GSDMB
	TUBA3E	DYNC1H1				HMOX1	EGF	GLUD2				GSDMC
	TUBA3D	DYNC1I1				HSPB1	IGF1R	GLUD1				NLRC4
	TUBAL3	DYNC1I2				IREB2	MAPK14	GLUL				NLRP1
	MCL1	DYNC1LI2				LPCAT3	TSC2	PYGL				NLRP2
	ACTG1	EEF1A1				MAP1LC3A	CBL	PYGM				NLRP3
	ACTB	PGAM5				MAP1LC3B	LINC-ROR	PYGB				NLRP6
	SPTA1	ARL13B				MAP1LC3C	MITF	MAPK8				NLRP7
	SPTAN1	EPAS1				NCOA4	BCL2L11	MAPK10				NOD1
	LM	ATG14				NOX1	BDNF-AS	MAPK9				PLCG1
	LMNB1	ATG4B				NOX4	TSC1	FTH1				PJVK
	LMNB2	GABARAPL1				PCBP1	YAP1	FTL				PRKACA
	PARP1	MTOR				PCBP2	MIR133B	PLA2G4E				PYCARD
	PARP2	CHMP2B				PHKG2	CD36	PLA2G4A				SCAF11
	PARP3	WIPI2				POR	HSP90AA1	JMJD7-PLA2G4B				TINAP
	PARP4	GFAP				PRNP	CDK6	PLA2G4B				TNF
	DFFA	CHMP2A				SAT1	MIR494	PLA2G4C				AIM2
	DFFB	ATG9B				SAT2	NLRP3	PLA2G4D				GSDMA
	ENDOG	LAMTOR2				SLC11A2	PTGS2	PLA2G4F				IL6
	AIFM1	CHMP4A				SLC1A5	HMGB1	ALOX15				NOD2
	ERN1	HBB				SLC38A1	GBA1	CAPN1				TIRAP
	TRAF2	PIK3R4				SLC39A14	MIR7-3HG	CAPN2
	ITPR1	HSF1				SLC39A8	TRAF2	SMPD1
	ITPR2	HSPA8				SLC3A2	SMPD1	MLKL
	ITPR3	HSP90AA1				SLC40A1	GSK3B	PGAM5
	CAPN1	HSP90AB1				SLC7A11	SQSTM1	DNM1L
	CAPN2	TUBB8				STEAP3	CHEK1	NLRP3
	CASP12	TUBB2B				TF	LINC01672	PYCARD
	EIF2AK3	PEDS1-UBE2V1				TFRC	FLT1	CASP1
	EIF2S1	LAMTOR4				TP53	IL6ST	IL1B
	ATF4	LAMP2				TXNRD1	HULC	CHMP2A
	DDIT3	TOMM5				VDAC2	CER3	CHMP2B
	CTSB	NBR1				VDAC3	PROM1	CHMP3
	CTSC	MAP1LC3C				ABCC1	NOTCH3	RNF103-CHMP3
	CTSD	ATM				ACACA	FOXO3	CHMP4B
	CTSF	PRKN				ACO1	SHC1	CHMP4A
	CTSH	MTERF3				ACSF2	TFEB	CHMP4C
	CTSK	DYNC1LI1				ALOX12	TRAF6	CHMP6
	CTSL	PCNT				ALOX5	HSPA5	VPS4B
	CTSO	VPS28				ATP5MC3	CTSD	VPS4A
	CTSS	UBAP1				CARS	TMX2-CTNND1	CHMP1B
	CTSV	PRKAG2				CD44	SIRT1	CHMP1A
	CTSW	CHMP3				CHAC1	SCAR5	CHMP5
	CTSZ	TUBA8				CRYAB	VCP	CHMP7
	BIRC2	PIK3C3				CS	CTSB	TRPM7
	BIRC3	PRKAG3				EMC2	RIPK3	IL1A
	XIAP	TOMM7				FADS2	CD86	IL33
	BIRC5	LAMTOR1				FANCD2	PKM	HMGB1
	BCL2L11	VPS37C				G6PD	SERPINB3	TNFSF10
	BCL2L1	ATG16L1				GLS2	ITGA5	TNFRSF10A
	BCL2	WIPI1				GOT1	PKLR	TNFRSF10B
	DAXX	PRKAA1				HSBP1	SOD2-OT1	FASLG
	RIPK1	AMBRA1				KEAP1	PARK7	FAS
	DAB2IP	PRKAA2				MT1G	RPS27A	FAF1
	MAP3K5	PRKAB1				NFE2L2	HDAC6	IF1
	MAPK8	PRKAB2				NFS1	CTNND1	IF2
	MAPK10	MFN1				NQO1	BECN1	IF4
	MAPK9	PRKAG1				NRF2	MAP3K7	IF5
	BAD	WDR45B				OTUB1	HSPA8	IF6
	JUN	TOMM22				PEBP1	XRCC5	IF7
	FOS	RPTOR				PGD	HCK	IF8
	TP53	PEX5				PROM2	TAB2	IF10
	HRK	RRAGD				PTGS2	AHR	IF13
	MAP3K14	RHEB				RPL8	EMSLR	IF14
	CHUK	RSE1				SQLE	MIR33A	IF16
	IKBKB	ATG101				ZEB1	LAMP2	IF17
	IKBKG	RPS27A					ANXA2	IF21
	NFKBIA	RRAGC					BAG3	IFNB1
	NFKB1	MLST8					VTN	IFNG
	RELA	MTMR14					PRKAA1	IFR1
	PTPN13	ATG3					UBC	IFR2
	GADD45A	PINK1					C9orf72	IFNGR1
	GADD45B	SRC					IRF3	IFNGR2
	GADD45G	TSC1					DIRC3	JAK1
	TRAF1	TSC2					MIR155HG	JAK2
	BCL2A1	TSG101					CD1D	JAK3
	ATM	TUBA4A					DDR1	TYK2
	PIDD1	TUBA3C					IL1R1	STAT1
	TP53AIP1	TUBB2A					CUL1	STAT2
	BBC3	UBA52					IRAK1	STAT3
	PMAIP1	UBB					NEDD4	STAT4
	CASP2	UBC					CTSK	STAT5A
	NGF	UBE2N					ARSA	STAT5B
	NTRK1	UBE2V1					STUB1	STAT6
	IL3	UVRAG					ATG5	IRF9
	IL3RA	VCP					CTSL	EIF2AK2
	CSF2RB	VDAC1					HOTAIRM1	TLR4
	PIK3CA	VIM					CAPN1	TICAM2
	PIK3CD	TUBA1A					GDF15	TICAM1
	PIK3CB	ATG9A					IFNGR1	TLR3
	PIK3R1	CHMP6					RPS6KA3	ZBP1
	PIK3R2	VPS37B					STING1	USP21
	PIK3R3	TUBAL3					MCOLN1	SQSTM1
	PDPK1	IFT88					IAPP	HSP90AA1
	AKT1	TUBB1					ROR2	HSP90AB1
	AKT2	MAP1LC3B					HSP90AB1	TNFAIP3
	AKT3	ATG10					CSNK1A1	PARP1
	HRAS	ULK1					LAMP1	BID
	KRAS	MAP1LC3A					RB1CC1	BAX
	NRAS	TUBB6					KCNB1	AIFM1
	RAF1	USP30					PPIA	H2AX
	MAP2K1	TUBA1C					SNHG5	H2AC20
	MAP2K2	ATG4C					RPTOR	H2AC12
	MAPK1	ATG4D					TRIM28	H2AC1
	MAPK3	LAMTOR3					UBB	H2AC25
	AATF	DYNLL1					PEBP1	H2AB3
	ABL1	BECN1					GAA	H2AC8
	ACAA2	SQSTM1					RAB7A	H2AC4
	ACKR3	MTMR3					IFR1	MACROH2A2
	ACVR1	MVB12B					CBLB	MACROH2A1
	ACVR1B	ATG12					IFR2	H2AC19
	ADORA1	CHMP7					UBE2D1	H2AJ
	AEN	CHMP4C					TRC-GCA24-1	H2AB1
	AGT	MVB12A					VPS33A	H2AC17
	AGTR2	ATG5					HGS	H2AC18
	ANXA6	ATG13					PHLPP1	H2AC11
	APPL1	TOMM20					APOD	H2AC21
	AR	RB1CC1					NUMB	H2AZ2
	ARHGEF2	TOMM70					TNK2	H2AC7
	ARL6IP5	MFN2					RAB5A	H2AZ1
	ARMC10	ABL1					ULK1	H2AC15
	ARRB2	ABL2					DACT1	H2AC6
	ASAH2	ACER2					CLDN5	H2AC13
	ATF3	ADRA1A					GABRA1	H2AC14
	ATP2A1	ADRB2					OFD1	H2AC16
	ATP2A3	AKT1					MAP1LC3A	H2AB2
	ATP5IF1	ATF6					CLCN7	PPIA
	AVP	ATG2A					AQP2	BCL2
	BAG3	ATG2B					UBE2D3	PYG
	BAG5	ATP13A2					TAB3	GLNA
	BAG6	ATP6V0A1					VAMP8	HSP90A
	BCAP31	ATP6V0A2					TRIM21	TNFSF6
	BCL10	ATP6V0B					MAP1LC3B	TNFRSF6
	BCL2L10	ATP6V0C					TRIM25	JNK
	BCL2L12	ATP6V0D1					SLC1A5	CAMK2
	BCL2L14	ATP6V0D2					MSTN	IFNAR1
	BCL2L2	ATP6V0E1					RNF40	IFNAR2
	BCL3	ATP6V0E2					CSNK1E	TIRP
	BCLAF1	ATP6V1A					ARL8B	IFNA
	BDKRB2	ATP6V1B1					SBF2	IFNB
	BDNF	ATP6V1B2					CRMA	TRIF
	BECN1	ATP6V1C1					ABL2	SLC25A4S
	BIK	ATP6V1C2					UBE2D2	H2A
	BIRC6	ATP6V1D					ATP13A2	VPS24
	BLOC1S2	ATP6V1E1					LGALS8	VPS4
	BMF	ATP6V1E2					NCOA4	CHMP1
	BMP4	ATP6V1G1					UBE2E1	PLA2G4
	BMP5	ATP6V1G2					SP23	NOX2
	BMPR1B	ATP6V1H					MIR33B
	BNIP3	AUP1					AGFG1
	BNIP3L	BAD					GABARAPL1
	BOK	BAG3					ATG13
	BRCA1	BCL2					CALCOCO2
	BRCA2	BCL2L11					TMEM131L
	BRSK2	BMF					GABARAP
	BTK	BNIP3					VPS4B
	CAAP1	BNIP3L					RING1
	CASP1	BOK					MID1
	CASP4	C9orf72					ULK2
	CASP5	CALCOCO2					SHFL
	CASP8AP2	CAMKK2					ENSG00000232995
	CAV1	CAPN1					SIGLEC15
	CCAR2	CAPNS1					BACE2
	CCK	CASP1					RNF41
	CD14	CASP3					STX5
	CD24	CDC37					VPS16
	CD27	CDK5					FYCO1
	CD28	CDK5R1					SMCR8
	CD38	CISD2					MARCHF1
	CD3E	CLEC16A					RAB21
	CD44	CLN3					MCOLN2
	CD5	CLU					VPS11
	CD70	CPTP					VAMP7
	CD74	CTSA					MCOLN3
	CDIP1	CTTN					GABARAPL2
	CDKN1A	DAP					CTSV
	CDKN2D	DAPK1					PDE1C
	CEBPB	DAPK2					VPS13C
	CHAC1	DAPK3					MREG
	CHCHD10	DAPL1					CBLL1
	CHEK2	DCN					PLEKHM1
	CIB1	DDIT3					ILKAP
	CIDEB	DDRGK1					VPS18
	CLU	DEPDC5					HAGLROS
	COA8	DEPP1					EI24
	COL2A1	DHRSX					NLRP6
	CRADD	DNM1L					ATG4A
	CREB3	DRAM1					ACP2
	CREB3L1	DRAM2					ROBO3
	CRH	EEF1A2					TRD-GTC9-1
	CRIP1	EIF2AK4					GPSM1
	CSF2	EIF4G1					MIR543
	CSNK2A1	EIF4G2					CACYBP
	CSNK2A2	ELAPOR1					MAEL
	CTH	EP300					MKRN2
	CTNNA1	EPM2A					SCFD1
	CTTN	ERCC4					TRIM69
	CUL1	ERN1					STX6
	CUL2	EXOC1					LAMTOR5
	CUL3	EXOC4					HERC4
	CUL4A	EXOC7					VPS41
	CUL5	EXOC8					SEC22B
	CX3CL1	FBXL2					SLC2A12
	CX3CR1	FBXO7					KDM7A
	CXCL12	FBXW7					HYMAI
	CYLD	FEZ1					NONHSAG046336.2
	CYP1B1	FEZ2					C1QL3
	DAP	FLCN					MIRLET7BHG
	DAP3	FOXK1					LINC00265
	DAPK1	FOXK2					MAP1LC3C
	DAPK2	FOXO1					EIF2AK3-DT
	DAPK3	FOXO3					MIR1262
	DAPL1	FTH1					C1orf220
	DBH	FTL					TRG-GCC2-6
	DCC	FYCO1					TIFAB
	DDIAS	FZD5					MIR585
	DDIT4	GAPDH					TRG-GCC2-1
	DDX3X	GATA4					TRG-GCC2-3
	DDX47	GBA					TRG-GCC2-2
	DDX5	GNAI3					TRG-TCC1-1
	DEDD	GOLGA2					TRG-GCC2-4
	DEDD2	GPR137					TRG-GCC2-5
	DELE1	GPR137B					MIR1268B
	DEPTOR	GPSM1					MIR1268A
	DIDO1	GSK3A					ABCA2
	DNAJA1	GSK3B					ABCB9
	DNAJC10	HAX1					ACP5
	DNM1L	HERC1					ADGRE2
	DPF2	HGF					AGA
	DYRK2	HIF1A					AP1B1
	E2F1	HMGB1					AP1G1
	E2F2	HMOX1					AP1M1
	EDA2R	HSPB1					AP1M2
	ELL3	HSPB8					AP1S1
	ENO1	HTR2B					AP1S2
	EP300	HTRA2					AP1S3
	EPHA2	HTT					AP3B1
	EPO	HUWE1					AP3B2
	ERBB3	IFI16					AP3D1
	ERCC6	IFNG					AP3M1
	ERN2	IKBKG					AP3M2
	ERO1A	IL10					AP3S1
	ERP29	IL10RA					AP3S2
	EYA1	IL4					AP4B1
	EYA2	IRGM					AP4E1
	EYA3	ITPR1					AP4M1
	EYA4	KAT5					AP4S1
	FAF1	KAT8					ARF1
	FAIM	KDM4A					ARSB
	FAIM2	KDR					ARSG
	FAM162A	KEAP1					ASAH1
	FASTK	KIF25					ATP10B
	FBH1	KLHL22					ATP6AP1
	FBXW7	KLHL3					ATP6V0A1
	FEM1B	LACRT					ATP6V0A2
	FGA	LAMP1					ATP6V0A4
	FGB	LAMP3					ATP6V0B
	FGF10	LARP1					ATP6V0C
	FGFR1	LEP					ATP6V0D1
	FGFR3	LEPR					ATP6V0D2
	FGG	LGALS8					ATP6V1H
	FHIT	LRRK2					BLK
	FIGNL1	LRSAM1					BLOC1S1
	FIS1	LZTS1					BLOC1S2
	FNIP2	MAP3K7					BORCS5
	FXN	MAPK15					BORCS6
	FYN	MAPK3					BTK
	FZD9	MAPK8					C12orf4
	G0S2	MAPT					CD164
	GABARAP	MCL1					CD300A
	GATA1	MEFV					CD63
	GATA4	MET					CD68
	GCLM	MFSD8					CD84
	GDNF	MID2					CHGA
	GFRAL	MIR199A1					CLN3
	GGCT	MIRLET7B					CLN5
	GHITM	MT3					CLNK
	GNAI2	MTCL1					CLTA
	GNAI3	MTDH					CLTB
	GPER1	MTM1					CLTC
	GPX1	MTMR4					CLTCL1
	GRINA	MTMR8					CLU
	GSDME	MTMR9					CPLX2
	GSK3A	NCOA4					CTNS
	GSK3B	NEDD4					CTSA
	GSKIP	NLRP6					CTSC
	GSTP1	NOD1					CTSE
	HDAC1	NOD2					CTSF
	HERPUD1	NPC1					CTSG
	HGF	NPRL2					CTSH
	HIC1	NRBP2					CTSO
	HIF1A	NUPR1					CTSS
	HINT1	OPTN					CTSW
	HIP1	ORMDL3					CTSZ
	HIP1R	OSBPL7					DEF8
	HIPK1	PAFAH1B2					DNASE2
	HIPK2	PHB2					DNASE2B
	HMGB2	PHF23					ENTPD4
	HMOX1	PIK3C2A					FAM98A
	HNRNPK	PIK3CA					FER
	HSPA1A	PIK3CB					FES
	HSPA1B	PIK3R2					FGR
	HSPB1	PIM2					FLCN
	HTT	PIP4K2A					FOXF1
	HYAL2	PIP4K2B					FTH1
	HYOU1	PIP4K2C					FTL
	ICAM1	PJVK					FUCA1
	IFI16	PLEKHF1					GAB2
	IFI27	PLK2					GALC
	IFI27L1	PLK3					GALNS
	IFI27L2	POLDIP2					GATA2
	IFI6	PRKACA					GBA
	IFNB1	PRKD1					GCC2
	IFNG	PSAP					GGA1
	IGF1	PTPN22					GGA2
	IKBKE	PYCARD					GGA3
	IL12A	QSOX1					GLA
	IL19	RAB39B					GLB1
	IL1A	RAB3GAP1					GM2A
	IL1B	RAB3GAP2					GNPTAB
	IL2	RAB7A					GNPTG
	IL20RA	RAB8A					GNS
	IL33	RALB					GUSB
	IL4	RASIP1					HEXA
	IL6R	RETREG1					HEXB
	IL7	RETREG3					HGSNAT
	INCA1	RIPK2					HMOX1
	ING2	RMC1					HPS6
	ING5	RNF152					HYAL1
	INHBA	RNF41					IDS
	INHBB	RNF5					IDUA
	INS	ROCK1					IGF2R
	ITGA6	RUBCN					IL13
	ITGAM	RUFY4					IL13RA2
	ITGAV	SCFD1					IL4
	ITM2C	SCOC					IL4R
	ITPRIP	SEC22B					KIF1B
	IVNS1ABP	SESN1					KIT
	JAK2	SESN2					KXD1
	JMY	SESN3					LAMP3
	KDM1A	SH3BP4					LAMTOR1
	KITLG	SH3GLB1					LAPTM4A
	KRT18	SIRT1					LAPTM4B
	KRT8	SIRT2					LAPTM5
	LCK	SMCR8					LAT
	LGALS12	SMG1					LAT2
	LGALS3	SNCA					LGALS9
	LRRK2	SNRNP70					LGMN
	LTBR	SNX32					LIPA
	LY96	SNX5					LRRK2
	MADD	SNX6					LYN
	MAEL	SOGA1					M6PR
	MAGEA3	SOGA3					MAN2B1
	MAP2K5	SPTLC1					MANBA
	MAPK7	SPTLC2					MAP6
	MAPK8IP1	SREBF1					MFSD8
	MAPK8IP2	SREBF2					MILR1
	MARCHF7	STAT3					MRGPRX2
	MAZ	STBD1					MT3
	MDM2	STING1					MYH9
	MELK	STK11					NAGA
	MFF	STUB1					NAGLU
	MIF	SUPT5H					NAGPA
	MIR132	SVIP					NAPSA
	MIR15A	SYNPO2					NDEL1
	MIR16-1	TAB2					NEU1
	MIR17	TAB3					NPC1
	MIR198	TBC1D14					NPC2
	MIR21	TBC1D25					NR4A3
	MIR210	TBK1					PDPK1
	MIR221	TEX264					PIK3C3
	MIR222	TFEB					PIK3CD
	MIR26B	TICAM1					PIK3CG
	MIR27B	TIGAR					PIP4K2A
	MIR449A	TLK2					PIP4K2B
	MKNK2	TMEM150A					PIP4P1
	MLH1	TMEM150B					PLA2G15
	MLLT11	TMEM150C					PLA2G3
	MMP9	TMEM39A					PLEKHM2
	MNT	TMEM39B					PPT1
	MOAP1	TMEM59					PPT2
	MPV17L	TP53					PSAP
	MSH2	TP53INP1					PSAPL1
	MSH6	TP53INP2					PTGDR
	MSX1	TPCN1					PTGDS
	MUC1	TPCN2					RAB34
	MUL1	TREM2					RAB3A
	MYBBP1A	TRIB3					RAC2
	NACC2	TRIM13					RUBCNL
	NANOS3	TRIM14					S100A13
	NBN	TRIM21					SCARB2
	NCK1	TRIM22					SGSH
	NCK2	TRIM27					SLC11A1
	NDUFA13	TRIM34					SLC11A2
	NDUFS3	TRIM38					SLC17A5
	NFATC4	TRIM5					SNAP23
	NFE2L2	TRIM6					SNAPIN
	NGFR	TRIM65					SNX16
	NKX3-1	TRIM68					SNX4
	NLE1	TRIM8					SORL1
	NME5	TRIML1					SORT1
	NMT1	TRIML2					SPAG9
	NOC2L	TSPO					SPHK2
	NOG	UBA5					STXBP1
	NOL3	UBQLN1					STXBP2
	NONO	UBQLN2					SUMF1
	NOS3	UBQLN4					SYK
	NOX1	UCHL1					SYTL4
	NR4A2	UFC1					TCIRG1
	NUPR1	UFL1					TMEM106B
	OPA1	UFM1					TPP1
	P2RX4	USP10					UNC13D
	P2RX7	USP13					VPS33B
	P4HB	USP33					VPS4A
	PAK2	USP36					WASH3P
	PAK5	VPS13C					ZFYVE16
	PARK7	VPS13D
	PAWR	VPS26A
	PCGF2	VPS26B
	PDCD10	VPS35
	PDCD5	WAC
	PDCD6	WASHC1
	PDIA3	WDFY3
	PDK1	WDR24
	PDK2	WDR41
	PDX1	WDR6
	PEA15	WDR81
	PELI3	ZC3H12A
	PERP	ZKSCAN3
	PF4	ZMPSTE24
	PHIP
	PHLDA3
	PIAS4
	PIH1D1
	PINK1
	PLAGL2
	PLAUR
	PLEKHF1
	PLSCR3
	PML
	POLB
	POU4F1
	POU4F2
	PPARD
	PPIA
	PPIF
	PPM1F
	PPP1CA
	PPP1R13B
	PPP1R15A
	PPP2R1B
	PPP3CC
	PPP3R1
	PRDX2
	PRELID1
	PRKCA
	PRKCD
	PRKDC
	PRKN
	PRKRA
	PRODH
	PSEN1
	PSMD10
	PSME3
	PTEN
	PTGIS
	PTH
	PTPMTI
	PTPN1
	PTPN2
	PTPRC
	PTTGIIP
	PYCARD
	QARS1
	RACKI
	RB1
	RBICC1
	RBCK1
	RET
	RFFL
	RHOTI
	RHOT2
	RIPK3
	RNF183
	RNF186
	RNF34
	RNF41
	RPL11
	RPL26
	RPS27L
	RPS3
	RPS6KB1
	RPS7
	RRPS
	RTKN2
	RTL10
	S100A8
	S100A9
	SCG2
	SCN2A
	SCRT2
	SELENOK
	SELENOS
	SENPI
	SERINC3
	SERPINE1
	SFN
	SFPQ
	SFRP1
	SFRP2
	SGMS1
	SGPL1
	SGPP1
	SH3RF1
	SHH
	SHISA5
	SIAHl
	SIAH2
	SIRTI
	SIVA1
	SKIL
	SLC25A5
	SLC35F6
	SLC9A3R1
	SMAD3
	SNAII
	SNAI2
	SNWI
	SOD1
	SOD2
	SORT1
	SP100
	SRC
	SRPX
	SsT
	SSTR3
	ST20
	STK11
	STK24
	STK25
	STK3
	STK4
	STRADB
	STX4
	STYXL1
	SYVNI
	TAF9
	TAF9B
	TCF7L2
	TERT
	TFDPi
	TFDP2
	TFPT
	TGFB1
	TGFB2
	TGFBR1
	THBS1
	TICAM1
	TICAM2
	TIMM50
	TIMP3
	TLR3
	TLR4
	TM2D1
	TMBIM1
	TMBIM6
	TMC8
	TMEM102
	TMEM109
	TMEM117
	TMEM14A
	TMEM161A
	TNFAIP3
	TNFRSF10C
	TNFRSF12A
	TNFRSF1B
	TNFRSF25
	TNFSF12
	TOPORS
	TP53BP2
	TP63
	TP73
	TPD52L1
	TPT1
	TRAF7
	TRAP1
	TRIAP1
	TRIB3
	TRIM32
	TRIM39
	TXNDC12
	TYROBP
	UACA
	UBB
	UBE2K
	UBE4B
	UBOLN1
	UMOD
	UNC5B
	URI1
	USP28
	USP47
	VDAC2
	VNN1
	WDR35
	WNT4
	WWOX
	XBP1
	YAP1
	YBX3
	YWHAB
	YWHAE
	YWHAG
	YWHAH
	YWHAQ
	YWHAZ
	ZC3HC1
	ZDHHC3
	ZMYND11
	ZNF205
	ZNF385A
	ZNF385B
	ZNF622
	ZSWIM2
