# Supplementary material for: Comprehensive analysis of the role of diverse programmed cell death patterns in sepsis
Source: Front Immunol. 2025 Nov 19;16:1685533. doi: 10.3389/fimmu.2025.1685533 (PMC12672461; doi:10.3389/fimmu.2025.1685533)
Supplement: Supplementary file 8 [file Table3.xlsx]

## Sheet: Sheet1
Supplementary Table 3. Basic clinical information of SIC patients and healthy donors.
Sample	Group	Gender	Age	SOFA score
Sample1	Healthy	Male	32	0
Sample2	Healthy	Female	30	0
Sample3	Healthy	Female	25	0
Sample4	Healthy	Male	32	0
Sample5	Healthy	Female	28	0
Sample6	Healthy	Female	24	0
Sample7	Healthy	Female	43	0
Sample8	Healthy	Male	38	0
Sample9	SIC	Female	49	4
Sample10	SIC	Male	43	3
Sample11	SIC	Female	35	3
Sample12	SIC	Male	39	5
Sample13	SIC	Male	55	7
Sample14	SIC	Female	32	4
Sample15	SIC	Male	36	4
Sample16	SIC	Male	64	10
Sample17	SIC	Female	44	5
Sample18	SIC	Male	41	5
Sequential organ failure assessment (SOFA) score
