# Supplementary material for: Comprehensive analysis of the role of diverse programmed cell death patterns in sepsis
Source: Front Immunol. 2025 Nov 19;16:1685533. doi: 10.3389/fimmu.2025.1685533 (PMC12672461; doi:10.3389/fimmu.2025.1685533)
Supplement: Supplementary file 9 [file Table4.xlsx]

## Sheet: Sheet 1
Supplementary Table 4. List of DEGs between sepsis and control.
symbol	logFC	P.Value	adj.P.Val
CDC42SE2	-0.574008	1.83618e-20	2.03632e-16
RNASE2	1.41492	6.58298e-20	3.65026e-16
LEPROTL1	-0.603016	1.46896e-18	5.43024e-15
SLBP	-0.437801	7.46875e-18	2.07071e-14
ZFP36L2	-0.78944	1.47723e-17	3.27651e-14
TMEM106B	-0.426837	7.91579e-17	1.4631e-13
TC2N	-0.57347	3.27524e-16	5.18892e-13
PTMA	-0.655615	4.28382e-16	5.93845e-13
RNF4	-0.323949	4.85012e-16	5.97642e-13
ASTE1	-0.310318	5.44002e-16	6.03299e-13
CTDSP2	-0.401226	6.24565e-16	6.08292e-13
SLC26A8	0.814781	6.58206e-16	6.08292e-13
MEX3C	-0.539738	1.99999e-15	1.70614e-12
RNF44	-0.465895	3.59533e-15	2.68777e-12
RUNX2	-0.60482	3.87079e-15	2.68777e-12
ETS1	-0.898483	3.87776e-15	2.68777e-12
WIPF1	-0.392662	4.90568e-15	3.20024e-12
FLI1	-0.373638	7.4654e-15	4.59951e-12
ANKRD36B	-0.529991	8.32838e-15	4.86115e-12
NT5DC2	0.309832	1.24218e-14	6.68508e-12
RAB22A	-0.375924	1.26588e-14	6.68508e-12
LIX1L	-0.372416	1.46011e-14	7.3603e-12
RNF125	-0.520542	1.56374e-14	7.53993e-12
RNASE3	1.24516	1.75083e-14	8.09028e-12
PTGER4	-0.71692	3.26476e-14	1.44187e-11
SLPI	0.948805	3.43996e-14	1.44187e-11
ZBTB2	-0.335374	3.56006e-14	1.44187e-11
RASGRP1	-0.77731	3.64042e-14	1.44187e-11
IL2RB	-0.903261	4.66981e-14	1.7858e-11
RCAN3	-0.639273	4.89322e-14	1.80886e-11
IDS	-0.42806	6.13138e-14	2.19345e-11
P2RY10	-0.609973	6.86042e-14	2.28558e-11
BTG1	-0.555642	6.97834e-14	2.28558e-11
SLC41A3	-0.312916	7.032e-14	2.28558e-11
EPHX2	-0.375981	7.21327e-14	2.28558e-11
PRC1	0.590808	7.92825e-14	2.44234e-11
RANGRF	-0.32267	1.04479e-13	3.13155e-11
PGLYRP1	1.08391	1.29061e-13	3.67762e-11
S100A8	0.450704	1.2933e-13	3.67762e-11
TOP2A	0.743638	1.32848e-13	3.68321e-11
RNF216	-0.344894	1.54657e-13	4.15808e-11
NT5DC1	-0.332859	1.57475e-13	4.15808e-11
TIAM1	-0.52642	1.84753e-13	4.76491e-11
CD3G	-0.701166	2.19469e-13	5.53162e-11
BLOC1S1	0.658122	2.33988e-13	5.73436e-11
NMT2	-0.64464	2.37854e-13	5.73436e-11
TNFAIP8L1	-0.358832	2.59358e-13	6.11974e-11
UTP3	-0.370616	2.91813e-13	6.74211e-11
CD160	-0.632691	3.36753e-13	7.6216e-11
GATA3	-0.588593	3.49101e-13	7.74305e-11
MAPKAPK5	-0.298681	3.62562e-13	7.88395e-11
CRTAP	-0.460582	3.83101e-13	8.17037e-11
AMD1	-0.432538	4.29061e-13	8.9779e-11
MTR	-0.429202	4.84524e-13	9.95068e-11
F11R	-0.459688	5.29849e-13	1.06837e-10
TK1	0.346935	5.97873e-13	1.17029e-10
ADAM9	0.807041	6.01502e-13	1.17029e-10
H2AFJ	0.574451	7.4643e-13	1.42723e-10
AKAP11	-0.485025	9.23125e-13	1.73516e-10
SH3YL1	-0.712698	9.5786e-13	1.77044e-10
MTF1	0.545675	9.96618e-13	1.81188e-10
OGFRL1	-0.446778	1.13247e-12	2.02566e-10
UBE2C	0.458007	1.17745e-12	2.07268e-10
MPDU1	0.289947	1.31954e-12	2.25226e-10
RHOB	-0.388488	1.32008e-12	2.25226e-10
ALDH9A1	-0.407901	1.47353e-12	2.47598e-10
SH2D1B	-0.712603	1.54297e-12	2.5326e-10
THUMPD1	-0.385694	1.5529e-12	2.5326e-10
ATP2B1	-0.477975	1.8255e-12	2.8989e-10
AASDHPPT	-0.371926	1.82978e-12	2.8989e-10
CDKN1B	-0.463525	2.17944e-12	3.40423e-10
CBLL1	-0.372423	2.33064e-12	3.58983e-10
ISOC1	-0.462837	2.45028e-12	3.72241e-10
TROAP	0.213233	2.81846e-12	4.20615e-10
NAPEPLD	-0.263069	2.84456e-12	4.20615e-10
RBM4	-0.37723	2.9452e-12	4.29767e-10
S100A12	1.17376	3.14027e-12	4.49642e-10
DPF2	-0.327075	3.16572e-12	4.49642e-10
GIMAP1	-0.5438	3.20304e-12	4.49642e-10
SCML4	-0.528734	3.26701e-12	4.52889e-10
ID2	-0.525783	3.45098e-12	4.72486e-10
TNRC6C	-0.319746	3.8366e-12	5.18877e-10
KLRF1	-0.891638	4.00169e-12	5.34684e-10
RSBN1L	-0.344588	4.37821e-12	5.78028e-10
KLRB1	-0.869965	4.55195e-12	5.93895e-10
UQCRQ	0.586124	4.62468e-12	5.96368e-10
TNIK	-0.474357	5.00675e-12	6.34438e-10
NUSAP1	0.618867	5.08913e-12	6.34438e-10
LY9	-0.567413	5.11437e-12	6.34438e-10
SUCLG2	-0.433553	5.14873e-12	6.34438e-10
PTTG1	0.540956	5.22233e-12	6.36435e-10
ATP6V0E2	-0.539517	5.43092e-12	6.54662e-10
FGD4	0.460433	5.62428e-12	6.66369e-10
BLNK	-0.428646	5.64821e-12	6.66369e-10
SLC25A36	-0.321883	5.7923e-12	6.76175e-10
UNC119	-0.257697	6.18437e-12	7.14424e-10
CCR5	-0.316402	6.86544e-12	7.84706e-10
KIF1B	0.709346	6.93428e-12	7.84706e-10
TSPAN18	-0.284635	7.23761e-12	8.10758e-10
AUTS2	-0.62689	7.34261e-12	8.14295e-10
TCEA1	-0.296272	7.83925e-12	8.60765e-10
SLC39A6	-0.354663	7.9856e-12	8.68239e-10
SIAH1	-0.315929	8.81483e-12	9.49092e-10
TAF4	-0.415849	1.01287e-11	1.08007e-09
ISY1	0.258793	1.04775e-11	1.10226e-09
SCAP	-0.367685	1.05356e-11	1.10226e-09
INTS9	-0.343439	1.069e-11	1.10796e-09
SACS	-0.413199	1.11581e-11	1.14577e-09
FCER1A	-1.14055	1.20662e-11	1.22012e-09
ZNF362	-0.382835	1.21021e-11	1.22012e-09
NOV	-0.335626	1.29643e-11	1.28642e-09
G0S2	0.55336	1.30879e-11	1.28642e-09
PRKRA	-0.340569	1.31078e-11	1.28642e-09
FBXO21	-0.475497	1.36371e-11	1.32281e-09
HK3	0.954376	1.37171e-11	1.32281e-09
ARRDC3	-0.409499	1.40727e-11	1.3454e-09
NR3C2	-0.357871	1.44649e-11	1.37108e-09
IKZF3	-0.429684	1.4666e-11	1.37836e-09
NOG	-0.444263	1.53642e-11	1.43184e-09
SP4	-0.380905	1.6003e-11	1.46705e-09
TMF1	-0.330801	1.60255e-11	1.46705e-09
RETN	1.64039	1.61389e-11	1.46705e-09
SKAP1	-0.635054	1.73858e-11	1.56755e-09
ZNF331	-0.356506	1.75557e-11	1.5701e-09
SH2D1A	-0.421312	1.80808e-11	1.60413e-09
FCAR	0.886836	1.88009e-11	1.65477e-09
DDX27	-0.223253	1.95153e-11	1.70413e-09
KLHL3	-0.371649	1.98501e-11	1.71982e-09
TMEM43	-0.398993	2.21069e-11	1.90051e-09
RBBP7	-0.335555	2.26277e-11	1.93032e-09
WWP1	-0.415785	2.48442e-11	2.10322e-09
VPS13C	-0.394226	2.75223e-11	2.31229e-09
NCBP2	-0.354844	2.97074e-11	2.4771e-09
TRAPPC5	0.445677	3.4551e-11	2.85948e-09
MYL6	0.493064	3.60676e-11	2.96288e-09
ATP8B2	-0.660848	4.41312e-11	3.59864e-09
HNRNPA0	-0.404531	4.62963e-11	3.74763e-09
TCF7	-0.469002	4.73581e-11	3.8058e-09
KLHL22	-0.334583	5.05616e-11	4.03401e-09
TNFAIP6	0.875039	5.14333e-11	4.07425e-09
RAB24	0.43648	5.26086e-11	4.1378e-09
ZHX2	-0.343849	5.35158e-11	4.17951e-09
CLOCK	-0.287687	5.46493e-11	4.23819e-09
TMEM128	-0.326779	5.85847e-11	4.49057e-09
C17orf62	0.404701	5.87135e-11	4.49057e-09
KIF20A	0.295042	6.02878e-11	4.5794e-09
S100A9	0.404944	6.0745e-11	4.58274e-09
JOSD2	0.244903	6.27889e-11	4.70492e-09
ELOVL5	-0.414494	6.52579e-11	4.85712e-09
RABAC1	0.382586	6.86888e-11	5.07839e-09
TXK	-0.625466	6.94753e-11	5.10252e-09
CD28	-0.501778	7.35829e-11	5.36865e-09
CYBB	0.61253	7.45662e-11	5.40483e-09
STOM	0.898805	7.63758e-11	5.50005e-09
MAFG	0.339485	8.1097e-11	5.80236e-09
MATK	-0.512197	8.62369e-11	6.13056e-09
LRIG1	-0.426934	8.82854e-11	6.23621e-09
HVCN1	-0.428641	9.31393e-11	6.53743e-09
BCL11B	-0.87406	9.65296e-11	6.69672e-09
AQP3	-0.500112	9.66163e-11	6.69672e-09
PTGDR	-0.565979	9.87022e-11	6.7988e-09
CHD6	-0.293609	9.9819e-11	6.83329e-09
FCER1G	0.7459	1.00485e-10	6.8367e-09
MRPL10	-0.234656	1.02849e-10	6.95485e-09
DUSP3	0.376469	1.05435e-10	7.08649e-09
CASS4	-0.463156	1.08106e-10	7.21914e-09
GLA	0.323322	1.0871e-10	7.21914e-09
FAM102A	-0.6505	1.15679e-10	7.63621e-09
SATB1	-0.346377	1.19144e-10	7.81839e-09
ARL4C	-0.584739	1.2047e-10	7.85892e-09
MED29	-0.288154	1.22628e-10	7.95287e-09
MELK	0.335108	1.26955e-10	8.18565e-09
SIN3A	-0.325177	1.33548e-10	8.56099e-09
RNF181	0.285136	1.34662e-10	8.58083e-09
TOX	-0.369992	1.35405e-10	8.58083e-09
MRFAP1L1	-0.389954	1.39694e-10	8.80231e-09
UGCG	0.888755	1.48196e-10	9.28527e-09
CACNA2D3	-0.4784	1.53149e-10	9.54173e-09
TSHZ1	-0.440626	1.54265e-10	9.55756e-09
CLEC5A	0.953003	1.6083e-10	9.90889e-09
CERK	-0.285105	1.71704e-10	1.04643e-08
NEDD9	-0.414954	1.71731e-10	1.04643e-08
PCYOX1L	-0.249749	1.7355e-10	1.05173e-08
NDUFA13	0.335809	1.74562e-10	1.05211e-08
HJURP	0.232122	1.82746e-10	1.09549e-08
ZNF559	-0.378452	1.93793e-10	1.1514e-08
JAK1	-0.333005	1.94149e-10	1.1514e-08
SERTAD2	-0.303991	1.96403e-10	1.15857e-08
PHYH	-0.28615	1.99624e-10	1.17134e-08
ZNF831	-0.417127	2.02715e-10	1.18322e-08
LDHA	0.736922	2.14104e-10	1.24315e-08
NAP1L1	-0.457445	2.30563e-10	1.33174e-08
HLA-DPB1	-0.539942	2.37376e-10	1.36399e-08
MYL6B	0.379198	2.42016e-10	1.38348e-08
INSL3	0.334573	2.45408e-10	1.39568e-08
HMGN3	-0.310657	2.49835e-10	1.41361e-08
BIRC5	0.262225	2.51684e-10	1.41684e-08
PRKCH	-0.679617	2.57938e-10	1.44471e-08
LTB4R	0.549373	2.64949e-10	1.47221e-08
TRAT1	-0.578469	2.65502e-10	1.47221e-08
TCN1	1.26055	2.67918e-10	1.47821e-08
ZDHHC3	0.423834	2.90731e-10	1.59614e-08
COX7A2	0.48967	3.01185e-10	1.64539e-08
LGALS1	0.589165	3.06411e-10	1.66434e-08
RPA2	-0.299446	3.07655e-10	1.66434e-08
RPS28	-0.495475	3.27534e-10	1.76328e-08
POLR2C	-0.241235	3.37038e-10	1.79771e-08
NFIC	-0.323351	3.37171e-10	1.79771e-08
TMC8	-0.333553	3.6407e-10	1.93184e-08
FAM43A	-0.379581	3.85745e-10	2.0371e-08
SNIP1	-0.216181	3.98467e-10	2.09431e-08
TSPYL1	-0.327641	4.0036e-10	2.09433e-08
COX6A1	0.29234	4.13919e-10	2.1551e-08
PID1	-0.467587	4.2763e-10	2.21608e-08
KISS1R	-0.290643	4.29849e-10	2.21722e-08
SSBP2	-0.391416	4.37879e-10	2.2418e-08
HMGB3	0.268753	4.41295e-10	2.2418e-08
CHCHD1	0.31585	4.4441e-10	2.2418e-08
LRPAP1	0.349201	4.44441e-10	2.2418e-08
CDC20	0.453956	4.44721e-10	2.2418e-08
GZMK	-0.775248	4.74172e-10	2.37944e-08
BCOR	-0.309699	4.81487e-10	2.40526e-08
NLRC4	0.745347	4.93819e-10	2.45456e-08
CDCA5	0.30632	4.95782e-10	2.45456e-08
CLIC3	-0.706615	5.07799e-10	2.50289e-08
PRKACB	-0.357348	5.10444e-10	2.50479e-08
TLR5	0.811866	5.13028e-10	2.50556e-08
ATMIN	-0.207518	5.18939e-10	2.50556e-08
UTRN	-0.369902	5.19443e-10	2.50556e-08
THOC2	-0.263875	5.19639e-10	2.50556e-08
OIP5	0.287267	5.26754e-10	2.52888e-08
ZNF146	-0.410107	5.33581e-10	2.55061e-08
UFM1	-0.30187	5.37541e-10	2.55203e-08
RNPC3	-0.220454	5.3848e-10	2.55203e-08
TRIT1	-0.311792	5.9636e-10	2.81431e-08
IDH1	0.388462	6.7712e-10	3.18189e-08
ST8SIA1	-0.177791	6.84034e-10	3.20082e-08
NDUFV2	0.308222	6.97082e-10	3.23907e-08
IRF1	-0.527847	6.9909e-10	3.23907e-08
TMEM88	0.248017	7.01427e-10	3.23907e-08
ELAVL1	-0.240091	7.03892e-10	3.23907e-08
KIAA1715	0.398763	7.27796e-10	3.33523e-08
GRAMD1C	-0.334601	7.34573e-10	3.35243e-08
MTMR12	-0.252727	7.4304e-10	3.36942e-08
KIF2C	0.26601	7.44372e-10	3.36942e-08
CNOT8	-0.332072	7.51146e-10	3.38627e-08
NHS	-0.305531	7.84519e-10	3.52239e-08
CD247	-0.936283	7.99269e-10	3.54792e-08
RABEPK	-0.178888	7.99674e-10	3.54792e-08
INPP4B	-0.567519	8.02502e-10	3.54792e-08
ZXDB	-0.309896	8.03002e-10	3.54792e-08
OSCAR	0.552201	8.0934e-10	3.56174e-08
IL12RB1	-0.374467	8.13865e-10	3.56749e-08
CASP8	-0.227707	8.1787e-10	3.57094e-08
NANS	0.310592	8.4099e-10	3.65748e-08
RAB11FIP3	-0.482881	8.47102e-10	3.66967e-08
MEF2D	-0.23052	8.5441e-10	3.68628e-08
UBE2Q2	-0.457839	8.62591e-10	3.68628e-08
RPGRIP1	-0.227054	8.62811e-10	3.68628e-08
NELL2	-0.719437	8.67058e-10	3.68628e-08
SEC14L1	-0.481592	8.67556e-10	3.68628e-08
EIF3F	-0.46742	8.78991e-10	3.72061e-08
PTGS2	-0.539457	8.86569e-10	3.73842e-08
HP	1.41468	9.04137e-10	3.79806e-08
HEATR2	-0.24231	9.40023e-10	3.9296e-08
CTSD	0.457035	9.42536e-10	3.9296e-08
MBOAT2	0.438044	9.58682e-10	3.98194e-08
GKAP1	-0.190059	1.00136e-09	4.14368e-08
ANKRD46	-0.355338	1.00653e-09	4.14961e-08
ZMIZ1	-0.429844	1.02754e-09	4.21996e-08
NARF	0.404387	1.03121e-09	4.21996e-08
SUSD1	0.250979	1.06883e-09	4.35785e-08
ENTPD1	0.355255	1.09567e-09	4.43602e-08
CARD11	-0.30927	1.09601e-09	4.43602e-08
CNNM3	-0.360253	1.10573e-09	4.45909e-08
FBLN5	-0.331935	1.11866e-09	4.49491e-08
SLC4A7	-0.410372	1.13408e-09	4.53531e-08
ANKRD22	1.24079	1.1369e-09	4.53531e-08
ATG4B	-0.153698	1.17333e-09	4.66388e-08
PCBP1	-0.302059	1.24165e-09	4.91783e-08
MADD	-0.167832	1.25061e-09	4.93569e-08
SF3A1	-0.28117	1.28679e-09	5.06045e-08
EXOSC4	0.66493	1.32718e-09	5.20087e-08
VNN1	1.12181	1.33311e-09	5.20569e-08
EIF1AD	-0.228293	1.33793e-09	5.20621e-08
CENPF	0.239472	1.36196e-09	5.26982e-08
IL17RA	0.405664	1.36456e-09	5.26982e-08
GGH	0.55459	1.36854e-09	5.26982e-08
S100P	0.928591	1.51808e-09	5.82188e-08
AURKA	0.310138	1.5224e-09	5.82188e-08
TXN	0.676896	1.54806e-09	5.89966e-08
RPS6KA5	-0.705744	1.60368e-09	6.05346e-08
PDE3B	-0.288725	1.60427e-09	6.05346e-08
TPX2	0.315891	1.60479e-09	6.05346e-08
AGTRAP	0.444982	1.76707e-09	6.64299e-08
ERLIN1	0.448615	1.78517e-09	6.68834e-08
RBL2	-0.327909	1.85864e-09	6.94017e-08
SMEK2	-0.303763	1.8899e-09	7.02249e-08
PPP1R14B	0.265854	1.89335e-09	7.02249e-08
NDUFAF1	0.358222	2.11473e-09	7.81743e-08
RPL14	-0.47423	2.1225e-09	7.82009e-08
AURKB	0.25206	2.16145e-09	7.92751e-08
AAK1	-0.222354	2.1693e-09	7.92751e-08
PEX5	-0.214307	2.17309e-09	7.92751e-08
FAM64A	0.171823	2.19808e-09	7.97997e-08
MMP9	1.09589	2.20187e-09	7.97997e-08
ALDH1A1	-0.502607	2.22395e-09	8.03374e-08
MBP	-0.368747	2.26038e-09	8.13883e-08
ZC3H18	-0.22194	2.35633e-09	8.45686e-08
TMEM42	-0.216977	2.36487e-09	8.46013e-08
MKNK1	0.570498	2.3891e-09	8.49762e-08
ZFP36L1	-0.424328	2.39067e-09	8.49762e-08
CD96	-0.579625	2.41571e-09	8.55919e-08
SULF2	-0.838643	2.50678e-09	8.85358e-08
HMMR	0.425554	2.56253e-09	8.99403e-08
SLC22A16	0.289881	2.56277e-09	8.99403e-08
ADNP	-0.309892	2.73705e-09	9.57537e-08
PRMT6	-0.339094	2.75084e-09	9.59335e-08
DET1	-0.192265	2.89221e-09	1.00305e-07
CKS2	0.613964	2.89427e-09	1.00305e-07
GPATCH1	-0.256256	2.93433e-09	1.01376e-07
PGD	0.651224	2.96011e-09	1.01949e-07
C14orf2	0.448921	3.01538e-09	1.03531e-07
GNA15	0.360491	3.11121e-09	1.06492e-07
C16orf80	-0.29683	3.24273e-09	1.10652e-07
DHCR7	0.435796	3.34146e-09	1.13671e-07
LCN2	1.55473	3.54961e-09	1.20383e-07
ASPM	0.493215	3.67642e-09	1.24303e-07
SMAD4	-0.343635	3.72704e-09	1.25632e-07
REPIN1	-0.306552	3.77424e-09	1.266e-07
GNPNAT1	-0.254197	3.7786e-09	1.266e-07
G3BP1	-0.327812	3.88994e-09	1.29938e-07
SLC2A4RG	-0.310979	3.92072e-09	1.30573e-07
FERMT3	0.338919	3.93392e-09	1.3062e-07
CAMK4	-0.408092	4.04982e-09	1.34067e-07
SORT1	0.621089	4.14876e-09	1.36204e-07
GAPDH	0.401933	4.1505e-09	1.36204e-07
DSTN	-0.308346	4.15121e-09	1.36204e-07
PRSS23	-0.354226	4.16854e-09	1.36369e-07
LRRN3	-0.786107	4.19049e-09	1.36684e-07
FNTA	-0.255878	4.36818e-09	1.42062e-07
SCAND1	0.23516	4.41115e-09	1.4304e-07
TYMS	0.620853	4.4334e-09	1.43342e-07
TBC1D4	-0.51885	4.45533e-09	1.43633e-07
AGPAT5	-0.271017	4.5399e-09	1.45935e-07
CDCA2	0.167096	4.58206e-09	1.46742e-07
RNASEH2B	-0.31809	4.59148e-09	1.46742e-07
RUNX3	-0.738337	4.62375e-09	1.47349e-07
PLEKHG3	-0.335196	4.70626e-09	1.49549e-07
ZFP1	-0.226264	4.73682e-09	1.49724e-07
JMJD1C	-0.425322	4.73878e-09	1.49724e-07
ID3	-0.377179	4.89235e-09	1.54137e-07
NBPF20	-0.452639	5.22644e-09	1.64196e-07
TBC1D8	0.605991	5.27803e-09	1.65331e-07
UPP1	0.719897	5.29238e-09	1.65331e-07
CRY1	-0.366282	5.31283e-09	1.65504e-07
HAL	-0.537817	5.49989e-09	1.70851e-07
TTK	0.398461	5.628e-09	1.73446e-07
N4BP2L1	-0.32631	5.62858e-09	1.73446e-07
HMGN4	-0.332406	5.63036e-09	1.73446e-07
YWHAQ	-0.357824	5.6687e-09	1.74144e-07
FAM20A	0.50434	5.83629e-09	1.78797e-07
C3AR1	0.634464	6.08835e-09	1.86005e-07
CKAP4	0.728657	6.14834e-09	1.86923e-07
TNFSF8	-0.295665	6.1521e-09	1.86923e-07
HNRNPUL2	-0.30029	6.17477e-09	1.87099e-07
CEP55	0.52099	6.23855e-09	1.88228e-07
GIMAP6	-0.482952	6.24597e-09	1.88228e-07
MKI67	0.251371	6.53231e-09	1.96323e-07
KIF11	0.436355	6.67482e-09	2.00064e-07
SAMD3	-0.655387	6.8609e-09	2.05087e-07
ATG9A	0.356002	6.90864e-09	2.05883e-07
RAB32	0.483094	6.92464e-09	2.05883e-07
REV1	-0.173049	7.07879e-09	2.09903e-07
GPR84	1.19553	7.13207e-09	2.10919e-07
HECA	-0.347771	7.16641e-09	2.11371e-07
CHST7	-0.431949	7.20279e-09	2.11881e-07
MAN1C1	-0.431361	7.43956e-09	2.18266e-07
FOXM1	0.231202	7.5265e-09	2.20235e-07
PABPC3	-0.181632	7.68814e-09	2.24372e-07
FMNL3	-0.227685	7.89668e-09	2.29853e-07
FCRL3	-0.646793	7.92091e-09	2.29955e-07
CD63	0.492823	8.00794e-09	2.31875e-07
ZNF274	-0.262826	8.33796e-09	2.40802e-07
ITGA4	-0.424504	8.56208e-09	2.46632e-07
TTYH2	-0.360574	8.75934e-09	2.51661e-07
ANP32A	-0.263567	8.96926e-09	2.57026e-07
SIDT1	-0.394792	9.0529e-09	2.58754e-07
R3HDM2	-0.161652	9.0933e-09	2.59241e-07
LYG1	0.12744	9.15449e-09	2.60316e-07
VSIG1	-0.299704	9.18076e-09	2.60395e-07
PTCD2	-0.282225	9.42524e-09	2.66648e-07
SIGLEC9	0.373361	9.4856e-09	2.67673e-07
CLIC1	0.361719	9.79011e-09	2.75564e-07
PSIP1	-0.379466	1.00328e-08	2.81681e-07
CCDC115	-0.291327	1.01754e-08	2.84962e-07
TOMM20	-0.266308	1.02818e-08	2.86758e-07
NUP160	-0.391532	1.03033e-08	2.86758e-07
NRD1	0.289709	1.03171e-08	2.86758e-07
NCALD	-0.345707	1.04786e-08	2.9052e-07
PRTN3	0.900755	1.0602e-08	2.93208e-07
TAGAP	-0.453659	1.09296e-08	3.01516e-07
RNF126	-0.218738	1.1096e-08	3.05346e-07
VEZT	-0.316216	1.11793e-08	3.06878e-07
EOMES	-0.662983	1.14036e-08	3.1226e-07
CCR6	-0.421542	1.15386e-08	3.15179e-07
NUP214	0.357438	1.15729e-08	3.1534e-07
XYLT1	-0.359523	1.16651e-08	3.17073e-07
NRN1	0.355009	1.18208e-08	3.2052e-07
GABPB2	-0.276896	1.18751e-08	3.21208e-07
F2RL1	-0.565501	1.19692e-08	3.22966e-07
TMEM154	-0.381255	1.2053e-08	3.24436e-07
ZNF664	-0.262566	1.24051e-08	3.33105e-07
ITGAM	0.542007	1.24633e-08	3.3386e-07
BEX4	-0.333965	1.28296e-08	3.42845e-07
CD177	1.46138	1.30433e-08	3.47718e-07
SMS	-0.294094	1.33398e-08	3.5477e-07
ZSCAN18	-0.407489	1.3504e-08	3.58277e-07
NEK2	0.360103	1.36322e-08	3.60815e-07
PSMD4	0.227383	1.3718e-08	3.6222e-07
KIF14	0.337321	1.39419e-08	3.67259e-07
LCK	-0.588292	1.42006e-08	3.73186e-07
MRPL28	0.188382	1.44366e-08	3.78491e-07
RFTN1	-0.498947	1.44718e-08	3.78518e-07
SLC36A4	0.426088	1.45474e-08	3.79602e-07
CDKN3	0.383283	1.46868e-08	3.82338e-07
NCAPG	0.337168	1.49245e-08	3.87618e-07
CENPM	0.213769	1.4965e-08	3.8776e-07
CSNK1G2	-0.338913	1.50457e-08	3.88944e-07
ASGR2	0.488601	1.55741e-08	4.01667e-07
RNF217	0.22605	1.57498e-08	4.05256e-07
RAD21	-0.39193	1.61527e-08	4.14661e-07
PQLC3	-0.482078	1.65721e-08	4.2392e-07
MKRN2	-0.215301	1.65899e-08	4.2392e-07
TCN2	0.309731	1.67378e-08	4.26717e-07
ALKBH8	-0.210097	1.69748e-08	4.31767e-07
DAZAP2	-0.28852	1.71267e-08	4.34635e-07
DHRS3	-0.300831	1.76359e-08	4.46534e-07
SPOCK2	-0.733288	1.76974e-08	4.4707e-07
EIF4B	-0.397382	1.79778e-08	4.53123e-07
FBN2	0.451966	1.86699e-08	4.695e-07
MFNG	-0.434436	1.96146e-08	4.9214e-07
RABGAP1L	-0.374123	1.97325e-08	4.93981e-07
EMR3	-0.688095	1.97945e-08	4.94417e-07
CLYBL	-0.243813	1.98917e-08	4.94624e-07
MAN2B2	-0.233373	1.9892e-08	4.94624e-07
ANKRD11	-0.21902	1.99719e-08	4.95234e-07
GLT8D1	-0.161592	2.00058e-08	4.95234e-07
PLEKHA1	-0.580111	2.04358e-08	5.0475e-07
MRPL21	0.206298	2.05118e-08	5.05501e-07
PRPSAP2	-0.239871	2.06214e-08	5.07075e-07
SFXN5	0.187531	2.09259e-08	5.13424e-07
YWHAE	0.226054	2.12102e-08	5.18621e-07
TP53I3	0.552058	2.12312e-08	5.18621e-07
SLC16A10	-0.210115	2.16043e-08	5.26576e-07
CCNB2	0.408279	2.16828e-08	5.27328e-07
IRAK3	0.860665	2.19244e-08	5.32037e-07
DDHD1	-0.247218	2.21907e-08	5.37324e-07
NDRG2	-0.157525	2.28265e-08	5.51517e-07
TMED10	-0.248957	2.30609e-08	5.55969e-07
TRAF5	-0.54666	2.34913e-08	5.65115e-07
VSTM1	0.565238	2.37228e-08	5.69363e-07
MS4A1	-0.508979	2.37705e-08	5.69363e-07
KIF4A	0.243206	2.39175e-08	5.71289e-07
KLF2	-0.332186	2.3954e-08	5.71289e-07
CREBL2	-0.175666	2.40751e-08	5.72946e-07
DPY19L3	0.43864	2.46398e-08	5.8513e-07
NDUFA1	0.454686	2.5048e-08	5.93553e-07
CCNY	-0.343794	2.57888e-08	6.09802e-07
LYSMD2	-0.566791	2.59754e-08	6.12908e-07
PPP2R5C	-0.265306	2.61576e-08	6.15899e-07
GRK5	-0.327223	2.64108e-08	6.19839e-07
SENP5	-0.108005	2.64368e-08	6.19839e-07
PMAIP1	-0.341995	2.65771e-08	6.21311e-07
SLAIN1	-0.332262	2.66116e-08	6.21311e-07
DYNLT1	0.402457	2.68351e-08	6.25212e-07
CEACAM8	1.40989	2.70816e-08	6.29633e-07
BTG2	-0.353695	2.73267e-08	6.34003e-07
TNPO3	0.258411	2.74936e-08	6.36542e-07
FBXO32	-0.303572	2.75969e-08	6.37604e-07
PRDX5	0.294808	2.80046e-08	6.45679e-07
SPTLC2	0.351491	2.83785e-08	6.52026e-07
FRY	-0.312369	2.84184e-08	6.52026e-07
C6orf136	-0.246002	2.84563e-08	6.52026e-07
HIST1H3G	0.176847	2.85635e-08	6.53133e-07
TRERF1	-0.440002	2.89646e-08	6.59294e-07
FASLG	-0.195169	2.8985e-08	6.59294e-07
PTGDS	-0.275646	2.90113e-08	6.59294e-07
CEACAM1	0.969893	2.92166e-08	6.62601e-07
KIAA0907	-0.284854	2.94161e-08	6.65325e-07
EHBP1	-0.244528	2.94567e-08	6.65325e-07
ATP8B4	0.62367	2.95968e-08	6.6713e-07
CCNG2	-0.447815	2.9905e-08	6.7271e-07
TRIP13	0.24216	3.00807e-08	6.75293e-07
TRIM25	0.402833	3.0554e-08	6.84532e-07
NME1	0.430145	3.14869e-08	7.03632e-07
AGPAT2	0.252537	3.15334e-08	7.03632e-07
GNG5	0.3207	3.18111e-08	7.08404e-07
RUFY3	-0.368552	3.20657e-08	7.12642e-07
IL1R1	0.496185	3.23771e-08	7.18124e-07
IL4R	0.440449	3.3482e-08	7.41149e-07
CCDC17	0.202189	3.51716e-08	7.76998e-07
NONO	-0.321674	3.53217e-08	7.78763e-07
BUD31	0.238736	3.58803e-08	7.89509e-07
ITGA7	0.3664	3.67045e-08	8.06044e-07
MS4A4A	1.083	3.68584e-08	8.07826e-07
MLLT10	-0.205871	3.76215e-08	8.21489e-07
THRA	0.132592	3.763e-08	8.21489e-07
AZU1	0.95702	3.7722e-08	8.2188e-07
ATP9A	0.816348	3.92962e-08	8.54499e-07
NDUFA4	0.515609	3.94364e-08	8.5494e-07
ALPK1	0.381624	3.94706e-08	8.5494e-07
UBAC2	-0.209424	3.98841e-08	8.62212e-07
PRKAG1	0.182022	4.02946e-08	8.69392e-07
WDR52	-0.150287	4.13581e-08	8.90605e-07
KIR2DS5	-0.249814	4.17387e-08	8.96469e-07
NIPSNAP1	-0.163715	4.17921e-08	8.96469e-07
ZNHIT1	0.257987	4.21051e-08	9.01439e-07
UHRF1	0.321478	4.24888e-08	9.07901e-07
POMP	0.367884	4.32372e-08	9.22116e-07
LANCL1	-0.380704	4.38001e-08	9.32329e-07
CD7	-0.589982	4.39897e-08	9.3457e-07
HPS6	-0.205074	4.4726e-08	9.48396e-07
DDAH2	0.485499	4.48829e-08	9.49907e-07
YPEL1	-0.238776	4.75972e-08	1.00543e-06
HTRA4	0.149338	4.79553e-08	1.01107e-06
GCNT1	0.333157	4.82072e-08	1.01445e-06
CDADC1	0.388878	4.87754e-08	1.02344e-06
ZBTB25	-0.198005	4.88188e-08	1.02344e-06
CCR3	-0.813275	4.96346e-08	1.03714e-06
ZNF101	-0.260606	4.96593e-08	1.03714e-06
PRRC1	-0.255228	5.00148e-08	1.0426e-06
ELL2	0.464637	5.01979e-08	1.04446e-06
RNF113A	-0.206617	5.05099e-08	1.04898e-06
F5	0.530004	5.07261e-08	1.05e-06
LTF	1.0165	5.07485e-08	1.05e-06
BRSK1	0.306303	5.11219e-08	1.05576e-06
KLRD1	-0.493114	5.21791e-08	1.07559e-06
PRKDC	-0.456285	5.26343e-08	1.08296e-06
STAB1	0.300948	5.28163e-08	1.08469e-06
SRP19	0.334292	5.32623e-08	1.09183e-06
C1orf109	-0.220424	5.35402e-08	1.0955e-06
CCM2	-0.254383	5.39142e-08	1.10112e-06
METTL8	-0.268009	5.54868e-08	1.13115e-06
CD2	-0.713555	5.65694e-08	1.15111e-06
JARID2	-0.28767	5.70723e-08	1.15922e-06
GAS6	0.201048	5.78689e-08	1.17325e-06
CDCA8	0.150613	5.79901e-08	1.17356e-06
MMP8	1.63273	5.91117e-08	1.19398e-06
PRKAG2	-0.226454	5.92145e-08	1.19398e-06
TRPM6	0.402863	5.99081e-08	1.20577e-06
TXNIP	-0.413432	6.12887e-08	1.23001e-06
HSD3B7	0.224026	6.13343e-08	1.23001e-06
ACAA1	0.283623	6.21625e-08	1.24437e-06
HNRNPA1	-0.249937	6.26766e-08	1.2524e-06
RAPGEF1	-0.247496	6.28701e-08	1.25401e-06
SLC35B1	0.241374	6.36483e-08	1.26725e-06
TYW1	-0.366949	6.38034e-08	1.26806e-06
PSTK	-0.139218	6.47255e-08	1.28409e-06
LOC93622	-0.367255	6.55821e-08	1.29876e-06
JMJD6	0.286639	6.72535e-08	1.32949e-06
CAPG	0.393099	6.92034e-08	1.3656e-06
TBC1D9	-0.456295	6.97393e-08	1.37373e-06
GSTO1	0.434457	7.02675e-08	1.38168e-06
PNRC2	-0.301088	7.25919e-08	1.42448e-06
PEA15	-0.374756	7.27013e-08	1.42448e-06
ZWINT	0.358117	7.41091e-08	1.44951e-06
HIBADH	-0.284898	7.50815e-08	1.46594e-06
OSGIN2	-0.264229	7.79288e-08	1.51886e-06
RRM2	0.418063	7.93384e-08	1.54362e-06
MYC	-0.468278	7.95614e-08	1.54525e-06
SPC25	0.189338	8.02499e-08	1.55589e-06
EFHC1	-0.263427	8.07011e-08	1.56191e-06
QSOX1	0.356452	8.10539e-08	1.56601e-06
GMCL1	-0.283848	8.14101e-08	1.57015e-06
CENPN	0.195663	8.23118e-08	1.58479e-06
DYSF	0.568889	8.27532e-08	1.59053e-06
TYW3	-0.183576	8.39531e-08	1.60801e-06
UBASH3A	-0.464986	8.40159e-08	1.60801e-06
CCNA2	0.29636	8.40979e-08	1.60801e-06
BARD1	0.316251	8.5661e-08	1.63398e-06
GLOD4	-0.315138	8.57509e-08	1.63398e-06
NDUFB3	0.531135	8.60131e-08	1.63617e-06
STXBP2	0.599447	8.64841e-08	1.64231e-06
CCNI	-0.278858	8.73208e-08	1.65536e-06
N4BP1	0.273812	8.79094e-08	1.66368e-06
EAF2	0.46107	8.99446e-08	1.69929e-06
HEG1	-0.230218	9.06135e-08	1.70902e-06
SFMBT2	-0.317693	9.36262e-08	1.76284e-06
ING1	-0.166701	9.39213e-08	1.7654e-06
NUP35	-0.233817	9.6364e-08	1.80825e-06
CNBP	-0.364601	9.77409e-08	1.82816e-06
CTSA	0.404435	9.77548e-08	1.82816e-06
GPR68	-0.239348	9.8312e-08	1.83549e-06
MEOX1	-0.183382	9.91289e-08	1.84763e-06
LOC374443	-0.255498	1.00826e-07	1.8761e-06
ZNF438	0.430957	1.02052e-07	1.89574e-06
SUCNR1	0.431004	1.03042e-07	1.91018e-06
HLA-DQB1	-0.422182	1.03174e-07	1.91018e-06
ITK	-0.677437	1.03453e-07	1.91216e-06
FNBP1	-0.282589	1.05101e-07	1.93939e-06
SBK1	-0.380754	1.06015e-07	1.95299e-06
CD24	0.946143	1.06719e-07	1.96271e-06
SLAMF1	-0.335967	1.07632e-07	1.97622e-06
LPAR5	-0.38456	1.09101e-07	1.99989e-06
COX7B	0.551573	1.10609e-07	2.02419e-06
E4F1	-0.206852	1.11099e-07	2.02979e-06
ZNF302	-0.303724	1.11656e-07	2.03661e-06
KRT23	-0.463741	1.11917e-07	2.03803e-06
MAP2K6	0.598282	1.12483e-07	2.04497e-06
MPO	0.837188	1.13362e-07	2.05758e-06
DPP4	-0.241111	1.15317e-07	2.08964e-06
MRPL23	0.308324	1.16178e-07	2.10182e-06
ZNF766	-0.209048	1.17186e-07	2.11661e-06
AGMAT	-0.355641	1.17606e-07	2.12074e-06
CTSW	-0.545189	1.17846e-07	2.12161e-06
MYOM2	-0.533049	1.1838e-07	2.12777e-06
MDFIC	-0.365327	1.18757e-07	2.13109e-06
FURIN	0.305617	1.25211e-07	2.24329e-06
MARCH9	-0.232135	1.2736e-07	2.2781e-06
PDGFD	-0.32562	1.27695e-07	2.28042e-06
FTSJ1	-0.280685	1.29195e-07	2.30049e-06
CCNB1	0.377954	1.29234e-07	2.30049e-06
USP20	-0.170198	1.30265e-07	2.31424e-06
MRPL27	0.201812	1.30603e-07	2.31424e-06
SLCO4A1	0.269116	1.30632e-07	2.31424e-06
FYN	-0.497419	1.31594e-07	2.32755e-06
GCLM	0.460216	1.31973e-07	2.3285e-06
BUB1	0.183274	1.32067e-07	2.3285e-06
ZNF550	-0.251356	1.33483e-07	2.34973e-06
POLE2	0.201544	1.37463e-07	2.41595e-06
CRISP2	0.365122	1.37947e-07	2.42062e-06
FABP5	0.321603	1.39453e-07	2.44319e-06
STAT6	-0.278781	1.39766e-07	2.4448e-06
TNFRSF10B	-0.375511	1.40524e-07	2.4542e-06
CCDC92	-0.431618	1.41883e-07	2.47404e-06
FBXW5	0.226605	1.45256e-07	2.52886e-06
COG3	-0.20108	1.46012e-07	2.53805e-06
CDKN1C	-0.49506	1.46423e-07	2.53894e-06
EIF3M	-0.274398	1.46521e-07	2.53894e-06
CASC5	0.29491	1.46947e-07	2.54234e-06
SERPINB1	0.68404	1.47343e-07	2.54522e-06
SLC22A15	0.380764	1.48657e-07	2.56393e-06
NOL9	-0.261603	1.50559e-07	2.59197e-06
SCML1	-0.258934	1.5075e-07	2.59197e-06
LBH	-0.640044	1.52657e-07	2.62068e-06
RBM26	-0.295751	1.53928e-07	2.63438e-06
ACVR1	-0.295944	1.53929e-07	2.63438e-06
RBM23	-0.22574	1.5517e-07	2.65151e-06
ST6GAL1	-0.448198	1.55549e-07	2.65291e-06
TTC27	-0.251236	1.5573e-07	2.65291e-06
RRP1B	-0.308567	1.56984e-07	2.67018e-06
LDOC1L	-0.312471	1.57294e-07	2.67134e-06
RBX1	0.513233	1.57601e-07	2.67248e-06
LHFPL2	0.334638	1.58134e-07	2.67741e-06
UFD1L	0.155752	1.61401e-07	2.72856e-06
FLOT1	0.431563	1.62067e-07	2.73565e-06
ARL2BP	-0.242157	1.63728e-07	2.75948e-06
JAK3	0.244381	1.64429e-07	2.7671e-06
CEP68	-0.23496	1.65729e-07	2.7817e-06
TSC1	-0.179275	1.65939e-07	2.7817e-06
TGIF1	-0.342019	1.66049e-07	2.7817e-06
TEPP	0.137364	1.66664e-07	2.78779e-06
POLE4	0.26093	1.6868e-07	2.81726e-06
POLQ	0.143558	1.69207e-07	2.82182e-06
RTN1	-0.38965	1.74131e-07	2.89958e-06
ZDHHC12	0.228063	1.74765e-07	2.90577e-06
R3HDM1	-0.18853	1.76839e-07	2.93158e-06
CD8A	-0.722223	1.76846e-07	2.93158e-06
AMPD2	-0.295153	1.78197e-07	2.94955e-06
LAT	-0.595775	1.7916e-07	2.96107e-06
PKIA	-0.288047	1.79865e-07	2.96831e-06
COX5B	0.258112	1.80235e-07	2.96999e-06
ATP6V1D	0.381142	1.82751e-07	3.00699e-06
RECQL4	0.121321	1.83096e-07	3.0082e-06
GRB10	0.621809	1.84072e-07	3.01976e-06
NTNG2	0.260287	1.85682e-07	3.04167e-06
TKTL1	-0.39433	1.86156e-07	3.04495e-06
USP11	-0.273188	1.87512e-07	3.0626e-06
DNAJC13	0.277314	1.88176e-07	3.06892e-06
ATOX1	0.301136	1.89715e-07	3.08948e-06
ARG1	1.30171	1.91445e-07	3.11309e-06
BUB1B	0.259475	1.93407e-07	3.14039e-06
PSMC2	0.297358	1.95829e-07	3.17506e-06
BEX1	0.477584	1.96321e-07	3.17839e-06
KCTD20	0.200512	2.01758e-07	3.26166e-06
SH2D2A	-0.251361	2.14126e-07	3.45657e-06
GOLGA1	0.224544	2.14948e-07	3.46478e-06
DTL	0.290874	2.16186e-07	3.47969e-06
BCL6	0.523721	2.18644e-07	3.51414e-06
WDFY3	0.401377	2.23395e-07	3.58531e-06
PHTF1	0.425916	2.33341e-07	3.73952e-06
SERPINB8	0.231029	2.35153e-07	3.76313e-06
PKMYT1	0.125178	2.36762e-07	3.78342e-06
PGS1	0.632364	2.38772e-07	3.81005e-06
RPL38	-0.340334	2.40631e-07	3.82625e-06
SCFD2	-0.178352	2.40672e-07	3.82625e-06
GTSE1	0.106262	2.40823e-07	3.82625e-06
ACTR1A	0.223815	2.42519e-07	3.84769e-06
SMYD3	-0.174826	2.4565e-07	3.88843e-06
RPA4	0.199098	2.45788e-07	3.88843e-06
RRAS2	-0.394393	2.46823e-07	3.89924e-06
ARFIP1	-0.327288	2.53269e-07	3.99538e-06
LTB	-0.533713	2.54989e-07	4.0168e-06
SLC15A2	0.255056	2.57076e-07	4.04394e-06
CEBPE	0.35656	2.58185e-07	4.05563e-06
WDR54	-0.337129	2.60465e-07	4.08565e-06
ZCCHC14	-0.207952	2.68436e-07	4.20474e-06
METTL9	0.470744	2.70281e-07	4.22644e-06
ZCCHC7	-0.337923	2.70583e-07	4.22644e-06
ABCB1	-0.2458	2.73524e-07	4.26635e-06
CRISP3	0.833421	2.74336e-07	4.27301e-06
RPL3	-0.392023	2.74765e-07	4.27369e-06
RASSF5	-0.25876	2.76117e-07	4.2887e-06
RAB13	0.42047	2.76956e-07	4.29572e-06
C12orf65	-0.232104	2.77763e-07	4.30222e-06
NLRP1	-0.348803	2.78779e-07	4.31193e-06
ANK3	-0.161604	2.82713e-07	4.36669e-06
MALT1	-0.256998	2.86027e-07	4.41173e-06
SRRM1	-0.295555	2.87785e-07	4.43269e-06
SPIN3	-0.173586	2.88781e-07	4.43598e-06
LRG1	0.560946	2.88799e-07	4.43598e-06
CTSO	-0.352038	2.96811e-07	4.55099e-06
CX3CR1	-0.719653	2.97107e-07	4.55099e-06
CCL5	-0.785088	3.02956e-07	4.63418e-06
NCK1	-0.255362	3.03808e-07	4.64081e-06
GSPT2	-0.333747	3.09437e-07	4.7203e-06
CKAP2L	0.121981	3.10124e-07	4.72428e-06
LY75	-0.330623	3.10868e-07	4.72911e-06
TCF20	-0.228319	3.16646e-07	4.81042e-06
SH3PXD2B	0.23889	3.23755e-07	4.91169e-06
GM2A	0.321035	3.27781e-07	4.96006e-06
TOPORS	-0.29523	3.27838e-07	4.96006e-06
ARL4A	0.485859	3.28568e-07	4.96433e-06
C7orf31	-0.176661	3.29958e-07	4.97855e-06
TGIF2	-0.201845	3.31314e-07	4.99221e-06
IER3	0.414968	3.32473e-07	5.00288e-06
MYO10	0.420485	3.33011e-07	5.00419e-06
EPC1	-0.203765	3.3732e-07	5.06208e-06
FUNDC1	-0.271422	3.44202e-07	5.15837e-06
EIF2AK2	0.410902	3.46137e-07	5.18037e-06
UBL5	0.414314	3.46715e-07	5.18126e-06
CXorf40B	-0.15547	3.47131e-07	5.18126e-06
TSPAN13	-0.314289	3.68213e-07	5.48855e-06
ASH2L	0.17786	3.70354e-07	5.51306e-06
MARCKSL1	-0.500772	3.72268e-07	5.53411e-06
EVL	-0.611835	3.73351e-07	5.53667e-06
RPS19BP1	0.164536	3.73438e-07	5.53667e-06
PTK2B	0.22759	3.82022e-07	5.65244e-06
NLRP12	0.338629	3.82266e-07	5.65244e-06
ADO	-0.234299	3.8592e-07	5.69887e-06
DDX28	-0.209207	3.8704e-07	5.70357e-06
SGMS2	0.410779	3.87267e-07	5.70357e-06
OXCT1	-0.232977	3.88341e-07	5.71181e-06
SH3KBP1	-0.272197	3.91286e-07	5.7475e-06
DIAPH2	0.348184	3.97525e-07	5.82758e-06
TGFBR3	-0.591505	3.97789e-07	5.82758e-06
FXN	-0.276694	4.02579e-07	5.88998e-06
CAPN3	0.336817	4.07762e-07	5.95794e-06
LOC642236	-0.280425	4.14952e-07	6.05503e-06
PLAC8	0.734553	4.15596e-07	6.05645e-06
DNAJC15	0.276986	4.16429e-07	6.06062e-06
FOXP1	-0.293314	4.21441e-07	6.12554e-06
NIPA1	-0.191058	4.21996e-07	6.12557e-06
LRFN3	-0.263327	4.31866e-07	6.26064e-06
GPR18	-0.496079	4.34955e-07	6.29719e-06
CMTM4	0.382722	4.39316e-07	6.35204e-06
METAP1	-0.2452	4.50942e-07	6.51165e-06
ZNF398	-0.217974	4.54012e-07	6.54041e-06
PSTPIP2	0.58357	4.54113e-07	6.54041e-06
PTGES3	-0.309101	4.5538e-07	6.55015e-06
ZNF317	-0.211059	4.56142e-07	6.55261e-06
C9orf84	0.479232	4.57201e-07	6.55933e-06
RGL1	0.290918	4.62201e-07	6.6225e-06
GYG1	0.864018	4.65379e-07	6.65943e-06
NUP50	-0.213436	4.67749e-07	6.68471e-06
SLAMF6	-0.474266	4.69331e-07	6.69869e-06
LYAR	-0.276076	4.76252e-07	6.78873e-06
FKBP15	0.215691	4.80671e-07	6.84293e-06
KHDRBS1	-0.254688	4.84295e-07	6.88569e-06
IL18BP	-0.243122	4.88972e-07	6.94328e-06
ARHGAP25	-0.288221	4.93479e-07	6.99831e-06
DEFA4	1.31421	4.9423e-07	7.00001e-06
FAM120A	-0.253201	4.99106e-07	7.06006e-06
NAIP	0.584921	5.00385e-07	7.06914e-06
MRPS25	-0.139668	5.1181e-07	7.22135e-06
BTF3L4	-0.185903	5.18883e-07	7.29982e-06
PWP2	-0.156784	5.19107e-07	7.29982e-06
BTBD11	-0.373481	5.19347e-07	7.29982e-06
B3GNT8	0.324167	5.20434e-07	7.30584e-06
YIPF1	0.273844	5.26094e-07	7.37596e-06
TRIM68	-0.242076	5.35474e-07	7.49799e-06
SLC37A1	-0.154376	5.52535e-07	7.72713e-06
TXNDC17	0.384998	5.54791e-07	7.7489e-06
PLA2G12A	-0.211693	5.59398e-07	7.80342e-06
CAMK1D	-0.453283	5.6081e-07	7.81329e-06
KIAA1324	-0.563858	5.62032e-07	7.8205e-06
FOXO1	-0.282434	5.65932e-07	7.8649e-06
BMS1	-0.229642	5.72082e-07	7.94041e-06
SIRPG	-0.386015	5.74773e-07	7.96779e-06
BMX	0.643347	5.78898e-07	8.01495e-06
RAB27A	0.360415	5.82963e-07	8.06118e-06
MTX3	-0.295893	5.85714e-07	8.08913e-06
KIF21A	-0.232235	5.95219e-07	8.21018e-06
LEF1	-0.697148	5.97806e-07	8.23562e-06
TTF1	-0.168594	5.99389e-07	8.24718e-06
ADI1	-0.162796	6.00918e-07	8.25797e-06
SYCP3	0.301969	6.0961e-07	8.36396e-06
SH2B3	-0.301328	6.10139e-07	8.36396e-06
DNM2	0.210313	6.22333e-07	8.52059e-06
KLF4	-0.368496	6.28831e-07	8.59893e-06
SRPK1	0.420504	6.31454e-07	8.62273e-06
DDX19A	-0.253444	6.33138e-07	8.62273e-06
FZD5	0.149104	6.33453e-07	8.62273e-06
ARL3	0.190381	6.33681e-07	8.62273e-06
BATF	0.317476	6.37844e-07	8.66873e-06
DYRK2	-0.627304	6.41123e-07	8.70263e-06
SMNDC1	-0.276214	6.45665e-07	8.75357e-06
PRKCQ	-0.421752	6.53158e-07	8.82943e-06
CNOT6L	-0.230584	6.5345e-07	8.82943e-06
NKTR	-0.31701	6.53756e-07	8.82943e-06
MAML2	-0.29746	6.54444e-07	8.82943e-06
IL10RA	-0.357668	6.60273e-07	8.89723e-06
DBI	0.411742	6.62435e-07	8.91554e-06
KIF18A	0.123221	6.65861e-07	8.95078e-06
KLRC3	-0.315258	6.79304e-07	9.12043e-06
PPP2R2B	-0.306055	6.82733e-07	9.1554e-06
GOLGA8A	-0.397453	6.88044e-07	9.21547e-06
ARHGEF10L	-0.181752	6.89194e-07	9.21974e-06
KIR2DL1	-0.273995	6.92457e-07	9.25152e-06
ITGA2B	0.696445	6.93238e-07	9.25152e-06
KCND1	0.131686	6.95062e-07	9.25739e-06
CEACAM6	0.89822	6.95347e-07	9.25739e-06
CLEC7A	-0.333265	7.01416e-07	9.32699e-06
RPL37A	-0.325064	7.06542e-07	9.3839e-06
GADD45G	0.205085	7.16449e-07	9.50409e-06
FAM69A	-0.337842	7.21384e-07	9.54977e-06
PJA1	-0.236394	7.21615e-07	9.54977e-06
CORO2A	0.35999	7.29867e-07	9.62923e-06
CD6	-0.507709	7.3011e-07	9.62923e-06
PLEKHF1	-0.275842	7.30224e-07	9.62923e-06
MRPL49	-0.163197	7.31287e-07	9.6318e-06
PDE4B	-0.433103	7.49702e-07	9.86262e-06
CD5	-0.332668	7.65463e-07	1.0058e-05
MRFAP1	-0.192833	7.66709e-07	1.00625e-05
PYHIN1	-0.43332	7.6899e-07	1.00805e-05
SBNO2	0.284189	7.72058e-07	1.01088e-05
METTL7B	0.748665	7.7852e-07	1.01814e-05
STAT4	-0.426672	7.86606e-07	1.0275e-05
MUTYH	-0.173314	7.89232e-07	1.02972e-05
FCGBP	-0.205419	7.93194e-07	1.03367e-05
ING3	-0.195147	8.01602e-07	1.04149e-05
PVRIG	-0.525478	8.0217e-07	1.04149e-05
IL7R	-0.706912	8.02957e-07	1.04149e-05
CD81	-0.517207	8.03092e-07	1.04149e-05
DEDD	0.168119	8.0389e-07	1.04149e-05
DNMT1	-0.438942	8.14711e-07	1.05428e-05
POR	0.38796	8.1821e-07	1.05757e-05
STBD1	0.199357	8.26535e-07	1.06709e-05
ATP2C2	0.272533	8.45062e-07	1.08974e-05
RICTOR	-0.241041	8.48617e-07	1.09305e-05
LDHB	-0.48136	8.63881e-07	1.11142e-05
TEX2	0.226288	8.75794e-07	1.12544e-05
KPNA5	-0.284545	8.95448e-07	1.14817e-05
FZD3	-0.192413	8.95552e-07	1.14817e-05
ARID2	-0.177097	9.02079e-07	1.1552e-05
LMBRD1	-0.319861	9.11095e-07	1.1654e-05
FBXL16	-0.331057	9.16682e-07	1.1712e-05
TTC16	-0.192773	9.18135e-07	1.17171e-05
QRICH1	-0.215467	9.20806e-07	1.17376e-05
ELP3	-0.311998	9.25945e-07	1.17896e-05
SESN2	0.23435	9.32841e-07	1.18638e-05
PSMD9	0.146612	9.35972e-07	1.18899e-05
ZNF217	-0.307722	9.44557e-07	1.19853e-05
GLTSCR1	-0.155286	9.49729e-07	1.20371e-05
ARHGEF18	-0.35429	9.91654e-07	1.25542e-05
MEN1	-0.231218	1.01491e-06	1.28339e-05
ITPKB	-0.364043	1.01786e-06	1.28566e-05
GOPC	-0.163866	1.02463e-06	1.29274e-05
TMEM120A	0.393561	1.02732e-06	1.29466e-05
PNPO	-0.247299	1.03195e-06	1.29901e-05
TGFBR2	-0.325494	1.04646e-06	1.31579e-05
EPDR1	0.160348	1.05694e-06	1.32746e-05
H1F0	0.407238	1.06247e-06	1.3329e-05
UBE3A	-0.211814	1.06416e-06	1.33351e-05
C1QB	0.520351	1.06672e-06	1.33521e-05
PASK	-0.448018	1.06833e-06	1.33572e-05
RNF38	-0.21812	1.10019e-06	1.37261e-05
STRBP	-0.368309	1.10031e-06	1.37261e-05
CST7	0.607181	1.10203e-06	1.3732e-05
GALNT2	0.31725	1.10493e-06	1.37527e-05
PDCD6	-0.209775	1.11025e-06	1.37965e-05
RPL26L1	0.297532	1.11094e-06	1.37965e-05
CMPK1	-0.347024	1.11609e-06	1.3845e-05
SIGLEC5	0.395829	1.1209e-06	1.38891e-05
KIAA0101	0.567821	1.12541e-06	1.39295e-05
C1orf122	0.209783	1.13072e-06	1.39796e-05
ARHGEF3	-0.373854	1.14851e-06	1.41837e-05
ATP10A	-0.250575	1.15004e-06	1.41868e-05
HIST1H2BD	0.549002	1.1559e-06	1.42432e-05
CEP63	-0.325326	1.17286e-06	1.44288e-05
SEMA4A	0.369658	1.17356e-06	1.44288e-05
GRINA	0.430203	1.1777e-06	1.44592e-05
MUT	0.217501	1.17864e-06	1.44592e-05
FUS	-0.232965	1.1921e-06	1.46073e-05
SNRPG	0.440743	1.19335e-06	1.46073e-05
CTSG	0.874212	1.21173e-06	1.48159e-05
TNFAIP8	-0.265122	1.21306e-06	1.48159e-05
TFRC	0.586571	1.21795e-06	1.48593e-05
ELF1	-0.304349	1.22582e-06	1.49389e-05
FRMD4B	0.29754	1.22858e-06	1.4956e-05
FGFBP2	-0.693503	1.23777e-06	1.50514e-05
ZNF91	-0.366428	1.24044e-06	1.50674e-05
BIK	0.258416	1.24405e-06	1.50947e-05
HOMER3	0.205946	1.24744e-06	1.51192e-05
NUP54	-0.277229	1.25119e-06	1.51482e-05
FAIM3	-0.677648	1.25468e-06	1.51738e-05
RPS16	-0.308158	1.27007e-06	1.534e-05
ANLN	0.200201	1.27118e-06	1.534e-05
VN1R2	0.124361	1.2747e-06	1.53657e-05
TDRD9	0.877599	1.28118e-06	1.54247e-05
DUSP2	-0.22871	1.28238e-06	1.54247e-05
ARIH1	-0.183453	1.28785e-06	1.54738e-05
PGRMC2	-0.242616	1.29615e-06	1.55566e-05
RNASE1	0.228747	1.29855e-06	1.55686e-05
RPGR	-0.25069	1.3073e-06	1.56565e-05
ASF1B	-0.17988	1.31056e-06	1.56786e-05
DHFR	0.246708	1.32116e-06	1.57884e-05
ZAK	0.3665	1.32309e-06	1.57945e-05
MAL	-0.634383	1.32545e-06	1.58056e-05
FOXN3	-0.219903	1.35922e-06	1.61909e-05
MECP2	-0.161422	1.38114e-06	1.64343e-05
CD163	0.796384	1.38583e-06	1.64725e-05
RAD51AP1	0.220792	1.39853e-06	1.66057e-05
DHCR24	0.157903	1.40342e-06	1.66459e-05
MAP2K4	-0.225645	1.40814e-06	1.6684e-05
EIF3A	-0.315195	1.41514e-06	1.67492e-05
ZC3H14	-0.131448	1.4251e-06	1.6849e-05
HP1BP3	-0.18151	1.43283e-06	1.6911e-05
DUSP11	-0.168283	1.43339e-06	1.6911e-05
SLC25A15	-0.167139	1.43724e-06	1.69384e-05
KCTD5	-0.215302	1.44184e-06	1.69746e-05
BID	-0.212586	1.44376e-06	1.69791e-05
HOPX	-0.463107	1.47085e-06	1.72794e-05
IL16	-0.260136	1.47994e-06	1.73677e-05
DHRS13	0.281174	1.49848e-06	1.75668e-05
ZNF703	-0.192637	1.50381e-06	1.76106e-05
AGK	-0.202793	1.52281e-06	1.78143e-05
NPAT	-0.257383	1.5471e-06	1.80793e-05
UBTD1	0.222442	1.54905e-06	1.80831e-05
SAR1A	-0.240234	1.55115e-06	1.80886e-05
TBRG1	-0.167862	1.56276e-06	1.82048e-05
VPS25	0.199848	1.57055e-06	1.82764e-05
STK39	-0.317628	1.57612e-06	1.8322e-05
FCGR1B	0.670873	1.57778e-06	1.8322e-05
NDE1	-0.344019	1.57987e-06	1.83271e-05
HMG20A	-0.241208	1.61029e-06	1.86606e-05
EFHC2	-0.247119	1.62193e-06	1.87749e-05
CLCC1	-0.19435	1.62355e-06	1.87749e-05
WBP11	-0.293467	1.64016e-06	1.89473e-05
SCN1B	0.142569	1.64571e-06	1.89916e-05
QSER1	-0.205027	1.65158e-06	1.90395e-05
ARL11	0.238218	1.6557e-06	1.90672e-05
RGL4	0.825985	1.6886e-06	1.94259e-05
SIL1	0.253299	1.7218e-06	1.97874e-05
MAN2A2	0.200364	1.7271e-06	1.98277e-05
VPRBP	-0.184456	1.7558e-06	2.01363e-05
NHP2L1	-0.311564	1.77131e-06	2.02932e-05
ZNF266	-0.301544	1.80043e-06	2.06055e-05
PPP1CC	-0.27351	1.80316e-06	2.06156e-05
ANKRD37	0.19455	1.81654e-06	2.0747e-05
USPL1	-0.21196	1.8192e-06	2.07561e-05
DEFB123	0.116354	1.82926e-06	2.08495e-05
PEX26	-0.157606	1.84566e-06	2.10148e-05
IFI27	1.27128	1.85867e-06	2.11313e-05
CNOT7	-0.214505	1.8597e-06	2.11313e-05
AMIGO2	-0.244284	1.8644e-06	2.11629e-05
CAMK2G	-0.230731	1.87245e-06	2.12326e-05
TMCC1	-0.213512	1.88167e-06	2.13153e-05
EPAS1	0.346221	1.88557e-06	2.13378e-05
PHOSPHO2	-0.246984	1.90821e-06	2.15719e-05
CA5B	-0.195313	1.91191e-06	2.15917e-05
PRF1	-0.639806	1.91453e-06	2.15993e-05
ADAMTS2	0.180251	1.9177e-06	2.16131e-05
RYK	-0.2297	1.9226e-06	2.16464e-05
NACAP1	-0.120676	1.92558e-06	2.16579e-05
OPLAH	0.587323	1.94605e-06	2.18659e-05
FARSB	-0.136671	1.9498e-06	2.18859e-05
ZNF600	-0.443902	1.9674e-06	2.20611e-05
DOCK10	-0.480026	1.98997e-06	2.22917e-05
CRLF3	-0.276121	2.00255e-06	2.23939e-05
ADNP2	-0.143003	2.00458e-06	2.23939e-05
SYTL2	-0.434148	2.00515e-06	2.23939e-05
ATP5J	0.361259	2.00843e-06	2.2408e-05
RPL23A	-0.29145	2.01553e-06	2.24618e-05
CCND2	-0.532323	2.01849e-06	2.24618e-05
RAB31	0.36942	2.02035e-06	2.24618e-05
EIF4G3	0.287726	2.02136e-06	2.24618e-05
AFF3	-0.443929	2.04858e-06	2.27414e-05
ASF1A	-0.309487	2.05357e-06	2.27741e-05
PPP1R13B	-0.157866	2.06127e-06	2.28367e-05
HIST1H2BO	0.150327	2.06921e-06	2.29017e-05
NDUFB7	0.314336	2.08319e-06	2.3029e-05
ABR	-0.21257	2.08487e-06	2.3029e-05
HIST1H2AM	0.240314	2.08702e-06	2.303e-05
REV3L	-0.198276	2.10263e-06	2.31791e-05
CTDSPL2	-0.196384	2.1107e-06	2.31903e-05
BRI3	0.290218	2.1109e-06	2.31903e-05
KIAA0355	-0.291821	2.11095e-06	2.31903e-05
CLEC4D	0.832173	2.11328e-06	2.31903e-05
HNRNPC	-0.168353	2.11411e-06	2.31903e-05
GYPA	0.537634	2.11952e-06	2.32268e-05
DPEP2	-0.519066	2.12189e-06	2.32298e-05
KLHDC2	-0.257528	2.13137e-06	2.33106e-05
SRPK2	-0.297488	2.16525e-06	2.36578e-05
SYF2	-0.201195	2.17879e-06	2.37823e-05
GGCX	0.181847	2.18195e-06	2.37933e-05
SQRDL	0.325039	2.1926e-06	2.3886e-05
IKZF1	-0.344566	2.19652e-06	2.39052e-05
VAMP3	0.265603	2.21041e-06	2.40328e-05
MAD2L2	0.259346	2.23797e-06	2.43086e-05
RAB30	-0.335245	2.24778e-06	2.43698e-05
PRUNE2	0.336817	2.24917e-06	2.43698e-05
ASPH	0.430423	2.25439e-06	2.43698e-05
USP22	-0.106794	2.25538e-06	2.43698e-05
MARK3	0.161354	2.25587e-06	2.43698e-05
SHQ1	-0.241545	2.25679e-06	2.43698e-05
ADORA2B	0.209242	2.26112e-06	2.43928e-05
SLC25A3	-0.272963	2.27066e-06	2.4472e-05
RAI1	-0.232112	2.29151e-06	2.46726e-05
SLC7A6	-0.320087	2.29525e-06	2.4689e-05
EXT1	0.264172	2.33857e-06	2.51306e-05
HPSE	0.424146	2.3534e-06	2.52463e-05
DNAL4	-0.138917	2.3539e-06	2.52463e-05
STIL	0.16432	2.37427e-06	2.54403e-05
LAS1L	-0.15718	2.37854e-06	2.54614e-05
ZCCHC6	-0.217828	2.38213e-06	2.54753e-05
FBL	-0.397483	2.38687e-06	2.55013e-05
KCNE1L	0.151558	2.40009e-06	2.56179e-05
MLLT11	-0.203592	2.42294e-06	2.5837e-05
GNPDA2	-0.215586	2.43239e-06	2.59128e-05
C14orf28	-0.170963	2.45072e-06	2.60806e-05
HIST2H2BE	0.434072	2.45285e-06	2.60806e-05
SLC25A43	-0.267131	2.45646e-06	2.6094e-05
HLA-DMB	-0.594142	2.4753e-06	2.62518e-05
TMLHE	0.252333	2.47605e-06	2.62518e-05
SDF2	0.231538	2.4941e-06	2.64179e-05
XPO4	-0.235116	2.52302e-06	2.66987e-05
TFB1M	-0.172501	2.52896e-06	2.67058e-05
LATS2	0.212214	2.53112e-06	2.67058e-05
ZNF420	-0.219102	2.53199e-06	2.67058e-05
IL1RN	0.411629	2.534e-06	2.67058e-05
CXorf40A	-0.14895	2.53573e-06	2.67058e-05
CENPA	0.131176	2.54232e-06	2.67499e-05
BANP	-0.291496	2.56088e-06	2.69196e-05
B4GALT5	0.421805	2.57926e-06	2.70871e-05
TAF1	-0.209298	2.59061e-06	2.71526e-05
MRPL22	0.31202	2.59139e-06	2.71526e-05
PSAT1	0.14988	2.59284e-06	2.71526e-05
THAP6	-0.108236	2.59976e-06	2.71994e-05
PURA	-0.310574	2.62352e-06	2.74221e-05
TGFBI	-0.681002	2.62997e-06	2.74637e-05
BLM	0.257075	2.63827e-06	2.75243e-05
TCP11L2	-0.29221	2.64517e-06	2.75704e-05
MRPS18B	-0.313005	2.65788e-06	2.76768e-05
LMAN1	-0.187404	2.66046e-06	2.76777e-05
RNF215	0.105693	2.67851e-06	2.78395e-05
RSAD1	-0.230557	2.6884e-06	2.79111e-05
PMS1	-0.272567	2.69213e-06	2.79111e-05
PRR14	-0.171081	2.69296e-06	2.79111e-05
TMCC2	0.543741	2.70468e-06	2.79972e-05
C9orf89	0.265221	2.70631e-06	2.79972e-05
RASSF1	-0.241127	2.72323e-06	2.8146e-05
C1orf106	0.127357	2.73166e-06	2.82068e-05
E2F8	0.202127	2.76486e-06	2.85231e-05
CRIPT	-0.224303	2.77188e-06	2.85689e-05
NFX1	-0.167593	2.79748e-06	2.8806e-05
EIF2S3	-0.27572	2.80079e-06	2.88134e-05
PRDM1	-0.257921	2.82414e-06	2.90266e-05
CLEC10A	-0.237849	2.86557e-06	2.94251e-05
ABI2	-0.280569	2.88948e-06	2.96432e-05
OSBPL3	-0.274573	2.90016e-06	2.97253e-05
ATM	-0.326233	2.95271e-06	3.0236e-05
ITGA6	-0.262296	2.96641e-06	3.03482e-05
KIAA0753	-0.104845	3.00421e-06	3.07067e-05
TOR1A	0.226976	3.06984e-06	3.13485e-05
RPS4X	-0.437354	3.07381e-06	3.13532e-05
KIAA1143	-0.170366	3.07628e-06	3.13532e-05
SLC43A2	-0.257714	3.07878e-06	3.13532e-05
CLIC2	0.395861	3.09597e-06	3.14994e-05
PRG2	0.334301	3.12546e-06	3.17702e-05
SLFN5	-0.285544	3.13663e-06	3.18546e-05
RRBP1	0.238839	3.17618e-06	3.22267e-05
USF1	0.2195	3.18031e-06	3.22392e-05
ELMO1	-0.280514	3.21823e-06	3.25938e-05
SMAD7	-0.221585	3.23587e-06	3.27425e-05
SLC2A3	0.494129	3.25139e-06	3.28696e-05
NBEAL2	0.291822	3.26398e-06	3.29668e-05
PPP3CC	-0.219631	3.27066e-06	3.30042e-05
THOC1	-0.191302	3.29914e-06	3.32613e-05
SPPL2A	0.387208	3.31311e-06	3.33718e-05
IL27	0.132911	3.31781e-06	3.33888e-05
YBX1	-0.458201	3.36674e-06	3.38506e-05
IMP3	-0.370679	3.37361e-06	3.38889e-05
PFKFB3	0.739625	3.38212e-06	3.39437e-05
BLMH	-0.177825	3.38523e-06	3.39441e-05
ZFAND5	-0.31502	3.39233e-06	3.39846e-05
IL1R2	1.04263	3.41431e-06	3.41739e-05
CXCR3	-0.237012	3.41867e-06	3.41867e-05
MGMT	-0.228868	3.45494e-06	3.45182e-05
SNN	-0.262754	3.50522e-06	3.49891e-05
BCAS2	-0.163062	3.51828e-06	3.50879e-05
MPEG1	-0.380024	3.53615e-06	3.52344e-05
CLEC2D	-0.425766	3.54155e-06	3.52414e-05
PNPLA6	0.295467	3.5432e-06	3.52414e-05
CALML5	0.126136	3.56586e-06	3.54344e-05
CDKN2AIP	-0.199093	3.569e-06	3.54344e-05
CBX5	-0.16375	3.59381e-06	3.56471e-05
SLC28A3	0.135391	3.59686e-06	3.56471e-05
HSF2	-0.279157	3.61411e-06	3.57862e-05
PPTC7	-0.286616	3.62127e-06	3.5825e-05
ZNF202	-0.184254	3.6277e-06	3.58566e-05
ATP5L	0.298367	3.63537e-06	3.59005e-05
SRGAP1	0.16451	3.67916e-06	3.63006e-05
NAE1	-0.229763	3.68716e-06	3.63473e-05
UBIAD1	-0.137044	3.69813e-06	3.6423e-05
ZNF548	-0.151818	3.71602e-06	3.65667e-05
HIST1H1T	0.184099	3.72625e-06	3.66268e-05
GNMT	0.122254	3.72873e-06	3.66268e-05
ANAPC13	-0.258131	3.73221e-06	3.66285e-05
NUCKS1	-0.253452	3.75473e-06	3.6817e-05
RFXANK	0.233006	3.76421e-06	3.68773e-05
FCF1	-0.172778	3.78759e-06	3.70389e-05
PEX13	0.167313	3.78938e-06	3.70389e-05
MARCO	0.322842	3.79073e-06	3.70389e-05
RABL3	-0.130168	3.79831e-06	3.70804e-05
DCTD	-0.266619	3.81213e-06	3.71825e-05
RNF31	0.19442	3.83931e-06	3.74147e-05
KLHL8	0.386261	3.87629e-06	3.7742e-05
SLC9A8	0.249783	3.93082e-06	3.82393e-05
OCRL	0.131811	3.94173e-06	3.83118e-05
NECAP2	-0.33892	3.95159e-06	3.83741e-05
ZNF30	-0.153504	3.96448e-06	3.84655e-05
RPA1	-0.348708	3.97382e-06	3.85224e-05
ZNF792	-0.131042	4.00881e-06	3.88277e-05
TGM3	-0.237468	4.01685e-06	3.88716e-05
INSC	0.255244	4.04769e-06	3.91271e-05
PTPN18	-0.151456	4.05031e-06	3.91271e-05
MXD3	0.227363	4.06436e-06	3.92287e-05
C4orf29	0.151436	4.08048e-06	3.935e-05
PALB2	-0.18596	4.08508e-06	3.93601e-05
EPHA4	-0.172823	4.10246e-06	3.94933e-05
ZNF829	-0.120615	4.12802e-06	3.96942e-05
ABCC2	0.14985	4.13049e-06	3.96942e-05
SLC22A4	0.43874	4.15762e-06	3.99203e-05
ETV5	0.116732	4.17524e-06	4.00549e-05
GPR56	-0.499284	4.20625e-06	4.03175e-05
CBX7	-0.29664	4.22564e-06	4.04683e-05
MAP1LC3B	0.339374	4.23372e-06	4.05108e-05
COLQ	-0.186708	4.25879e-06	4.07155e-05
RRN3	-0.255704	4.2775e-06	4.08592e-05
HIST1H4D	0.273425	4.28715e-06	4.09161e-05
PLK4	0.169037	4.30272e-06	4.10294e-05
LTA	-0.208243	4.32747e-06	4.12299e-05
TTC31	-0.180141	4.34794e-06	4.13882e-05
BCMO1	0.0890281	4.35155e-06	4.13882e-05
DLC1	0.331943	4.3768e-06	4.15927e-05
CDC42EP2	-0.183767	4.3868e-06	4.16521e-05
MOGAT1	0.114399	4.41114e-06	4.18162e-05
NFE2	0.300694	4.41163e-06	4.18162e-05
KLHL20	-0.122052	4.43483e-06	4.20002e-05
MTMR3	0.237686	4.44278e-06	4.20397e-05
ITGA5	-0.263794	4.47862e-06	4.23426e-05
TAZ	0.118885	4.50948e-06	4.2598e-05
SSRP1	-0.216583	4.51545e-06	4.26182e-05
SERPINB9	-0.257213	4.52518e-06	4.26737e-05
CYB561	-0.201645	4.62022e-06	4.35329e-05
GMNN	0.312378	4.66293e-06	4.38981e-05
VAMP5	0.379115	4.71793e-06	4.43782e-05
CLTCL1	0.162653	4.74608e-06	4.46051e-05
CDCA3	0.132373	4.76573e-06	4.47482e-05
CKLF	0.391675	4.76937e-06	4.47482e-05
MLLT6	-0.365428	4.80857e-06	4.50778e-05
RAB20	0.351259	4.8207e-06	4.51533e-05
ABCA13	0.522963	4.85568e-06	4.54426e-05
MINA	-0.204197	4.8792e-06	4.56242e-05
EEPD1	-0.145246	4.90545e-06	4.5831e-05
TSPO	0.43705	4.92946e-06	4.60166e-05
PDE1B	0.110399	4.95393e-06	4.62061e-05
ZDHHC14	-0.131539	5.01831e-06	4.67673e-05
PCNXL2	-0.269431	5.05133e-06	4.70355e-05
VEGFB	-0.297437	5.05746e-06	4.70531e-05
KHSRP	-0.240292	5.07213e-06	4.715e-05
DNAJC5	0.184793	5.0783e-06	4.71678e-05
MAP7	-0.116431	5.14795e-06	4.77747e-05
COX8A	0.26339	5.1639e-06	4.78827e-05
EMILIN2	0.446241	5.16958e-06	4.78952e-05
CFLAR	0.306538	5.2196e-06	4.83031e-05
USP21	-0.142805	5.22231e-06	4.83031e-05
APLP2	0.23171	5.27106e-06	4.87133e-05
PPP1R12B	-0.183714	5.27995e-06	4.87549e-05
ROPN1L	0.394084	5.29674e-06	4.88693e-05
CAND2	-0.107468	5.40079e-06	4.97878e-05
CYBA	0.311689	5.44756e-06	5.01459e-05
POGK	-0.25009	5.44868e-06	5.01459e-05
MYLIP	-0.350629	5.46659e-06	5.02611e-05
IL17C	0.126812	5.47026e-06	5.02611e-05
CD59	0.411812	5.52203e-06	5.06799e-05
LOC441124	0.349554	5.52498e-06	5.06799e-05
ADAM17	0.29273	5.54387e-06	5.08112e-05
TAPBPL	-0.24141	5.55316e-06	5.08543e-05
ROGDI	0.27686	5.5911e-06	5.11595e-05
ALKBH1	-0.108916	5.62131e-06	5.13935e-05
CCDC104	-0.201118	5.62793e-06	5.14082e-05
PRPF8	-0.291148	5.63436e-06	5.14082e-05
ALDOC	-0.210249	5.63683e-06	5.14082e-05
FOSL1	0.129728	5.64168e-06	5.14102e-05
MICAL1	0.264005	5.70909e-06	5.19818e-05
KLF12	-0.449248	5.73544e-06	5.21789e-05
CACNA1E	0.329189	5.74548e-06	5.22274e-05
PAIP2	-0.277782	5.88927e-06	5.34906e-05
SAV1	-0.180727	5.92415e-06	5.37634e-05
PRG3	0.118654	5.9644e-06	5.40844e-05
PITPNC1	-0.233227	5.96954e-06	5.40868e-05
WASF1	0.16652	6.02316e-06	5.4528e-05
BCL2L15	0.169625	6.05358e-06	5.47454e-05
RAB9A	-0.210612	6.05704e-06	5.47454e-05
ETFDH	0.219504	6.06671e-06	5.47881e-05
CAMK2D	-0.243966	6.09563e-06	5.50045e-05
WDR73	-0.151294	6.10138e-06	5.50117e-05
SEC62	0.259115	6.12696e-06	5.51974e-05
USP42	-0.22731	6.1893e-06	5.57137e-05
UNG	-0.283222	6.22003e-06	5.5945e-05
SETD8	0.176573	6.24928e-06	5.61625e-05
HIST1H4H	0.45904	6.2782e-06	5.63767e-05
RRM2B	-0.231166	6.32193e-06	5.67167e-05
CCDC53	0.272632	6.32949e-06	5.67167e-05
VEZF1	-0.176771	6.33141e-06	5.67167e-05
EID2	-0.202344	6.38628e-06	5.71591e-05
TTC7B	0.287794	6.3911e-06	5.71591e-05
BAMBI	0.288021	6.42571e-06	5.74223e-05
MGST2	0.228041	6.48428e-06	5.78991e-05
ST3GAL4	0.266507	6.51983e-06	5.81697e-05
OLFM4	1.47248	6.55515e-06	5.84378e-05
C14orf169	-0.176742	6.65006e-06	5.92229e-05
FBLN1	0.0963417	6.6539e-06	5.92229e-05
PIK3C2B	-0.218638	6.69415e-06	5.95334e-05
VAPA	0.259258	6.75169e-06	5.99969e-05
BEX5	-0.200113	6.78748e-06	6.02667e-05
ARHGAP10	-0.103583	6.97283e-06	6.18629e-05
YY1	-0.225554	7.00846e-06	6.21294e-05
GRPEL2	-0.24306	7.01782e-06	6.21626e-05
HIST1H4J	0.179808	7.03849e-06	6.22959e-05
SNRK	-0.31476	7.07777e-06	6.25937e-05
LPIN1	-0.33317	7.10193e-06	6.27573e-05
PARP15	-0.185988	7.1486e-06	6.31194e-05
DEF6	-0.208242	7.22171e-06	6.37142e-05
FSTL3	0.146861	7.25504e-06	6.39574e-05
ZBTB5	-0.142178	7.32235e-06	6.44377e-05
PBX2	-0.234742	7.32368e-06	6.44377e-05
ATR	-0.269706	7.33229e-06	6.44377e-05
ZNF304	-0.238922	7.33277e-06	6.44377e-05
MCOLN2	-0.300478	7.38994e-06	6.48887e-05
CCNA1	0.4809	7.40633e-06	6.49812e-05
CR2	-0.207167	7.52472e-06	6.59677e-05
MYL9	0.642897	7.54646e-06	6.60844e-05
KCTD6	-0.229338	7.54995e-06	6.60844e-05
ERN1	-0.271376	7.59667e-06	6.64409e-05
C19orf10	0.220642	7.6061e-06	6.64709e-05
FAM107A	0.110031	7.61491e-06	6.64944e-05
TOMM40L	0.20345	7.62077e-06	6.64944e-05
SMARCAD1	-0.194277	7.66068e-06	6.67901e-05
PHGDH	0.261795	7.73149e-06	6.73545e-05
SF3B3	-0.255099	7.74359e-06	6.74069e-05
TCEB2	0.27356	7.77343e-06	6.76136e-05
FLT3	0.176318	7.81909e-06	6.79575e-05
GLIPR1	-0.344001	7.82882e-06	6.79887e-05
ZNF329	-0.238312	7.86568e-06	6.82554e-05
CC2D2B	0.150936	7.90207e-06	6.85175e-05
ZNF33A	-0.214363	7.98999e-06	6.92258e-05
DBP	-0.213323	8.06548e-06	6.98253e-05
TMEM64	-0.213454	8.08723e-06	6.99589e-05
NCOA1	-0.224509	8.11728e-06	7.01642e-05
LPXN	-0.36897	8.17044e-06	7.05687e-05
DUSP14	-0.153067	8.24052e-06	7.11186e-05
HCP5	-0.396778	8.25162e-06	7.1159e-05
FAM118A	-0.216125	8.30993e-06	7.16061e-05
MGAT5	-0.144671	8.35395e-06	7.19296e-05
CHCHD7	0.407955	8.45198e-06	7.27172e-05
MID1IP1	-0.31028	8.50438e-06	7.31113e-05
GPD1L	-0.195927	8.53289e-06	7.32996e-05
PRL	0.189935	8.59236e-06	7.37533e-05
STEAP3	0.175707	8.60732e-06	7.38246e-05
BPTF	-0.169624	8.6208e-06	7.38831e-05
CEACAM4	0.23614	8.64039e-06	7.39937e-05
HABP4	-0.151131	8.69221e-06	7.43801e-05
CD82	0.355757	8.73331e-06	7.46742e-05
CCNE2	0.26976	8.75548e-06	7.48061e-05
SIPA1	-0.209764	8.83525e-06	7.54295e-05
REPS1	-0.181642	8.86336e-06	7.56113e-05
ENY2	0.35896	8.88535e-06	7.56868e-05
CDC42EP3	0.274855	8.88586e-06	7.56868e-05
RNASET2	-0.331439	8.89391e-06	7.56972e-05
BRD2	-0.219297	8.97516e-06	7.63301e-05
OLR1	0.504216	8.9925e-06	7.6419e-05
NOL11	-0.247183	9.05457e-06	7.68876e-05
TMEM126A	0.229505	9.06549e-06	7.69214e-05
PCSK5	-0.342709	9.09128e-06	7.70812e-05
DENND3	0.236991	9.14741e-06	7.74979e-05
EID3	-0.176723	9.15696e-06	7.75196e-05
NUP62	-0.268907	9.1862e-06	7.77078e-05
NSUN2	-0.223926	9.24262e-06	7.81255e-05
ECHDC2	-0.279444	9.31254e-06	7.85995e-05
GLS	-0.210984	9.3183e-06	7.85995e-05
NSF	0.252585	9.31996e-06	7.85995e-05
ACVR2A	-0.16736	9.35659e-06	7.88484e-05
NOS1AP	0.101416	9.37082e-06	7.89084e-05
HERPUD1	-0.197583	9.40351e-06	7.91236e-05
GCC2	-0.180625	9.44688e-06	7.94275e-05
ABCD1	0.157481	9.46098e-06	7.94275e-05
CAMSAP1	-0.142339	9.46111e-06	7.94275e-05
TSHZ3	0.391192	9.57576e-06	8.03292e-05
ANXA3	0.857941	9.61105e-06	8.05643e-05
FAM65A	-0.211756	9.66801e-06	8.09805e-05
PADI4	0.48079	9.74613e-06	8.15733e-05
LRRC31	0.0740356	9.78614e-06	8.18463e-05
MS4A3	0.782131	9.82944e-06	8.21465e-05
DTWD1	-0.179801	9.84551e-06	8.21892e-05
CCNG1	-0.261429	9.84937e-06	8.21892e-05
GAK	-0.203761	9.87459e-06	8.23378e-05
OR6B1	0.0751909	9.91901e-06	8.2646e-05
NCR3	-0.220873	9.94453e-06	8.27964e-05
CIAPIN1	-0.16703	9.96751e-06	8.29255e-05
PLEKHA5	-0.175303	9.99785e-06	8.31156e-05
AKAP1	-0.16129	1.00106e-05	8.31174e-05
RALGDS	-0.36804	1.0017e-05	8.31174e-05
MRPL51	0.292766	1.00206e-05	8.31174e-05
MED4	-0.228904	1.02611e-05	8.50489e-05
BRCA1	0.0896557	1.0347e-05	8.56376e-05
DHX57	-0.155453	1.03476e-05	8.56376e-05
MGA	-0.224936	1.04299e-05	8.62546e-05
TRPT1	-0.178907	1.04451e-05	8.63158e-05
DACH1	0.660608	1.05029e-05	8.67078e-05
CEACAM21	0.266686	1.05101e-05	8.67078e-05
LILRA5	0.654193	1.0516e-05	8.67078e-05
SYNE2	-0.386534	1.06294e-05	8.7538e-05
BCR	-0.46337	1.0638e-05	8.7538e-05
ARPC4	0.223153	1.06403e-05	8.7538e-05
RPS12	-0.296705	1.06891e-05	8.78744e-05
ZMYM6	-0.206334	1.08439e-05	8.90808e-05
HLX	0.264479	1.09166e-05	8.95529e-05
ADHFE1	-0.171186	1.09175e-05	8.95529e-05
ENOSF1	-0.255306	1.09378e-05	8.96532e-05
MYD88	0.223173	1.09678e-05	8.98149e-05
VDAC2	-0.119353	1.09785e-05	8.98149e-05
CA4	0.678374	1.09819e-05	8.98149e-05
NUDT4	0.170807	1.10527e-05	9.03277e-05
PERP	-0.215316	1.10632e-05	9.03471e-05
MME	-0.656909	1.1134e-05	9.08577e-05
KIR3DL3	-0.214403	1.11782e-05	9.11518e-05
PIK3IP1	-0.387283	1.12115e-05	9.13559e-05
PHF14	-0.234907	1.13565e-05	9.24697e-05
PPP1R8	-0.151333	1.13737e-05	9.2542e-05
RPL18	-0.398013	1.16161e-05	9.43944e-05
RENBP	0.235976	1.16184e-05	9.43944e-05
ACOX2	0.190117	1.19411e-05	9.69447e-05
NEDD4L	0.274193	1.19629e-05	9.70513e-05
SOX21	0.109038	1.19842e-05	9.7153e-05
ZMYM3	-0.165958	1.20226e-05	9.73931e-05
LILRA6	0.222933	1.20766e-05	9.7695e-05
FAM110B	0.279632	1.20775e-05	9.7695e-05
CNIH4	0.552225	1.21008e-05	9.78116e-05
NCKAP1	0.191447	1.21335e-05	9.7983e-05
IGFBP7	0.333251	1.21396e-05	9.7983e-05
FAM83D	0.13158	1.22482e-05	9.87871e-05
ARMCX5	-0.225986	1.23275e-05	9.93549e-05
PEBP1	-0.337242	1.23572e-05	9.94839e-05
SS18	0.153525	1.23615e-05	9.94839e-05
MFN2	0.322978	1.24287e-05	9.99524e-05
BTN3A3	-0.379912	1.2445e-05	0.000100011
ANKRD9	0.612796	1.25268e-05	0.000100595
FXYD5	-0.33165	1.26194e-05	0.000101266
DPEP3	-0.199305	1.26384e-05	0.000101345
ZBTB4	-0.363395	1.2656e-05	0.000101413
PIGU	-0.154513	1.26791e-05	0.000101524
SF3A3	-0.292454	1.27511e-05	0.000102027
IL32	-0.499459	1.29343e-05	0.000103418
TBP	-0.134376	1.29791e-05	0.000103702
TBC1D7	0.233083	1.31215e-05	0.000104765
TSPAN3	-0.260959	1.31726e-05	0.000105096
DDX6	-0.181402	1.32289e-05	0.00010547
PECAM1	-0.324018	1.33095e-05	0.000106036
CAMP	0.761935	1.3329e-05	0.000106115
CD274	0.35317	1.34336e-05	0.000106871
TPP2	-0.183435	1.36006e-05	0.000108122
DLL3	0.100813	1.3625e-05	0.000108239
TTC1	0.137139	1.36694e-05	0.000108514
SLC44A1	0.354094	1.369e-05	0.000108599
MOSPD3	0.238776	1.37368e-05	0.000108893
FBN1	0.148846	1.37487e-05	0.000108909
BBS2	-0.231953	1.38018e-05	0.000109252
UBE2T	0.128637	1.41193e-05	0.000111685
GTF3C2	-0.182126	1.41293e-05	0.000111685
C5orf30	0.366622	1.41536e-05	0.000111797
DDX20	-0.160692	1.42565e-05	0.00011253
MAN1A2	-0.16693	1.43692e-05	0.00011327
GPR27	0.260457	1.43707e-05	0.00011327
ANKRD10	-0.205264	1.45339e-05	0.000114475
XK	0.782758	1.45934e-05	0.000114862
C6orf89	0.144915	1.46142e-05	0.000114944
BST1	0.406692	1.46552e-05	0.000115185
GTPBP2	0.145612	1.46713e-05	0.00011523
FAM135A	-0.158779	1.4779e-05	0.000115994
ZFP3	-0.196522	1.49024e-05	0.000116879
ORM1	0.637663	1.49208e-05	0.000116941
HN1L	-0.137319	1.49563e-05	0.000117136
ZMIZ2	-0.14906	1.51999e-05	0.000118961
FCGR1A	0.382256	1.52333e-05	0.000119138
TRPM2	0.209611	1.52492e-05	0.000119178
SDC1	0.156114	1.53564e-05	0.000119931
PDXK	0.237267	1.53691e-05	0.000119946
NAT10	-0.211873	1.54251e-05	0.000120233
SBNO1	-0.110347	1.54275e-05	0.000120233
SLC2A5	0.289912	1.54618e-05	0.000120415
GGTLC1	0.137756	1.55363e-05	0.000120911
HIST1H2AE	0.313883	1.57047e-05	0.000122135
SOCS7	-0.200371	1.57491e-05	0.000122376
KLRG1	-0.373568	1.57577e-05	0.000122376
P4HB	0.215113	1.59506e-05	0.000123787
ITPR3	-0.279951	1.61126e-05	0.000124957
ZBTB40	-0.202891	1.62158e-05	0.00012567
BASP1	0.331205	1.62674e-05	0.000125981
PLA2G4A	0.289096	1.63677e-05	0.00012667
PNRC1	-0.129281	1.63999e-05	0.00012683
OTUD4	-0.176826	1.65027e-05	0.000127537
APBA2	-0.145335	1.65941e-05	0.000128153
TFDP2	0.255717	1.66602e-05	0.000128574
ICOS	-0.198789	1.66884e-05	0.000128702
DEXI	-0.222119	1.67223e-05	0.000128874
ABCG1	-0.42541	1.67876e-05	0.000129288
LRFN4	0.0897565	1.68245e-05	0.000129482
CTDP1	0.155007	1.69469e-05	0.000130245
GTF2H1	-0.140026	1.69471e-05	0.000130245
BIN1	-0.370919	1.70195e-05	0.000130711
ZNF3	-0.189474	1.71286e-05	0.000131458
COG8	-0.119273	1.71737e-05	0.000131713
LANCL2	-0.0860651	1.72252e-05	0.000132016
SLC30A4	-0.19004	1.72458e-05	0.000132083
IRF8	-0.299775	1.73537e-05	0.000132818
PRKCDBP	0.168583	1.7366e-05	0.00013282
RAC3	0.10551	1.74231e-05	0.000133165
AKR1B1	-0.327511	1.7482e-05	0.000133523
HCG18	-0.20987	1.75023e-05	0.000133586
DLGAP4	0.139122	1.75285e-05	0.000133694
ZNF282	0.151758	1.75442e-05	0.000133722
TSN	-0.137117	1.75889e-05	0.000133964
GIMAP4	-0.412267	1.76002e-05	0.000133964
ANXA6	-0.242805	1.77432e-05	0.00013496
RIPK3	0.187527	1.78456e-05	0.000135646
FIG4	0.297897	1.78895e-05	0.000135887
RAD54L	0.104535	1.79286e-05	0.00013609
PRKX	-0.314519	1.79521e-05	0.000136176
IL17RB	0.115258	1.79869e-05	0.000136346
ENPP5	-0.177699	1.80667e-05	0.000136858
QTRTD1	-0.172126	1.82676e-05	0.000138285
PATZ1	-0.140084	1.83905e-05	0.000139121
OFD1	-0.217351	1.8443e-05	0.000139423
EXOC6	0.395425	1.85678e-05	0.00014027
ERGIC1	-0.498629	1.86659e-05	0.000140915
MAP4K1	-0.32381	1.87512e-05	0.000141463
MRPS15	0.19714	1.8976e-05	0.000142986
ST3GAL1	-0.267042	1.89788e-05	0.000142986
VPS54	0.247362	1.92732e-05	0.000145105
MRPL45	-0.177065	1.94018e-05	0.000145974
TRIM32	-0.189026	1.96325e-05	0.000147609
P2RX1	0.310499	1.96659e-05	0.000147761
CCNL2	-0.157513	1.97896e-05	0.00014859
TASP1	-0.177489	1.99136e-05	0.00014942
DCK	-0.264717	1.99303e-05	0.000149444
SMAD3	-0.287774	2.00093e-05	0.000149934
IGF2BP3	0.394594	2.03245e-05	0.000152193
RHOF	-0.214222	2.04637e-05	0.000153133
SIRT1	-0.233661	2.05037e-05	0.00015326
LRRN2	0.0924024	2.05084e-05	0.00015326
MSTO1	-0.123666	2.06595e-05	0.000154285
CAMKK1	0.105566	2.06837e-05	0.000154363
LRRN1	0.433388	2.07744e-05	0.000154935
NFATC2IP	-0.236008	2.07973e-05	0.000155002
C14orf1	-0.169205	2.08668e-05	0.000155415
CHCHD4	-0.128512	2.08887e-05	0.000155424
KIT	-0.157757	2.0896e-05	0.000155424
PFN2	-0.144413	2.09231e-05	0.000155521
TRA2A	-0.174864	2.09408e-05	0.000155548
GCKR	0.108199	2.11384e-05	0.000156911
CDA	0.324791	2.12892e-05	0.000157886
HACL1	-0.171648	2.12982e-05	0.000157886
ANXA1	0.523597	2.14373e-05	0.000158811
HIVEP2	-0.16125	2.15137e-05	0.00015927
PARP16	-0.144423	2.15683e-05	0.000159568
PUS3	0.211099	2.15927e-05	0.000159642
GPR174	-0.140582	2.17726e-05	0.000160789
CIRBP	-0.289404	2.17768e-05	0.000160789
NBPF1	-0.207749	2.1806e-05	0.000160898
JAG1	0.210895	2.19103e-05	0.000161559
SQSTM1	-0.265499	2.19824e-05	0.000161983
KLC4	-0.104719	2.20597e-05	0.000162445
TFF3	0.441253	2.2173e-05	0.000163171
DEPDC1B	0.142083	2.22021e-05	0.000163277
SETD1B	-0.148	2.22412e-05	0.000163456
RPS23	-0.31737	2.22953e-05	0.000163701
PARN	-0.149796	2.23041e-05	0.000163701
MLYCD	-0.117182	2.26148e-05	0.000165872
SMARCC1	-0.185591	2.26448e-05	0.000165982
KIAA1147	-0.270781	2.28853e-05	0.000167634
EXOSC10	-0.281041	2.29538e-05	0.000168025
CSGALNACT2	0.406961	2.29822e-05	0.000168122
SELM	-0.227704	2.3022e-05	0.000168291
MPHOSPH10	-0.184517	2.30357e-05	0.000168291
RALGPS2	-0.214993	2.31483e-05	0.000169003
CKS1B	0.21907	2.32096e-05	0.000169338
NR1D2	-0.339866	2.32586e-05	0.000169584
PCYOX1	-0.279699	2.32754e-05	0.000169596
IMMP2L	-0.0961683	2.36698e-05	0.000172252
NDNL2	-0.173849	2.36711e-05	0.000172252
BAG3	-0.29137	2.39043e-05	0.000173783
TRAF3IP2	-0.187166	2.39128e-05	0.000173783
NUS1	-0.168597	2.39421e-05	0.000173882
NOB1	-0.195549	2.39654e-05	0.000173937
DPP9	0.153489	2.40728e-05	0.000174603
TCF25	-0.227437	2.40946e-05	0.000174646
NCAPH	0.114978	2.41528e-05	0.000174954
RP9	-0.18436	2.41773e-05	0.000175017
CD27	-0.433292	2.42778e-05	0.00017563
PLD3	-0.242058	2.4474e-05	0.000176934
C1QC	0.334762	2.47279e-05	0.000178653
ST6GALNAC3	0.486132	2.47634e-05	0.000178775
ZNF395	-0.350289	2.4777e-05	0.000178775
C5orf28	-0.379607	2.49584e-05	0.000179967
PRPF6	-0.131608	2.50833e-05	0.000180749
PSMD1	0.153007	2.52481e-05	0.000181819
TRIB1	0.368191	2.54561e-05	0.000183198
ATP5S	0.137873	2.56306e-05	0.000184334
GCN1L1	-0.21649	2.60337e-05	0.000187112
TRAF4	-0.117979	2.60604e-05	0.000187182
CCT4	-0.177767	2.61003e-05	0.000187348
EZH2	0.192029	2.61417e-05	0.000187523
MOAP1	-0.187774	2.62561e-05	0.000188223
CLUAP1	-0.145564	2.64219e-05	0.000189289
DDHD2	-0.377511	2.64535e-05	0.000189392
COL17A1	0.404636	2.65238e-05	0.000189774
VRK3	-0.198268	2.67574e-05	0.000191322
HMOX2	-0.17625	2.68202e-05	0.000191647
WSB1	0.37802	2.71064e-05	0.000193567
S100A2	0.112301	2.71644e-05	0.000193857
PLEKHB1	-0.299888	2.76525e-05	0.000197213
CD4	-0.358444	2.77278e-05	0.000197623
SMARCA5	-0.255974	2.78833e-05	0.000198604
UTP6	-0.18462	2.79739e-05	0.000199121
ZHX1	-0.181077	2.80124e-05	0.000199267
ZNF518B	-0.172109	2.81287e-05	0.00019988
RAB11FIP1	-0.28925	2.81347e-05	0.00019988
TBC1D10A	-0.141919	2.8246e-05	0.000200538
DHX9	-0.116552	2.82634e-05	0.000200538
NCF4	0.29497	2.83219e-05	0.000200824
PIK3CB	0.240118	2.83414e-05	0.000200834
SURF4	0.153755	2.84746e-05	0.000201649
NCOA7	0.334008	2.87019e-05	0.00020313
RPUSD2	-0.193335	2.87517e-05	0.000203339
IARS	-0.226005	2.87811e-05	0.000203339
GAS7	0.394739	2.87864e-05	0.000203339
VASP	0.257053	2.88132e-05	0.000203398
CCAR1	-0.162175	2.88431e-05	0.000203479
PPM1F	-0.303144	2.89485e-05	0.000204094
GPRIN3	-0.162437	2.90081e-05	0.000204384
TRIB2	-0.396631	2.91378e-05	0.000205112
GRIN3A	0.0911447	2.91484e-05	0.000205112
EMR1	0.432526	2.91933e-05	0.000205186
ERAP1	-0.211361	2.9196e-05	0.000205186
SFPQ	-0.168904	2.92153e-05	0.000205192
BAZ1A	0.419873	2.93735e-05	0.000206172
SDHD	-0.228984	2.94548e-05	0.000206609
SIPA1L2	0.433666	2.9473e-05	0.000206609
NEK6	0.13501	2.95418e-05	0.000206961
MED30	-0.185536	2.96702e-05	0.000207729
PIWIL4	0.211037	2.97575e-05	0.000208209
FKTN	-0.235808	2.99293e-05	0.000209278
TCERG1	-0.282028	3.00613e-05	0.00020999
SPTBN1	-0.251651	3.00699e-05	0.00020999
ZNF284	-0.108035	3.00878e-05	0.00020999
S100A1	0.104197	3.0155e-05	0.000210296
HIGD2A	-0.27005	3.01695e-05	0.000210296
GLRX	0.348923	3.02119e-05	0.000210459
MERTK	0.436725	3.04253e-05	0.000211812
SYCP2	0.249841	3.05488e-05	0.000212538
TPST2	0.304761	3.05965e-05	0.000212737
MKNK2	-0.203876	3.07684e-05	0.000213798
BIVM	-0.178543	3.07946e-05	0.000213846
KLF3	-0.218476	3.11636e-05	0.000216273
CD69	-0.348073	3.12396e-05	0.000216665
PGM2L1	0.241585	3.13605e-05	0.000217368
CROT	-0.106144	3.13976e-05	0.000217489
VSIG4	0.419683	3.16479e-05	0.000219086
PCOLCE2	0.599348	3.16822e-05	0.000219186
MTX1	0.223842	3.17392e-05	0.000219444
DYNC1H1	-0.218434	3.17807e-05	0.000219594
IL18R1	0.791684	3.19137e-05	0.000220337
COL6A2	-0.117064	3.1928e-05	0.000220337
ZZZ3	-0.128685	3.21133e-05	0.000221478
HINT3	0.248551	3.22583e-05	0.00022234
FYTTD1	-0.209217	3.22835e-05	0.000222376
NUP210L	0.0851816	3.25932e-05	0.000224243
FASTK	-0.139314	3.25951e-05	0.000224243
MS4A6A	0.33687	3.27286e-05	0.000225022
DYNC1LI1	-0.127384	3.30334e-05	0.000226976
TERF2	-0.198507	3.35032e-05	0.000230062
RIMS3	-0.124147	3.36543e-05	0.000230762
ATP5I	0.302938	3.36622e-05	0.000230762
ZBTB39	-0.117694	3.36675e-05	0.000230762
MED10	-0.121786	3.369e-05	0.000230773
PGM1	0.209573	3.37459e-05	0.000231014
MAGEE1	-0.137767	3.39631e-05	0.000232357
PABPC1	-0.275755	3.44169e-05	0.000235316
CLEC11A	0.169184	3.46917e-05	0.000237049
DAPK3	0.140782	3.47287e-05	0.000237156
JRK	-0.112074	3.47768e-05	0.000237338
MAF	-0.274525	3.48376e-05	0.000237607
SETMAR	0.143226	3.49122e-05	0.00023797
IPO7	-0.17009	3.50256e-05	0.000238596
MTHFD1L	0.112721	3.53746e-05	0.000240825
KRI1	-0.127802	3.54542e-05	0.000241219
USP53	-0.122678	3.55125e-05	0.000241468
FTSJ2	-0.174472	3.58499e-05	0.000243595
ENOPH1	-0.22044	3.58692e-05	0.000243595
KIAA1279	-0.179441	3.61964e-05	0.000245597
SKI	-0.297275	3.62084e-05	0.000245597
ARPC1A	0.171535	3.6817e-05	0.000249469
KCTD9	0.231255	3.68243e-05	0.000249469
FUT4	0.185573	3.69017e-05	0.000249841
CSF1R	-0.408203	3.71074e-05	0.00025108
PPM1E	0.100142	3.71467e-05	0.000251193
LRMP	-0.251066	3.72658e-05	0.000251845
SENP7	-0.278985	3.78928e-05	0.000255926
CHRAC1	-0.139893	3.80577e-05	0.000256884
ZNF746	-0.196737	3.81102e-05	0.000257081
PNKD	0.27346	3.84434e-05	0.000259172
PDHB	-0.202969	3.85531e-05	0.000259696
DPY19L2P2	-0.126413	3.85697e-05	0.000259696
SOCS3	0.482747	3.85915e-05	0.000259696
NFATC3	-0.240813	3.86864e-05	0.000260177
FBXL17	-0.171876	3.90609e-05	0.000262537
PLEKHO1	-0.318825	3.92151e-05	0.000263366
C16orf54	-0.162222	3.92318e-05	0.000263366
LOC284023	-0.105641	3.93922e-05	0.000264283
FBXL6	0.108397	3.94758e-05	0.000264684
MYO7A	0.0915407	3.95318e-05	0.000264818
SCD	0.154006	3.95436e-05	0.000264818
ALKBH5	-0.189683	3.96679e-05	0.00026549
TSHR	0.078399	3.97352e-05	0.00026578
LSM11	-0.192319	3.98279e-05	0.00026624
CMTM7	-0.231569	3.99653e-05	0.000266921
MRPS26	-0.191987	3.9978e-05	0.000266921
GPBAR1	-0.301663	4.03362e-05	0.000269151
U2AF2	-0.226038	4.04701e-05	0.000269882
COX6B1	0.168592	4.10334e-05	0.000273365
RHBDD3	0.0902455	4.10418e-05	0.000273365
ALG14	0.174498	4.11013e-05	0.000273598
ATF7	0.0851681	4.12618e-05	0.000274501
ZKSCAN4	-0.139399	4.13656e-05	0.000274918
PRKCA	-0.238306	4.13741e-05	0.000274918
TMEM56	0.280172	4.1402e-05	0.000274939
IL18RAP	0.610788	4.1441e-05	0.000275033
SAP30	0.364871	4.21203e-05	0.000279375
C11orf71	0.132657	4.22407e-05	0.000280006
UBE2F	0.368957	4.22822e-05	0.000280113
TMCO4	-0.140305	4.30175e-05	0.000284814
ASPSCR1	-0.221732	4.31279e-05	0.000285286
LRRC2	0.111537	4.31402e-05	0.000285286
COL4A3BP	0.337583	4.32457e-05	0.000285813
OSBPL7	-0.156949	4.33306e-05	0.000286204
SLC7A6OS	-0.0805265	4.33617e-05	0.000286239
OGDH	0.156397	4.34149e-05	0.000286419
DNASE1	0.0818527	4.35969e-05	0.000287449
CRYZ	-0.251204	4.38192e-05	0.000288515
APBB1	-0.152914	4.38355e-05	0.000288515
ATP6V1C1	0.485943	4.38366e-05	0.000288515
STK3	0.385398	4.40873e-05	0.000289993
CYSLTR1	-0.259739	4.49499e-05	0.000295491
ZNF689	-0.22683	4.50992e-05	0.000296297
PADI2	0.192075	4.52105e-05	0.000296853
EPS8L2	-0.0921084	4.53017e-05	0.000297275
USP36	-0.234412	4.55669e-05	0.000298839
VPS37C	-0.177516	4.56566e-05	0.00029925
SLC36A1	0.264492	4.60506e-05	0.000301537
ARID4B	-0.248004	4.60599e-05	0.000301537
RPL10A	-0.379469	4.66274e-05	0.000305073
MCTP2	0.301747	4.6766e-05	0.000305799
RNF213	-0.677482	4.68292e-05	0.000306032
ALOX5AP	0.343454	4.69085e-05	0.00030637
SP100	0.22275	4.71224e-05	0.000307499
NR2C2AP	-0.122204	4.71368e-05	0.000307499
KIF15	0.134208	4.72644e-05	0.000308149
PCF11	-0.175291	4.73898e-05	0.000308785
CASK	-0.13478	4.74755e-05	0.000309162
LILRA1	-0.204764	4.77735e-05	0.00031092
CHD3	-0.139632	4.79448e-05	0.000311852
TRIM35	-0.128693	4.79905e-05	0.000311966
RIN3	0.219581	4.80601e-05	0.000312236
FBXL12	-0.125593	4.82337e-05	0.00031318
UBE2J1	0.384991	4.83098e-05	0.000313491
MRPS6	-0.295407	4.83993e-05	0.000313888
SERINC2	0.1651	4.86143e-05	0.000315098
SSR3	0.165939	4.87489e-05	0.000315786
C1QA	0.337184	4.88117e-05	0.000315881
CMTM5	0.457955	4.88205e-05	0.000315881
ARPC2	0.189016	4.89694e-05	0.000316659
PRKCSH	-0.200584	4.91671e-05	0.000317587
CCDC137	-0.102416	4.91702e-05	0.000317587
RORA	-0.4209	4.92602e-05	0.000317983
ZNF787	0.215172	4.93862e-05	0.000318611
NSUN7	0.47255	4.95137e-05	0.000319248
IGFBP2	0.214869	4.97671e-05	0.000320695
UBE2E2	-0.228104	4.98679e-05	0.000321158
OXA1L	-0.214507	5.01215e-05	0.000322604
LAPTM4B	0.366593	5.04375e-05	0.00032445
SLC39A10	-0.279034	5.0686e-05	0.000325859
ZNF575	-0.112659	5.08446e-05	0.00032669
TDRD3	-0.116635	5.12616e-05	0.000329178
ARHGAP17	-0.192938	5.14248e-05	0.000330036
RUVBL1	-0.178696	5.1469e-05	0.000330128
JDP2	0.201874	5.15042e-05	0.000330163
GNLY	-0.738365	5.15681e-05	0.000330381
POLR1E	-0.146307	5.16124e-05	0.000330388
NUDT3	-0.231143	5.16288e-05	0.000330388
CD38	0.308924	5.17417e-05	0.00033092
FERMT2	0.122113	5.21493e-05	0.000333131
PDCD2	-0.156006	5.21732e-05	0.000333131
FAHD2A	-0.126966	5.21774e-05	0.000333131
CD1C	-0.183043	5.22938e-05	0.000333648
SERPINC1	0.097284	5.23187e-05	0.000333648
TMEM110	0.162591	5.29262e-05	0.000337329
PPAT	-0.173269	5.3028e-05	0.000337783
MOSPD2	0.232108	5.3078e-05	0.000337907
ARG2	0.159104	5.32785e-05	0.000338989
GALR2	0.0884496	5.34314e-05	0.000339602
GNG12	0.0757296	5.3436e-05	0.000339602
MARS2	-0.115595	5.34935e-05	0.000339772
DENND2D	-0.282648	5.42546e-05	0.00034441
SGOL2	0.197642	5.45646e-05	0.000346179
WDR19	-0.137543	5.47527e-05	0.000347174
TSEN2	-0.165172	5.51277e-05	0.000349352
OCEL1	-0.175179	5.55804e-05	0.00035202
GPKOW	-0.117542	5.56286e-05	0.000352124
CYB5R1	0.206438	5.56879e-05	0.000352298
PPM1K	-0.355118	5.57642e-05	0.000352579
NAV2	0.110189	5.65111e-05	0.000357099
SOAT1	-0.205088	5.66589e-05	0.000357828
CDK5RAP2	0.466795	5.67398e-05	0.000358136
SLFN13	-0.170743	5.71211e-05	0.000360268
RACGAP1	0.230512	5.71425e-05	0.000360268
EEF2	-0.361911	5.74215e-05	0.000361821
ADIPOR2	0.1372	5.75745e-05	0.000362579
FAM105A	0.279073	5.78624e-05	0.000364185
SNX5	-0.164727	5.80921e-05	0.000365424
SCYL1	-0.166364	5.81872e-05	0.000365814
ASB16	0.106098	5.84661e-05	0.000367359
NACA	-0.230371	5.8655e-05	0.000368141
RBM22	-0.158105	5.8657e-05	0.000368141
RBM15B	-0.129168	5.88864e-05	0.000369331
ATP13A3	0.211318	5.89131e-05	0.000369331
BAD	0.137149	5.94428e-05	0.000372441
NUDT2	0.153159	5.95424e-05	0.000372854
IL6R	-0.199212	5.96506e-05	0.000373321
GRAMD3	-0.149827	5.97695e-05	0.000373854
ZNF567	-0.199983	6.00884e-05	0.000375637
LIME1	-0.394834	6.04886e-05	0.000377733
UNC45A	0.170754	6.04918e-05	0.000377733
GALNT3	0.352438	6.0612e-05	0.000378271
SLC45A3	-0.210137	6.08539e-05	0.000379567
SEC61G	0.254219	6.09806e-05	0.00038001
RTN3	0.231999	6.09935e-05	0.00038001
ZNF585A	0.180977	6.10969e-05	0.000380398
TRAPPC2	-0.164886	6.11244e-05	0.000380398
LAX1	-0.264639	6.13656e-05	0.000381685
MAOA	0.455741	6.14714e-05	0.000382129
MKL2	-0.161024	6.15659e-05	0.000382502
SARM1	-0.105875	6.16099e-05	0.000382561
RPS27L	0.397107	6.16554e-05	0.000382629
PSMD12	0.279234	6.18291e-05	0.000383493
FKRP	-0.14066	6.20157e-05	0.000384435
SCPEP1	0.354469	6.21223e-05	0.00038488
NOC3L	-0.233212	6.27163e-05	0.000388344
TRAF1	-0.144785	6.28335e-05	0.000388852
TNFRSF25	-0.327934	6.37347e-05	0.00039421
CCDC109B	-0.321167	6.38153e-05	0.000394488
FTO	-0.212982	6.39004e-05	0.000394794
DAAM2	0.465725	6.39383e-05	0.000394808
ZC3H6	-0.165914	6.42889e-05	0.000396752
MCM3AP	0.129935	6.43623e-05	0.000396853
PPRC1	-0.174508	6.43767e-05	0.000396853
PRPS1	-0.193876	6.44162e-05	0.000396875
HLA-E	-0.229532	6.49553e-05	0.000399975
MAPK8IP1	0.144167	6.52187e-05	0.000401374
APOBEC3B	0.476227	6.57741e-05	0.000404568
HDDC2	-0.239995	6.58354e-05	0.00040472
SCN9A	0.0877423	6.62153e-05	0.000406827
GRAP	-0.289712	6.62515e-05	0.000406827
MRPS18C	0.284896	6.65107e-05	0.000408192
GPR97	0.370498	6.69181e-05	0.000410465
CMTM3	-0.188563	6.74105e-05	0.000413257
PSMA7	0.0918566	6.76964e-05	0.000414781
FLJ32255	-0.149062	6.78834e-05	0.000415657
IKZF5	-0.209185	6.79143e-05	0.000415657
PGBD2	-0.126645	6.8632e-05	0.000419817
PHACTR4	-0.173564	6.95729e-05	0.000425338
PTPN4	-0.327157	7.01604e-05	0.000428693
ATXN7L3	0.15929	7.05234e-05	0.000430674
COG2	-0.206998	7.0736e-05	0.000431735
PRMT3	-0.205394	7.07957e-05	0.000431862
HDAC9	-0.231009	7.0905e-05	0.00043229
CRKL	-0.165849	7.09896e-05	0.000432568
WHSC1L1	-0.162338	7.12125e-05	0.000433688
BTN2A2	-0.154403	7.13848e-05	0.000434499
TBX21	-0.255843	7.17461e-05	0.000436459
ZFP64	-0.17397	7.18042e-05	0.000436573
TP53I11	0.171228	7.20156e-05	0.000437618
GMFG	0.338798	7.20568e-05	0.000437629
SEMA4D	-0.28517	7.24028e-05	0.000439489
H6PD	0.156032	7.24872e-05	0.000439761
GUSB	0.185296	7.25344e-05	0.000439807
PREB	0.14113	7.30251e-05	0.00044254
FLJ35934	-0.165041	7.32037e-05	0.00044338
LAMC1	0.154472	7.35188e-05	0.000444834
SPATA20	-0.160911	7.35239e-05	0.000444834
TFPT	0.120291	7.36683e-05	0.000445465
IL11RA	-0.262407	7.38844e-05	0.000446528
NARS	-0.218012	7.41362e-05	0.000447805
DRAP1	0.210788	7.43533e-05	0.000448872
TLE2	-0.0999343	7.44304e-05	0.000449093
CLNS1A	-0.236538	7.44985e-05	0.00044926
FKBP5	0.558578	7.46909e-05	0.00045013
TOB1	-0.264425	7.47241e-05	0.00045013
TK2	0.161554	7.51003e-05	0.000452151
PRR5	-0.348661	7.54556e-05	0.000454044
DHX15	-0.220073	7.57401e-05	0.000455509
DALRD3	-0.0906179	7.58676e-05	0.000456028
COX7C	0.32822	7.60959e-05	0.000457153
NOLC1	-0.205069	7.63591e-05	0.000458486
HLA-DMA	-0.449279	7.64428e-05	0.00045873
EIF5	-0.175138	7.65203e-05	0.00045873
PCID2	-0.211109	7.6524e-05	0.00045873
USP10	-0.334004	7.66386e-05	0.000459169
C6orf25	0.162651	7.68216e-05	0.000460017
FUT11	-0.216422	7.70504e-05	0.000461138
MPST	0.119547	7.71438e-05	0.000461448
PRIM2	-0.158361	7.72182e-05	0.000461644
FSD1L	0.221639	7.76199e-05	0.000463796
KCNE1	0.366679	7.7667e-05	0.000463807
MED24	0.10632	7.77054e-05	0.000463807
HEATR1	-0.159932	7.80131e-05	0.000465393
TPM4	0.242546	7.80942e-05	0.000465626
OLAH	0.573585	7.83725e-05	0.000467012
RPUSD4	-0.21548	7.84109e-05	0.000467012
CBY1	-0.121186	7.88176e-05	0.000469183
MAD1L1	-0.278906	7.91251e-05	0.000470761
PPP1R2	-0.206366	7.91978e-05	0.00047094
PCBP4	-0.145866	7.92738e-05	0.00047114
ADAMTS3	0.283554	7.97118e-05	0.000473489
MRPS30	-0.194276	7.99257e-05	0.000474505
ENTPD7	0.317275	8.06077e-05	0.00047827
ATF1	-0.242374	8.0646e-05	0.00047827
ATF6	0.231345	8.10941e-05	0.00048067
TRIP6	0.113727	8.19075e-05	0.000485091
SLC3A2	0.147596	8.19275e-05	0.000485091
GJB6	0.351152	8.20367e-05	0.000485479
RASA3	-0.229364	8.2664e-05	0.00048893
DISC1	0.269291	8.27753e-05	0.000489208
RBMS1	0.261874	8.27992e-05	0.000489208
PIGH	-0.123992	8.30051e-05	0.000490163
POGZ	-0.105064	8.32874e-05	0.000491569
PAQR4	0.116018	8.37602e-05	0.000494096
LFNG	-0.381706	8.38103e-05	0.000494129
ALOX15	-0.136075	8.40434e-05	0.00049524
TARP	-0.129575	8.44186e-05	0.000497186
TWISTNB	-0.182573	8.47159e-05	0.000498673
MVP	0.209044	8.5001e-05	0.000500086
HOXB2	-0.221996	8.51638e-05	0.000500693
QDPR	-0.243926	8.51945e-05	0.000500693
CCT6A	-0.188652	8.52715e-05	0.00050088
PPP2R2D	-0.10051	8.54328e-05	0.000501562
NOTCH1	-0.212279	8.59671e-05	0.000504432
SHOX2	0.122606	8.60938e-05	0.000504908
WDR36	-0.213657	8.69659e-05	0.000509753
PCYT1A	0.153465	8.70578e-05	0.000510022
F8	0.178423	8.72883e-05	0.000510949
SYK	0.230786	8.73082e-05	0.000510949
SERPINB10	0.302238	8.75673e-05	0.000512195
SLC1A3	0.307344	8.77739e-05	0.0005129
EIF3H	-0.201192	8.77873e-05	0.0005129
LILRB4	0.206924	8.78266e-05	0.0005129
ZMYND11	-0.290349	8.79127e-05	0.000513133
OXER1	0.118398	8.824e-05	0.000514772
NSMCE4A	-0.222017	8.88612e-05	0.000518123
BCL9L	-0.215826	8.89455e-05	0.000518259
HIST1H2BK	0.342907	8.89779e-05	0.000518259
DDX19B	-0.133794	8.92291e-05	0.000519449
PIGP	-0.21386	8.9733e-05	0.000522108
KCNRG	0.109195	9.01251e-05	0.000524115
LRRC47	-0.169044	9.04014e-05	0.000525411
SLC9A3R1	-0.233584	9.04848e-05	0.000525411
GALNT12	-0.120495	9.04901e-05	0.000525411
CLIP4	-0.238612	9.13154e-05	0.000529844
CXCL14	0.125341	9.13956e-05	0.000529844
ATP6V1E1	0.178088	9.13969e-05	0.000529844
HEY1	-0.150908	9.15006e-05	0.000530168
POLR1C	-0.1735	9.19715e-05	0.000532618
TNFRSF14	-0.215302	9.21684e-05	0.00053348
HYAL3	0.179297	9.23746e-05	0.000534395
ELOVL3	0.0971882	9.27769e-05	0.000536442
FHIT	-0.215023	9.33564e-05	0.000539511
MORF4L1	-0.203845	9.37911e-05	0.000541741
TBX19	0.0955792	9.42819e-05	0.000544293
LCP2	-0.164413	9.43715e-05	0.000544527
EFEMP2	0.122798	9.45835e-05	0.000545466
PTGES	0.158131	9.499e-05	0.000547525
PPP1R16A	-0.127444	9.53597e-05	0.000549371
CAPNS2	0.130454	9.58829e-05	0.000552098
TSR2	-0.136359	9.60345e-05	0.000552684
STEAP1	0.0862421	9.64035e-05	0.00055452
SMUG1	0.152911	9.66432e-05	0.00055559
GRN	0.284025	9.66898e-05	0.00055559
SEC31A	-0.209426	9.742e-05	0.000559358
PLK1	0.134467	9.74464e-05	0.000559358
RCN2	-0.189687	9.76995e-05	0.000560521
CBS	0.246657	9.78564e-05	0.000561099
RIC8B	-0.15203	9.79014e-05	0.000561099
KIF3C	0.17641	9.8162e-05	0.000562302
MAGEH1	-0.213018	9.83059e-05	0.000562835
DCHS1	-0.121771	9.8822e-05	0.000565499
HMGA2	0.0876298	9.90015e-05	0.000566234
TOR1AIP2	0.169831	9.90935e-05	0.000566467
PSMB5	0.147029	9.9244e-05	0.000567035
SPRED2	0.146662	9.98329e-05	0.000569582
POLE3	-0.206254	9.98352e-05	0.000569582
KIR2DL3	-0.238971	9.98437e-05	0.000569582
NFKBIZ	0.31529	0.000100171	0.000571113
TMEM209	-0.217107	0.000100215	0.000571113
MAD2L1	0.214424	0.000101354	0.000577309
AHCYL1	-0.171789	0.000101547	0.000578108
PRKRIR	-0.244724	0.0001016	0.000578115
BRD1	-0.191379	0.000101656	0.000578134
PLEKHG4	-0.111558	0.000101897	0.000579211
SCAMP3	-0.183556	0.000102726	0.000583624
BRD7	-0.138308	0.000104109	0.000591176
DDX10	-0.14782	0.000104327	0.00059211
ACVR1B	0.292258	0.000104564	0.000593153
SEC61B	0.200392	0.000104734	0.000593812
PYCARD	0.23593	0.000105383	0.000597187
DNASE1L1	0.239772	0.000105762	0.000599032
UPRT	-0.186151	0.000105909	0.000599554
INSIG1	-0.19658	0.000106193	0.000600857
RPL12	-0.311879	0.000107217	0.000606316
NDUFC1	0.154537	0.000107267	0.000606316
PREPL	-0.201022	0.000107533	0.000607508
PMS2L2	-0.100671	0.000109405	0.000617773
MND1	0.0934309	0.00010955	0.000618272
NVL	-0.126751	0.000109979	0.00062038
DPP7	-0.19255	0.000110226	0.000621458
PTCH1	-0.222673	0.000110495	0.000622657
PLEKHO2	0.207568	0.000110689	0.000623433
ARID5A	0.173949	0.000110787	0.000623667
THOP1	0.0912218	0.000111116	0.000624954
DIAPH3	0.116554	0.00011118	0.000624954
NHSL2	-0.114483	0.000111184	0.000624954
ALCAM	0.344785	0.000111376	0.000625392
ERBB2	-0.123181	0.000111424	0.000625392
RIT1	0.263386	0.000111431	0.000625392
STARD13	0.142873	0.000111551	0.000625745
MSH2	-0.186969	0.000111693	0.000626228
CCNK	-0.137758	0.000111759	0.000626279
ANKMY2	-0.135884	0.000112637	0.00063088
NLGN3	0.0960528	0.000112782	0.000631377
KLF11	-0.260542	0.000113039	0.000632492
ASB8	-0.145504	0.000113725	0.000635746
GNG2	-0.214885	0.000113735	0.000635746
UBA2	-0.178201	0.000113957	0.000636666
PHB	-0.13544	0.000114123	0.000637273
ADCK2	-0.173145	0.000114468	0.000638863
APH1B	0.221361	0.000114523	0.000638863
CXorf57	-0.172625	0.000115621	0.000644662
CRIP1	-0.463768	0.000115699	0.000644773
TAOK2	0.124563	0.000115854	0.000645315
SIRT6	0.0745779	0.000115939	0.000645463
FBXW2	0.24317	0.000116499	0.000648257
ELMO3	0.0842495	0.000116806	0.00064964
WIPI1	0.323865	0.00011708	0.000650837
PSMC4	-0.10178	0.000117571	0.000653235
PCBP2	-0.25799	0.000118226	0.000656547
NEDD4	0.341745	0.000118522	0.000657862
[truncated: 3,593 more rows]
