# Supplementary material for: Comprehensive analysis of the role of diverse programmed cell death patterns in sepsis
Source: Front Immunol. 2025 Nov 19;16:1685533. doi: 10.3389/fimmu.2025.1685533 (PMC12672461; doi:10.3389/fimmu.2025.1685533)
Supplement: Supplementary file 10 [file Table5.xlsx]

## Sheet: Sheet 1
Supplementary Table 5. GSVA scores of 13 PCD pathways in sepsis and control.
sample	Alkaliptosis	Apoptosis	Autophagy	Cuproptosis	Disulfidptosis	Entotic cell death	Ferroptosis	Lysosome-dependent cell death	Necroptosis	Netotic cell death	Oxciptosis	Parthanatos	Pyroptosis
GSM1373996	-0.309626	-0.134037	-0.223288	0.0538884	-0.383063	-0.474766	-0.182825	-0.298153	-0.330853	-0.659984	-0.379677	-0.129897	-0.139836
GSM1373997	0.182292	0.0519671	0.025393	-0.11652	-0.365365	-0.350428	-0.220134	0.109091	0.166818	-0.316657	0.0640725	0.513401	0.0910569
GSM1373998	-0.179218	0.00346474	0.0287964	0.327303	-0.593541	-0.34107	-0.216751	-0.0674622	-0.0534328	-0.718467	-0.219912	0.575401	-0.171942
GSM1373999	-0.183274	0.0497967	0.0140195	0.383877	-0.325133	-0.17989	-0.0778079	0.031888	0.0809387	-0.417411	-0.144981	0.568937	0.139666
GSM1374000	-0.316748	-0.0374934	-0.0674003	-0.100768	-0.580732	-0.444044	-0.251404	-0.157214	-0.0677418	-0.267782	-0.135774	0.126207	-0.024013
GSM1374001	0.0488231	-0.0352625	-0.0257021	-0.126557	-0.0110049	-0.37157	-0.225247	-0.118657	-0.00956925	-0.636716	-0.234978	0.298939	-0.30623
GSM1374002	0.0576041	-0.0698869	0.0653449	0.0477047	-0.539541	0.160314	-0.228812	0.00400804	-0.00415393	-0.50926	0.0723553	0.41184	-0.111301
GSM1374003	-0.169256	-0.0439095	-0.0785412	0.320623	-0.569774	0.0580478	-0.212941	-0.15261	-0.0954093	-0.677055	-0.0681537	0.281188	-0.227382
GSM1374004	-0.139115	0.0172686	0.112252	-0.0685424	-0.137471	0.404948	-0.0302466	-0.00120005	0.0486045	-0.505392	0.333603	0.0509741	-0.0447348
GSM1374005	0.140041	0.0179034	0.00816685	0.463626	-0.192602	0.0637367	-0.0829679	-0.0156649	0.210691	-0.688949	-0.292518	0.380971	0.0892397
GSM1374006	-0.375344	-0.136565	-0.126748	-0.320239	-0.52393	-0.554022	-0.350536	-0.271676	-0.223328	-0.693751	-0.03793	-0.161283	-0.319983
GSM1374007	0.164352	-0.14733	-0.140861	-0.208314	-0.54681	-0.22564	-0.33814	-0.151536	-0.166244	0.369705	0.0634359	-0.468185	-0.055437
GSM1374008	-0.302368	-0.131247	-0.222275	0.161149	-0.378125	-0.0143721	-0.265959	-0.145565	-0.184151	-0.62727	0.0174598	-0.324883	0.0980323
GSM1374009	0.311442	0.184579	0.105883	-0.0821517	-0.0045229	0.202518	0.0138079	0.209606	0.374994	-0.680797	0.348799	0.542345	0.428599
GSM1374010	0.178826	0.0742932	0.101435	0.0723072	0.0267905	-0.145309	-0.0350094	0.0798344	0.174969	-0.19576	-0.223998	0.63682	0.151729
GSM1374011	-0.0197373	0.0588409	0.0347685	-0.184929	-0.235813	-0.189215	-0.123601	0.1062	0.156523	-0.568579	0.155511	0.267934	-0.00642535
GSM1374012	-0.0135906	0.0524974	-0.0403891	0.0742205	-0.1984	-0.174908	-0.16579	0.062743	-0.00512208	-0.691224	0.0519714	0.524942	-0.25288
GSM1374013	0.286203	0.132777	0.0850787	0.128113	0.275261	-0.291159	0.043333	0.222202	0.27916	-0.309556	-0.0327984	0.487253	0.198001
GSM1374014	0.309925	0.0156351	-0.042355	0.139743	-0.420982	-0.284141	-0.225469	0.0536685	0.161535	-0.214511	-0.0272858	-0.0251836	0.107132
GSM1374015	0.109475	-0.0683896	-0.199462	-0.0706208	-0.704361	-0.394408	-0.252243	-0.0632506	-0.139327	-0.526525	-0.204725	-0.00416164	-0.284814
GSM1374016	-0.231878	-0.0485527	-0.211094	0.105246	-0.377505	-0.242257	-0.181617	0.0119353	-0.0574486	-0.595462	-0.19427	0.294687	-0.211605
GSM1374017	-0.226225	-0.0757197	-0.186291	0.330945	-0.637172	-0.248248	-0.211416	-0.177466	-0.0314037	-0.66811	-0.348321	0.207179	-0.231205
GSM1374018	0.151089	0.0891854	0.0442913	0.317917	0.552719	-0.031576	0.092942	0.171005	0.0684505	-0.595432	-0.131546	0.617913	0.100579
GSM1374019	-0.300631	-0.073532	-0.238599	0.0898477	-0.326938	-0.349041	-0.206284	-0.177439	-0.149385	-0.665133	0.19717	0.191256	-0.0834961
GSM1374020	-0.0235577	0.0316413	-0.0694307	-0.426626	0.0561451	-0.324544	-0.228131	0.0716312	-0.00605954	-0.355796	0.0321559	0.178157	-0.101722
GSM1317896	-0.345234	0.07893	-0.0544599	-0.354684	-0.479781	0.0320352	0.0751716	-0.198144	-0.0501785	-0.0359324	-0.101123	-0.434036	0.26974
GSM1317897	0.333115	-0.00568411	-0.0125573	-0.214877	-0.431719	0.129202	-0.319511	-0.0372425	0.123677	0.570952	0.289974	-0.069277	0.209307
GSM1317898	0.141403	0.0309872	0.119511	0.0480285	-0.111471	0.559513	0.129939	0.0167012	0.0342936	0.0369532	0.280594	0.370385	0.116344
GSM1317899	-0.561443	-0.0418441	0.0792508	0.174367	-0.552076	0.392006	0.0793298	-0.0924363	-0.202779	0.0282407	0.163662	0.586114	0.041044
GSM1317900	-0.00938374	0.092757	-0.00258682	-0.627484	0.0960235	-0.245752	-0.113038	-0.193804	0.173143	0.188992	0.439966	0.0466396	0.237935
GSM1317901	0.514745	0.168546	0.248381	-0.181163	-0.359204	0.523046	0.0523509	0.0787754	0.117778	0.475273	0.0737397	0.562291	0.0569136
GSM1317902	0.0739393	0.0718879	0.0812603	0.266743	-0.12836	0.619448	0.142097	0.0884033	-0.0514922	-0.467342	0.414729	0.434651	0.241646
GSM1317903	0.168907	0.00827033	0.178322	0.0752905	-0.065159	0.400134	0.0474743	0.11663	0.0190193	-0.468918	0.423755	0.490597	0.321801
GSM1317904	-0.218243	-0.0285478	-0.0135381	0.411377	-0.0316957	0.135572	0.0674507	0.164063	0.211258	-0.166169	0.12411	0.326978	-0.0153885
GSM1317905	-0.540949	-0.0659831	-0.111784	-0.0419285	0.0945336	-0.272179	0.0099375	-0.0570865	0.125168	0.436038	0.306407	0.0666181	-0.0875348
GSM1317906	-0.671116	-0.124179	-0.0765303	0.217511	-0.226649	-0.547703	-0.0299871	-0.181427	-0.0486149	0.0878059	-0.00166689	-0.282079	-0.0385921
GSM1317907	-0.794074	-0.0873796	-0.0494485	0.403389	-0.572775	-0.469899	0.137414	-0.0321866	-0.325833	0.664404	-0.273139	-0.135859	-0.338533
GSM1317908	0.190055	-0.0479529	0.175408	-0.162589	-0.58729	-0.0379998	0.245174	-0.0816664	-0.177576	0.673997	-0.0963415	-0.677204	0.065698
GSM1317909	0.343032	0.0333519	0.0715505	-0.341393	-0.158228	0.0582267	0.0678726	0.0703822	0.248396	-0.21067	-0.0357612	-0.297518	0.122752
GSM1317910	0.380608	-0.0528914	-0.0634873	-0.187376	0.258891	-0.0315442	-0.0298329	-0.0429588	0.023507	-0.265881	-0.0896729	-0.385088	0.0638399
GSM1317911	0.574209	0.0455624	0.0990157	0.282691	-0.0260689	0.272528	-0.145977	0.0610491	0.120712	0.327764	0.146602	-0.395345	0.0369776
GSM1317912	-0.701822	0.0118219	-0.0148041	0.54534	0.47142	-0.385946	0.354642	0.0121291	-0.14946	-0.0684502	-0.288499	-0.222761	-0.388055
GSM1317913	-0.617115	0.0748368	0.0245017	0.636117	-0.00717559	0.269265	0.289757	0.0939599	-0.00393022	-0.0245637	-0.453073	-0.0354533	-0.334435
GSM1318041	-0.169557	0.100216	0.146791	0.216708	-0.488135	-0.0699522	0.271044	0.0642826	0.00493975	0.0193956	0.0509441	-0.311232	0.138924
GSM1318042	-0.213819	0.127056	0.210581	-0.345635	-0.578039	0.332436	0.164274	0.102488	0.0280309	-0.549155	0.0604365	-0.692127	0.149125
GSM1318043	-0.168738	-0.03657	0.0762513	-0.336016	0.269139	0.0474548	0.0220025	-0.158029	-0.119508	-0.340479	-0.36743	-0.192071	-0.141362
GSM1318044	-0.119874	0.0637776	0.200849	0.356886	-0.098755	0.50756	0.150527	0.272686	0.134549	0.396537	0.306541	-0.238607	0.260587
GSM1318045	0.612261	0.0663812	0.233161	0.27813	0.168654	0.657769	0.0711269	0.220864	0.108151	0.634369	0.294335	-0.112531	0.244384
GSM1318046	0.203778	0.0377673	0.12833	0.588318	0.0302393	0.350952	0.13338	0.272561	0.0413331	0.744583	0.0562039	-0.0895499	-0.0321384
GSM1318047	-0.0411125	-0.0368806	0.113262	0.332215	0.510517	0.197606	0.215614	0.0656485	-0.0861587	0.508584	-0.0786099	-0.32905	-0.0822867
GSM1318048	0.018203	0.0107396	0.131835	-0.157243	-0.44269	0.125659	0.311441	-0.0379216	0.0257088	0.287335	0.0660329	-0.592694	-0.117768
GSM1318049	-0.135729	0.0774578	0.191708	-0.0845431	-0.171659	0.402331	0.244552	0.0384048	0.217073	0.184746	0.356998	-0.373881	0.275069
GSM1318050	-0.359803	-0.129738	-0.129531	0.484506	-0.323779	0.0604238	-0.140998	-0.0220414	-0.215793	-0.399868	-0.279227	-0.135138	-0.396726
GSM1318051	-0.295256	-0.055417	-0.148223	0.451802	0.332305	-0.0429191	-0.130832	-0.0667735	-0.139071	-0.353661	0.1115	0.0197564	-0.33034
GSM1318052	-0.27003	0.0516789	0.0422879	0.178493	-0.60147	-0.338031	-0.00380371	-0.0332638	0.0394792	-0.738188	-0.0472458	0.519759	-0.0846351
GSM1318053	0.18162	0.00382694	-0.0219128	0.160144	-0.541364	-0.371533	-0.158699	-0.00444563	0.115039	-0.573887	0.114082	0.266661	-0.0625245
GSM1318054	-0.368989	-0.0213556	-0.0821225	0.0169381	-0.123198	-0.433577	0.176703	-0.113262	-0.070372	-0.774027	0.0138642	0.0805131	-0.144979
GSM1318055	-0.377048	0.0024415	-0.0347226	-0.159668	-0.459782	0.0227632	-0.0227692	-0.213255	-0.184735	-0.635947	-0.517002	-0.493908	-0.325385
GSM1318056	-0.30654	-0.0292565	-0.0746651	-0.229605	-0.551866	-0.131053	-0.0204565	-0.0761184	-0.0750368	-0.530953	-0.0937765	0.108136	-0.241121
GSM1318057	-0.42379	-0.0288287	-0.129196	-0.150697	-0.620395	0.0282516	0.0231476	-0.131458	-0.0348953	-0.642986	-0.0557145	0.1924	-0.324698
GSM1318058	0.219614	0.0305059	-0.033397	-0.482896	-0.446019	-0.267267	0.108542	-0.0247384	0.0130634	-0.0690074	-0.262966	-0.0556608	-0.0958846
GSM712488	0.0520447	0.0150252	-0.160112	-0.0203104	-0.743023	-0.579856	-0.169673	-0.220118	-0.107645	-0.469499	0.170519	0.52258	-0.0334144
GSM712489	0.174471	0.0413794	0.00342731	-0.0605705	0.150773	-0.57985	-0.207491	0.117623	0.241121	-0.666869	0.152907	0.584742	0.279557
GSM712490	0.363958	0.238652	0.124727	0.332912	0.0366003	0.321573	0.0421192	0.041252	0.35962	-0.496639	0.0153789	0.657401	0.137036
GSM712491	-0.426298	0.0916885	-0.0576644	0.387485	-0.318347	0.144518	0.0437335	-0.0463629	0.242146	-0.734145	0.303233	0.75352	0.015978
GSM712492	-0.0929812	0.0421032	0.0289667	0.361937	-0.46412	-0.0994478	-0.0176986	0.130848	0.301573	0.261171	-0.0911042	-0.107803	0.190603
GSM712493	-0.501734	-0.0296627	-0.164386	0.228891	-0.504714	-0.325647	-0.142722	-0.175894	-0.0897498	-0.817772	-0.26044	0.345491	-0.22457
GSM712494	0.436024	0.15942	0.201455	0.355232	-0.344908	0.3111	0.153958	0.19557	0.267284	-0.572936	-0.14766	0.653857	0.190903
GSM712495	0.446301	-0.00604551	-0.0476923	-0.19338	-0.190377	0.0674171	-0.27537	0.049564	0.166584	0.237854	-0.0489827	0.0532251	-0.0360112
GSM712496	0.446256	0.0920409	0.0585596	-0.216534	-0.333176	-0.216409	-0.187463	-0.0079986	0.258773	-0.492551	0.0610876	0.186245	0.220684
GSM712497	-0.423796	-0.142842	-0.106667	0.009511	-0.74817	-0.430611	-0.298888	-0.102239	-0.186014	-0.467304	-0.496921	-0.170581	-0.104951
GSM712498	-0.403528	-0.224784	-0.260146	-0.579374	-0.596398	-0.622551	-0.246	-0.268592	-0.374688	-0.142355	-0.352841	-0.617119	-0.397529
GSM712499	0.337796	0.096717	0.156188	0.114136	-0.340425	-0.323466	0.0372019	0.190151	0.27734	-0.269373	-0.223923	0.267261	0.176818
GSM712500	0.269258	0.173393	0.217002	0.43603	0.137561	0.442326	0.158287	0.235625	0.310529	-0.401894	0.214441	0.599549	0.240506
GSM712501	-0.0589286	0.104767	0.068982	-0.34849	-0.290209	0.253354	0.0589347	0.153162	0.259842	-0.533688	-0.239537	0.62796	0.128879
GSM712502	0.362007	0.162532	0.141842	0.324054	-0.322777	0.208876	0.0176985	0.0817564	0.183206	-0.414224	0.11306	0.386447	0.18746
GSM712503	-0.623243	-0.0872232	-0.168628	-0.129362	-0.691027	-0.476001	-0.173752	-0.281653	-0.142196	-0.726307	0.165631	-0.253328	-0.319228
GSM712504	-0.274991	-0.219955	-0.309166	-0.10359	-0.325685	-0.226539	-0.326486	-0.351394	-0.447962	-0.50469	-0.446431	-0.565384	-0.455761
GSM712505	-0.036295	-0.165714	-0.27428	-0.500857	-0.566234	-0.550791	-0.399377	-0.313996	-0.265732	-0.420683	-0.0866163	-0.257697	-0.123122
GSM712506	-0.253466	-0.183269	-0.19103	-0.111579	-0.572035	-0.495524	-0.28104	-0.103218	-0.0859146	0.125936	-0.269021	0.0471728	0.177693
GSM712507	-0.437574	-0.0920306	-0.228096	-0.1361	0.268379	0.0244616	-0.159024	-0.199859	-0.193448	0.212887	-0.0827922	0.336313	-0.177803
GSM1373914	0.101545	-0.0197409	0.0813319	-0.207648	0.64475	0.246004	0.311255	-0.14949	-0.0197793	0.70064	-0.0656684	-0.191458	0.123928
GSM1373917	-0.228611	0.0109438	-0.166991	0.0746931	0.502581	-0.633553	0.158558	-0.0478367	-0.124112	0.288265	-0.3348	0.114065	-0.230813
GSM1373920	0.267203	0.0939205	0.133275	0.103268	0.101689	0.364371	0.181929	0.092134	0.0951838	0.763813	0.317822	-0.0532251	0.152437
GSM1373923	-0.3922	-0.126492	-0.0681128	0.0189143	-0.209906	-0.183105	0.133607	-0.042407	-0.250291	0.364547	-0.00327935	-0.450631	-0.0264534
GSM1373926	0.0981766	-0.0432683	-0.00695541	-0.164816	-0.395459	0.368368	0.168397	-0.0771304	-0.10755	0.852864	0.180493	-0.313704	0.0542643
GSM1373929	0.567935	0.14143	0.277512	-0.139755	0.268171	0.572929	0.20696	0.262755	0.229393	0.0541363	0.307374	0.0368715	0.406728
GSM1373932	-0.224419	-0.0836991	-0.0723543	-0.294104	0.332745	0.0111923	0.00398837	-0.0989703	-0.0490825	0.614047	0.294089	-0.649859	0.0849827
GSM1373935	0.137679	-0.0259441	-0.00236111	-0.127386	0.301329	0.0903734	0.133229	0.069308	-0.0231622	0.42982	-0.0505424	0.206129	0.124592
GSM1373938	0.335473	0.230108	0.197658	0.024535	0.653081	0.526338	0.269	0.233571	0.336241	0.753992	0.118699	-0.208092	0.351313
GSM1373941	0.154972	-0.0607598	-0.0580345	0.330591	-0.580908	0.497064	-0.105024	-0.184502	-0.306033	0.679507	-0.14783	-0.0421626	-0.387563
GSM1373944	0.174141	0.0271961	-0.000329113	-0.103905	0.406752	0.206304	-0.0861373	0.204471	0.179423	0.452222	0.00863604	-0.298343	0.213385
GSM1373947	-0.61598	0.0166405	-0.0212094	0.00722617	0.157265	-0.245544	0.0374991	0.031629	0.195782	0.192116	-0.286286	-0.0141633	0.221939
GSM1373950	-0.124968	0.0786449	0.0140147	-0.124606	0.258943	-0.421438	0.101358	0.0524452	0.18524	0.426867	-0.0976062	0.00439618	0.232231
GSM1373953	0.476727	0.0482171	0.123111	-6.77848e-05	0.17593	0.514735	0.238775	0.00792695	-0.0740266	0.628457	0.136792	0.294457	-0.0902174
GSM1373956	-0.16543	-0.0543902	-0.0197623	0.000806244	0.661505	-0.221454	0.218695	-0.259073	-0.36478	0.300226	-0.417278	-0.412907	-0.292585
GSM1373959	-0.544032	-0.0330901	-0.0310466	-0.08734	0.711468	0.268591	0.203522	-0.22518	-0.301602	0.460371	-0.427399	0.000992332	-0.330893
GSM1373962	0.476055	0.131972	0.200577	0.406208	0.603976	0.338235	0.219434	0.290891	0.240237	0.201768	0.157649	0.156975	0.256414
GSM1373965	-0.504571	-0.180988	-0.114252	-0.238159	-0.222055	0.137417	0.0251946	-0.242367	-0.375164	0.549416	-0.234237	-0.645359	-0.478377
GSM1373967	0.0190308	-0.100545	-0.0793536	-0.478598	-0.207341	-0.536594	-0.228349	-0.0297712	-0.095437	0.688137	-0.141536	0.00851311	-0.15341
GSM1373970	0.188848	-0.0605721	-0.140381	-0.255004	0.439664	0.0146489	0.0177343	-0.0694138	-0.0775618	-0.0483536	0.033624	-0.293108	-0.0506922
GSM1373973	0.647522	0.181415	0.233021	-0.098129	0.0964249	0.582547	0.30568	0.310119	0.315013	-0.0916692	0.480669	0.226517	0.344678
GSM1373976	0.155601	-0.0999647	-0.142624	-0.300873	-0.541987	0.204267	-0.246013	-0.104571	-0.23384	0.410748	0.0345527	0.0298895	-0.168216
GSM1373979	-0.1384	0.115763	0.152258	0.0429579	0.561075	0.287823	0.310633	0.159584	0.101896	0.0442039	0.362832	0.135457	0.237685
GSM1373981	0.302671	0.0144197	0.21647	-0.268552	0.000541223	0.459057	0.317985	0.14248	0.290561	0.525522	0.482963	-0.637636	0.322146
GSM1373984	-0.536789	-0.0553013	-0.100142	0.0150379	0.510448	0.0391928	0.208016	-0.260402	-0.21366	0.213561	-0.170677	-0.0146052	-0.0231443
GSM1373987	-0.108752	-0.0309949	-0.00919284	-0.0351588	0.212212	0.240325	-0.159447	0.221331	0.00475468	0.646369	-0.0180026	0.0191249	0.156541
GSM1373990	0.446083	0.0485989	0.113135	-0.112201	-0.223106	0.531867	0.296864	0.0751825	0.159325	0.474826	0.341416	-0.547836	0.211558
GSM1373993	-0.207519	-0.0655051	-0.0924901	-0.2316	0.532828	-0.409613	0.0607732	-0.117016	-0.347656	0.493449	-0.114223	-0.385732	-0.254314
GSM1317914	-0.487849	-0.0801469	-0.132817	-0.00225692	0.108805	-0.431489	-0.0199339	-0.22847	-0.296416	-0.589927	-0.347541	-0.432585	-0.257758
GSM1317915	-0.0749189	-0.0332403	0.0424779	-0.0535295	0.43219	0.157457	-0.0725851	0.125657	-0.00501175	-0.247736	0.402905	-0.432313	0.00856869
GSM1317916	-0.0334549	-0.0864452	0.0410504	-0.118685	0.13501	0.164018	0.0363463	0.0201281	0.00484022	0.0260713	0.185816	-0.475729	-0.18695
GSM1317917	-0.468752	-0.118001	-0.0597809	0.425991	-0.381246	0.0719695	-0.0206682	-0.194936	-0.189663	-0.308923	-0.205741	-0.327417	-0.187087
GSM1317918	-0.382645	-0.112119	-0.133323	-0.0172401	-0.110049	-0.179348	-0.197968	-0.0199211	-0.19407	-0.380438	0.257772	-0.295949	0.22702
GSM1317919	-0.332045	-0.0305281	-0.0875606	-0.501546	-0.538032	0.0503955	-0.145231	-0.124334	-0.0277744	0.42303	0.128688	-0.557534	-0.130447
GSM1317920	-0.472139	-0.0132278	-0.00692332	-0.17299	-0.481852	-0.462386	-0.15418	-0.00597974	0.0497723	-0.270046	0.191778	-0.691295	0.101905
GSM1317921	-0.349773	-0.0403962	-0.132449	-0.0761375	-0.58307	-0.0239578	-0.075315	-0.182606	-0.0979061	-0.506135	-0.0637613	-0.77192	-0.207617
GSM1317922	-0.344518	-0.106678	-0.0276923	-0.597704	0.00285602	-0.0757002	0.0292518	-0.127204	-0.0290765	-0.57837	-0.0134151	-0.0656271	-0.074382
GSM1317923	-0.379959	-0.10925	-0.0540687	-0.0679989	-0.462061	-0.546775	-0.171538	-0.101428	-0.172394	0.00448821	-0.368154	-0.593803	-0.19567
GSM1317924	0.0406754	0.0101906	-0.111524	-0.455365	-0.225391	-0.318308	-0.187212	-0.178386	-0.083824	-0.380805	-0.109313	-0.187348	-0.264965
GSM1317925	0.0297743	0.0675298	-0.211965	-0.325298	0.577895	-0.609821	-0.15888	-0.266958	0.0555268	-0.134596	0.0931727	0.44662	0.24478
GSM1317926	-0.173865	-0.0928476	-0.0410405	-0.500405	-0.443148	-0.674471	-0.316487	-0.0849619	-0.0399822	-0.563571	-0.177333	-0.78313	-0.182403
GSM1317927	-0.120757	0.119956	-0.198399	0.185287	0.369273	-0.403223	-0.0378777	-0.155457	-0.0310957	0.1088	-0.0127371	0.689876	0.0521298
GSM1317928	-0.697406	-0.0759527	-0.122451	-0.0256967	-0.479607	0.158702	-0.0272976	-0.221301	-0.284432	0.568406	-0.638607	0.155991	-0.208427
GSM1317929	-0.243306	-0.0785201	-0.150779	-0.316087	0.0592833	-0.46903	-0.340704	-0.154663	-0.0683571	-0.0332893	0.190916	-0.685099	0.0940073
GSM1317930	-0.620762	-0.0816212	-0.127499	0.59229	0.432719	-0.354939	-0.0111706	-0.287328	-0.283802	0.640689	-0.365953	0.330246	-0.3174
GSM1317931	-0.410156	-0.0794167	-0.0154515	-0.31244	-0.535047	0.122315	0.136408	-0.157683	-0.341878	-0.00690926	-0.442654	-0.287232	-0.454535
GSM1317932	-0.281213	0.0608067	0.0386917	-0.341312	0.0290456	0.0332811	-0.0720106	-0.0111954	-0.0292093	0.493963	-0.215758	0.399425	0.0946403
GSM1317933	-0.370885	-0.00600905	-0.248975	0.418578	0.158043	-0.473608	-0.159173	-0.230816	-0.19035	0.450198	0.0740267	0.621348	-0.311769
GSM1317934	-0.0568151	0.120279	0.0474367	-0.601516	-0.0191369	-0.116185	0.0343487	-0.119167	0.0894901	-0.0130112	-0.227437	0.251083	0.108792
GSM1317935	-0.145257	0.0198542	0.0666793	-0.591431	-0.227454	0.13299	0.150187	0.00681227	0.0610356	0.0906241	-0.211218	-0.0350357	-0.1832
GSM1317936	-0.480838	-0.0536587	0.125604	-0.066894	-0.229265	0.234501	0.236242	-0.177176	-0.236951	0.396478	-0.511052	-0.489129	-0.316726
GSM1317937	0.442024	0.0607354	0.12659	0.109588	-0.584669	0.0669665	-0.0737094	0.0150309	0.229676	0.624603	0.184164	0.0410307	0.395643
GSM1317938	-0.330666	-0.0328178	-0.166204	0.31939	-0.560767	-0.015189	-0.0704172	-0.0327922	-0.084085	0.162453	0.010537	0.539448	0.00134691
GSM1317939	-0.498674	-0.00798002	-0.190631	0.347797	0.837716	-0.128531	-0.0419766	-0.0847215	-0.225136	0.504752	-0.013045	0.63774	-0.225852
GSM1317940	0.567961	0.151064	0.0995574	-0.164565	-0.0990287	0.0995225	-0.019254	0.131978	0.34839	0.351203	0.440762	0.209496	0.415845
GSM1317941	0.348459	0.0114632	-0.00680409	-0.255073	-0.10965	0.338652	-0.124509	0.152258	0.278595	0.101759	0.329901	0.694537	0.278639
GSM1317942	-0.269119	-0.0480608	-0.0846669	0.260555	-0.107031	0.432512	-0.165263	0.0490251	-0.196611	0.632001	0.0143409	0.57584	-0.17911
GSM1317943	-0.699221	-0.0625997	-0.162845	0.422607	0.274133	-0.0220266	-0.154331	-0.0282302	-0.18365	0.502215	-0.0373864	0.773496	-0.248862
GSM1317944	-0.0194594	-0.0340427	-0.220398	0.30961	0.515645	-0.350713	-0.104848	-0.206698	-0.146235	0.615589	-0.00625191	0.658164	0.186763
GSM1317945	-0.144217	-0.0995569	-0.137763	0.598357	0.240032	-0.43572	-0.0527092	-0.142181	-0.340013	0.67214	-0.382077	0.196138	-0.365376
GSM1317946	0.569425	0.062542	-0.0802918	0.400461	0.364764	-0.452105	-0.187755	0.127813	0.0434223	0.0417277	0.258323	0.547567	0.0385022
GSM1317947	-0.0436861	-0.0542408	0.0605491	-0.424815	0.416541	0.327804	0.171443	-0.0833188	-0.158439	0.114626	-0.273541	-0.378771	-0.231392
GSM1317948	-0.0926124	0.0229331	0.115785	-0.0746957	-0.161602	0.124675	0.158155	0.128882	-0.156917	0.155487	-0.10675	0.0694613	-0.311627
GSM1317949	0.457883	-0.0259064	0.1083	0.134737	0.541958	0.155108	0.0786226	0.106139	-0.100006	0.717973	-0.0372997	0.109066	-0.169298
GSM1317950	0.493938	0.0943632	0.0824488	0.0420936	-0.332045	0.349997	-0.0402756	0.307759	0.340753	-0.128208	0.337772	0.108907	0.366799
GSM1317951	0.0269106	-0.0983964	0.0500578	-0.189428	0.637301	0.385057	-0.065162	0.148281	-0.0647474	0.642035	0.157866	0.159134	0.0294861
GSM1317952	-0.00532347	-0.0396695	0.0488995	0.283294	0.561944	0.215034	0.298553	0.00927094	-0.174496	0.700226	-0.107603	-0.0146041	-0.344845
GSM1317953	0.450151	0.0193131	-0.0143719	0.185594	0.369125	0.328359	-0.280785	0.282708	0.188291	0.210164	0.138653	0.0273749	0.294761
GSM1317954	0.0242911	-0.0642912	0.0506951	0.0362732	0.638914	0.230147	-0.0082076	0.216001	-0.108598	0.628805	0.201037	-0.224598	0.0657023
GSM1317955	0.530741	-0.0252756	0.0901552	-0.337557	0.693018	0.520255	-0.0139099	0.111413	0.0211122	0.603005	0.25192	0.0716163	-0.0372783
GSM1317956	0.729594	0.0536572	0.0642888	0.0650386	-0.470667	0.343495	-0.106619	0.268635	0.350287	-0.168759	0.224773	-0.129925	0.312607
GSM1317957	0.216639	-0.0105369	-0.0675965	-0.441204	0.405638	0.279234	-0.0722285	0.0928581	0.0900413	-0.0490753	0.149595	0.0995379	0.223241
GSM1317958	0.630758	0.0490103	0.0989187	0.291334	0.508878	0.498422	0.246297	0.207364	0.264631	-0.63574	0.188107	-0.127409	0.284918
GSM1317959	0.0490842	-0.0441091	-0.022581	0.430275	-0.469962	0.13721	0.0869136	0.120671	0.0174455	-0.253286	0.00153466	-0.347177	-0.00438122
GSM1317960	0.418324	-0.00301101	0.0540325	0.456046	-0.15566	0.244858	0.102794	0.107285	-0.0740759	0.461079	-0.241654	-0.115614	-0.215918
GSM1317961	0.289001	-0.0475518	0.000137851	-0.177552	0.526771	0.342343	-0.119028	-0.00682102	0.0701598	-0.128823	-0.178292	-0.49463	0.0665217
GSM1317962	0.456725	0.0105357	0.040896	0.277092	0.587847	0.217042	0.0183106	0.265313	0.272642	0.0376394	0.414589	0.583133	0.390861
GSM1317963	0.490114	-0.0282253	-0.0419597	0.0411742	0.0461507	-0.213801	-0.0303014	0.069486	-0.00548997	0.04972	0.0807393	-0.108352	-0.0886959
GSM1317964	0.68041	-0.014548	0.0779248	-0.0370358	0.135977	0.365693	-0.315559	0.288188	0.182949	-0.320309	0.294196	-0.321757	0.338134
GSM1317965	-0.314158	0.00785825	-0.0301759	-0.0767857	-0.118319	-0.333272	0.247871	-0.199434	0.0366894	-0.0169972	-0.330317	0.0100042	0.22629
GSM1317966	0.445605	0.01797	-0.0210892	-0.284961	0.405231	0.00759319	-0.0895166	-0.0787267	-0.0231375	-0.302661	-0.0613258	-0.382793	-0.025255
GSM1317967	0.169732	0.0438963	-0.0520679	-0.0180005	0.604224	-0.130116	-0.0487632	-0.0363463	0.00377429	-0.639508	-0.0142689	0.342853	-0.0644649
GSM1317968	0.514295	0.0256507	0.0527733	0.0511018	0.43046	0.38876	-0.105405	0.223173	0.255865	0.575141	0.220453	0.0986919	0.317066
GSM1317969	-0.47642	0.0756819	0.0116371	0.139925	-0.111236	-0.121393	0.25392	0.0283027	0.146071	-0.617535	-0.415088	-0.388636	0.00703306
GSM1317970	-0.0451446	-0.0823455	-0.114058	0.102178	0.677106	-0.130671	-0.0495039	0.0333822	0.106344	-0.423284	0.133791	0.0736688	-0.142323
GSM1317971	0.129948	-0.0634259	-0.00380599	-0.194272	0.462782	-0.445413	0.132768	-0.115238	0.200675	-0.56986	0.07386	-0.121096	0.0748888
GSM1317972	0.309384	0.112451	-0.081172	0.192046	0.11002	0.28586	-0.00110397	0.200249	0.233639	-0.757116	0.182577	0.0207686	0.407576
GSM1317973	0.0875198	0.0217878	-0.108193	0.294108	0.0623238	-0.374193	-0.012303	-0.0258824	0.118291	-0.328702	-0.327388	-0.0226432	-0.0556083
GSM1317974	0.354875	0.0467709	-0.024115	0.384461	0.476279	0.413845	-0.166041	0.186946	0.209992	0.0532688	0.0677315	0.555706	0.295813
GSM1317975	0.154561	-0.0616522	-0.0725982	-0.0761401	0.153945	-0.333392	-0.0846292	0.00292467	0.0552234	0.813636	0.0348537	0.325949	0.185843
GSM1317976	0.546308	0.0809746	0.0470077	0.0388119	-0.576311	0.321002	-0.114019	0.163109	0.190278	0.552729	-0.19683	0.0251691	0.276967
GSM1317977	0.102075	0.0208969	0.102552	0.0299586	0.0379162	0.254147	0.0919095	0.152632	0.158405	-0.361345	0.0309829	0.3223	0.303411
GSM1317978	0.413418	-0.0301143	0.0592927	0.294176	0.38586	0.331537	-0.187235	0.225438	-0.125237	-0.296815	0.0113812	0.323462	-0.104208
GSM1317979	-0.260462	-0.024975	0.108193	0.390721	-0.166341	0.113733	0.0266398	0.0567037	-0.0168845	-0.524615	-0.261458	-0.57624	-0.121537
GSM1317980	0.00404978	-0.0475948	0.0956227	0.354408	-0.6113	-0.0151125	0.0238014	0.0675846	-0.124665	-0.576184	-0.323164	-0.67672	-0.261416
GSM1317981	0.169411	-0.0783407	-0.0692569	-0.261063	-0.102025	-0.410941	-0.108482	0.023203	0.0883881	0.422036	-0.159048	0.7239	0.158761
GSM1317982	-0.246123	-0.0561517	-0.0279499	0.240546	-0.603502	-0.347725	-0.0353421	-0.0224938	-0.135006	-0.809244	-0.33722	-0.411008	-0.0997159
GSM1317983	0.580443	-0.00918991	0.135875	0.0738876	0.0543027	0.599737	0.0368755	0.202966	0.240179	-0.518384	0.279593	-0.108535	0.371164
GSM1317984	-0.560995	-0.0344837	0.0121803	-0.18976	-0.0243846	-0.278633	0.232166	-0.0404484	-0.181547	-0.0982438	-0.336786	-0.418901	-0.10874
GSM1317985	-0.616111	-0.00568686	0.136331	-0.23631	-0.138442	0.430754	0.234636	-0.00730781	-0.168944	0.403857	-0.301544	-0.65512	-0.238655
GSM1317986	0.516092	-0.0162732	0.069935	-0.135468	-0.153798	0.479707	-0.115027	0.243525	0.279847	-0.618311	0.265426	-0.0169383	0.332882
GSM1317987	0.241228	0.0701041	-0.11209	0.135093	0.63592	-0.366411	-0.0410369	-0.108647	0.139541	0.0643055	0.132498	0.482098	0.252958
GSM1317988	0.0165412	0.0218507	-0.0674507	0.32657	0.486332	-0.328054	0.100566	0.0339249	0.0617238	-0.488491	-0.306306	-0.112388	-0.0863009
GSM1317989	0.320855	-0.0197781	0.0744598	0.11593	0.505943	-0.278601	0.153482	0.0954346	0.217882	-0.545671	0.18274	0.674582	0.366582
GSM1317990	0.43989	-0.0327045	-0.141124	0.0719639	0.411105	-0.317975	-0.131659	-0.0650491	0.0787634	0.198803	0.0851474	0.545654	0.0286634
GSM1317991	0.532328	0.0359912	-0.0168362	-0.336502	0.281479	-0.241681	0.107099	-0.0373399	0.225244	-0.0103157	-0.0682094	-0.164963	0.0773423
GSM1317992	0.167117	0.0719275	-0.0718252	-0.346381	0.497502	-0.180651	0.0528403	-0.053641	0.0474514	0.41	-0.170776	0.184686	-0.0215838
GSM1317993	0.464745	0.00759377	-0.171309	0.0871976	0.537414	-0.595969	-0.086959	-0.166197	0.223551	0.278134	0.108945	0.860321	0.305921
GSM1317994	-0.365315	-0.0768409	0.0067306	-0.374195	-0.395625	-0.356388	0.232179	-0.141478	-0.208516	-0.259151	-0.442725	-0.856112	-0.137169
GSM1317995	0.0768445	0.0479215	0.200854	-0.219312	0.0700472	0.40958	0.269217	0.0282992	-0.0962662	0.116283	-0.258189	-0.489676	-0.141548
GSM1317996	0.0448611	-0.170635	-0.246002	-0.0599392	0.512039	-0.49594	-0.25852	-0.146925	-0.171517	-0.0630496	-0.0560091	0.162787	-0.127434
GSM1317997	-0.255413	0.0240136	0.165753	-0.141668	-0.0472002	0.475604	0.210134	0.0226127	-0.082716	-0.101759	-0.285316	-0.582081	-0.195755
GSM1317998	0.149418	-0.0433429	0.123928	0.491885	0.171929	0.295477	0.125561	0.134553	-0.012938	-0.378616	0.109326	0.315162	-0.120116
GSM1317999	0.316365	0.0775107	0.115331	0.34456	-0.23205	0.252435	0.182645	0.240074	0.247519	-0.367437	0.250013	0.336813	0.222169
GSM1318000	-0.0449203	0.0591116	0.0185645	0.274607	-0.169319	0.00159692	-0.154761	0.112988	0.0954821	-0.158502	-0.106872	0.462274	0.100735
GSM1318001	-0.594417	-0.0116258	0.0910583	-0.135894	0.226632	0.46879	0.23936	-0.027933	-0.118214	0.0946324	-0.0560786	-0.613802	-0.170773
GSM1318002	0.215586	0.0552176	-0.0226788	0.214728	-0.0934512	-0.28265	-0.108839	-0.0137603	0.0118688	0.208854	-0.332507	0.354599	0.0587573
GSM1318003	-0.0208874	-0.0288724	-0.0809225	0.0818244	0.731914	-0.117704	-0.0382789	-0.0636309	-0.133467	0.548167	-0.161754	0.630692	-0.245992
GSM1318004	0.398576	0.0997888	0.0547363	0.15687	0.374457	0.426419	0.156071	0.274883	0.158774	-0.320518	0.115831	0.365438	0.306224
GSM1318005	-0.498342	-0.0333528	-0.0213834	0.416039	0.641168	-0.0159003	0.00330023	0.180892	0.0261725	-0.598619	0.144189	0.247397	0.127252
GSM1318006	0.560537	0.08109	0.134479	0.115578	0.0553233	0.437468	0.258758	0.176419	0.00513765	-0.0154037	0.245093	-0.069962	-0.0253582
GSM1318007	-0.356549	0.0451147	0.110664	0.411868	-0.398008	0.508857	0.185751	0.249649	0.00835195	-0.611213	-0.229394	0.360394	0.0245475
GSM1318008	0.188981	0.0373841	0.0491252	0.34071	0.530827	0.541988	0.259294	0.287214	-0.0554175	0.454595	0.2382	0.246811	-0.1443
GSM1318009	-0.469389	0.00708513	-0.0716079	0.375316	-0.0252803	-0.304091	-0.191749	0.107374	0.162187	-0.465203	-0.112572	0.252637	0.0120381
GSM1318010	0.0393387	0.0224259	0.140662	-0.302095	0.306583	0.148979	0.236994	-0.0236331	-0.100587	-0.131779	-0.139275	-0.591288	0.00506348
GSM1318011	0.146919	0.0128338	0.128348	0.518799	-0.141113	0.380011	0.221579	0.0551353	-0.0193605	0.356152	0.169705	0.149191	-0.0991196
GSM1318012	0.0133204	-0.0221875	0.121643	0.611401	-0.473656	0.19291	0.266368	0.123641	0.0866975	0.373707	0.232181	0.50896	-0.223132
GSM1318013	-0.459242	-0.0170663	-0.00799114	0.401552	0.5709	-0.10457	-0.0270922	0.117029	-0.0792638	-0.634281	-0.0605291	0.284732	-0.146704
GSM1318014	0.14641	-0.0055387	0.0441572	0.520601	0.0967887	0.309476	0.269187	0.0301923	0.0291479	-0.0749042	0.0797343	-0.0816633	-0.0330516
GSM1318015	-0.207185	-0.0197229	-0.147242	0.0580536	-0.304431	-0.565526	-0.199311	-0.146598	-0.216715	-0.142871	-0.277184	0.341285	-0.163816
GSM1318016	-0.225938	-0.00053728	-0.187155	0.266853	0.186104	-0.663678	-0.118087	-0.216744	-0.0136497	0.51973	-0.107696	0.291633	-0.184002
GSM1318017	0.226306	-0.00419709	0.173241	0.343142	-0.143605	0.564697	0.0725578	0.117094	0.242127	0.0902344	0.156599	0.0809971	0.269951
GSM1318018	0.650476	-0.00262834	0.0567682	-0.00477209	-0.684537	0.158009	-0.08027	0.068814	0.148188	0.384439	0.47097	0.328694	-0.0262854
GSM1318019	0.0752671	0.101856	-0.102664	0.345559	-0.192387	-0.58827	-0.0827146	-0.0211766	-0.0479799	-0.403813	-0.0501158	0.482602	-0.0555715
GSM1318020	-0.191447	0.08745	0.042651	-0.417757	0.0949736	-0.360965	0.288161	-0.120033	0.0853855	-0.102778	0.0637754	-0.23189	0.120141
GSM1318021	0.355288	0.0135056	-0.153861	0.134535	0.436231	-0.636257	-0.185153	-0.199935	0.0355442	0.17474	0.0811114	0.672612	-0.0691425
GSM1318022	-0.52211	-0.070453	-0.097148	0.018459	0.652716	-0.36659	0.0183174	-0.179649	-0.207324	-0.308359	-0.0623147	-0.37543	0.0890477
GSM1318023	0.772894	0.0494859	0.141013	0.361215	-0.357513	0.378343	0.115997	0.192816	0.220017	0.0895376	0.33136	-0.149062	0.216821
GSM1318024	0.297986	0.0725716	-0.0299403	0.171195	0.351705	-0.362551	-0.113543	-0.00258335	0.00261167	0.260383	0.0835644	0.56816	-0.0636334
GSM1318025	-0.0329849	0.0624898	-0.0596842	-0.418447	0.0871727	0.0478271	0.00643201	-0.192917	-0.16187	-0.174442	-0.377532	-0.223713	0.0189056
GSM1318026	-0.142462	0.0150637	-0.139359	-0.206671	0.342314	-0.463549	-0.0272144	-0.289929	-0.140631	0.766007	-0.284525	0.260752	-0.102277
GSM1318027	0.0465128	0.0276117	-0.0777268	-0.154415	0.503933	-0.340772	-0.032715	-0.0636829	0.00890292	-0.652813	-0.0284554	0.437927	-0.0544628
GSM1318028	0.500163	0.0584894	0.0628382	-0.118965	-0.837185	-0.118044	-0.000136281	0.0496511	0.260687	0.042734	0.379725	0.041534	0.268611
GSM1318029	-0.0710627	-0.0639078	0.0253628	-0.313563	0.00856937	-0.499043	-0.0237573	-0.0996325	0.0633915	-0.454295	0.128848	-0.26535	0.184471
GSM1318030	-0.501662	0.0567128	0.0157964	-0.0734886	-0.232202	0.0446333	-0.301451	-0.0141796	-0.0991909	0.274134	0.108556	-0.16459	-0.24005
GSM1318031	0.115325	-0.0625172	-0.207957	-0.669495	-0.471676	-0.254374	-0.211367	-0.193532	-0.248358	-0.351978	-0.0224933	0.164137	-0.30538
GSM1318032	-0.489457	-0.0343036	-0.146458	-0.315925	-0.262532	-0.253527	-0.230679	-0.292499	-0.161273	-0.510904	-0.103038	0.28589	-0.201854
GSM1318033	-0.209476	-0.00433404	-0.0452548	0.492342	-0.382836	-0.158006	-0.0255272	0.101728	-0.024242	-0.229776	0.144667	-0.0232759	-0.128665
GSM1318034	0.00433203	0.152072	0.170903	-0.0791547	-0.742436	0.398589	0.318707	0.0756106	0.183763	0.574121	-0.056519	-0.21331	0.213813
GSM1318035	-0.142373	0.0286735	-0.205324	-0.175342	0.156324	-0.370513	-0.141972	-0.187714	-0.0693692	0.635003	0.0243393	0.671454	0.248711
GSM1318036	0.0244993	0.121429	0.0360356	-0.0248563	-0.50542	0.404628	-0.222625	0.19326	0.045768	-0.0954755	0.283748	0.524763	0.1859
GSM1318037	0.120838	0.119652	-0.00837375	-0.209932	-0.635757	0.138648	-0.0713759	0.103567	0.115259	0.0258415	0.287329	0.229653	-0.0288604
GSM1318038	-0.472446	-0.14281	-0.0272222	0.165973	0.322932	0.0498805	-0.0292348	-0.186667	-0.231612	-0.0749652	-0.279984	-0.53171	-0.326321
GSM1318039	-0.168832	-0.0995056	0.00573536	0.00613829	-0.252647	0.212461	-0.162384	0.10014	-0.103131	-0.183598	0.221972	-0.423385	0.0895443
GSM1318040	-0.163108	0.012956	-0.189574	-0.47189	-0.0390583	-0.30966	-0.150401	-0.237215	-0.188642	-0.726763	-0.131041	0.0783657	0.00384189
GSM712478	-0.0832005	-0.0974164	-0.24379	-0.0396804	-0.112592	-0.248985	-0.133931	-0.225275	-0.258229	0.145105	0.152499	-0.651522	-0.238116
GSM712479	-0.252101	-0.00283842	-0.193738	-0.0578189	0.542692	-0.153844	0.0399842	-0.125495	-0.0718181	-0.0414073	0.0694263	-0.33129	0.111421
GSM712480	-0.0502729	0.0724442	0.232145	-0.188969	0.854192	0.390326	0.315191	0.253183	0.13605	0.741093	0.18093	-0.256618	0.0552407
GSM712481	0.461781	0.00193011	0.219251	-0.187768	0.0448489	0.301091	0.169878	0.0725278	-0.101532	0.771063	-0.0170954	-0.344151	-0.1155
GSM712482	0.574201	0.0991355	0.25991	0.313678	0.402918	0.545057	0.269947	0.336988	0.196324	0.559074	0.513704	-0.116192	0.144087
GSM712483	0.26075	0.0802226	0.268434	-0.0918184	0.35078	0.691257	0.314851	0.284483	0.149	0.575963	0.609837	-0.311498	0.424906
GSM712484	-0.255204	-0.117275	-0.0833407	-0.280407	0.699107	-0.0278325	0.220902	-0.219535	-0.390745	0.70492	-0.301305	-0.600778	-0.389189
GSM712485	0.0962635	-0.0898469	-0.0891154	-0.165682	0.319473	-0.0353839	-0.1215	0.106501	-0.179891	0.311396	0.187347	-0.583943	0.0549985
GSM712486	-0.0270205	-0.0242957	0.0916795	0.310079	0.463315	0.291669	0.215332	-0.00390968	0.000617217	0.429035	-0.0266735	-0.23984	0.064511
GSM712487	-0.417395	0.000746975	0.0720272	0.104046	0.303871	0.0446791	0.277067	0.150503	0.0432586	0.80906	0.0331201	-0.303476	0.0626668
