# Supplementary material for: Comprehensive analysis of the role of diverse programmed cell death patterns in sepsis
Source: Front Immunol. 2025 Nov 19;16:1685533. doi: 10.3389/fimmu.2025.1685533 (PMC12672461; doi:10.3389/fimmu.2025.1685533)
Supplement: Supplementary file 11 [file Table6.xlsx]

## Sheet: Sheet 1
Supplementary Table 6. ssGSEA-based immune cell infiltration scores of 28 immune cell types in sepsis and control.
sample	cell_type	value	proportion	group
GSM1373996	Activated CD8 T cell	0.899974	0.061	control
GSM1373997	Activated CD8 T cell	0.824444	0.056	control
GSM1373998	Activated CD8 T cell	0.817299	0.055	control
GSM1373999	Activated CD8 T cell	0.772504	0.053	control
GSM1374000	Activated CD8 T cell	0.829978	0.055	control
GSM1374001	Activated CD8 T cell	0.824378	0.055	control
GSM1374002	Activated CD8 T cell	0.8141	0.054	control
GSM1374003	Activated CD8 T cell	0.906738	0.064	control
GSM1374004	Activated CD8 T cell	0.72811	0.048	control
GSM1374005	Activated CD8 T cell	0.871017	0.057	control
GSM1374006	Activated CD8 T cell	0.786878	0.054	control
GSM1374007	Activated CD8 T cell	0.763488	0.049	control
GSM1374008	Activated CD8 T cell	0.77087	0.053	control
GSM1374009	Activated CD8 T cell	0.791154	0.051	control
GSM1374010	Activated CD8 T cell	0.886937	0.057	control
GSM1374011	Activated CD8 T cell	0.800253	0.054	control
GSM1374012	Activated CD8 T cell	0.877122	0.057	control
GSM1374013	Activated CD8 T cell	0.830382	0.054	control
GSM1374014	Activated CD8 T cell	0.772082	0.053	control
GSM1374015	Activated CD8 T cell	0.858358	0.056	control
GSM1374016	Activated CD8 T cell	0.810376	0.055	control
GSM1374017	Activated CD8 T cell	0.908976	0.06	control
GSM1374018	Activated CD8 T cell	0.874078	0.056	control
GSM1374019	Activated CD8 T cell	0.861111	0.059	control
GSM1374020	Activated CD8 T cell	0.839606	0.057	control
GSM1317896	Activated CD8 T cell	0.703101	0.046	control
GSM1317897	Activated CD8 T cell	0.268066	0.017	control
GSM1317898	Activated CD8 T cell	0.537183	0.033	control
GSM1317899	Activated CD8 T cell	0.772698	0.048	control
GSM1317900	Activated CD8 T cell	0.767751	0.047	control
GSM1317901	Activated CD8 T cell	0.396517	0.026	control
GSM1317902	Activated CD8 T cell	0.49958	0.037	control
GSM1317903	Activated CD8 T cell	0.535633	0.037	control
GSM1317904	Activated CD8 T cell	0.711884	0.049	control
GSM1317905	Activated CD8 T cell	0.748322	0.052	control
GSM1317906	Activated CD8 T cell	0.813505	0.055	control
GSM1317907	Activated CD8 T cell	0.691258	0.045	control
GSM1317908	Activated CD8 T cell	0.331544	0.023	control
GSM1317909	Activated CD8 T cell	0.616976	0.044	control
GSM1317910	Activated CD8 T cell	0.566466	0.042	control
GSM1317911	Activated CD8 T cell	0.771656	0.055	control
GSM1317912	Activated CD8 T cell	0.733224	0.05	control
GSM1317913	Activated CD8 T cell	0.833938	0.055	control
GSM1318041	Activated CD8 T cell	0.642246	0.045	control
GSM1318042	Activated CD8 T cell	0.560857	0.042	control
GSM1318043	Activated CD8 T cell	0.635653	0.046	control
GSM1318044	Activated CD8 T cell	0.374219	0.024	control
GSM1318045	Activated CD8 T cell	0.32804	0.022	control
GSM1318046	Activated CD8 T cell	0.4211	0.028	control
GSM1318047	Activated CD8 T cell	0.579727	0.037	control
GSM1318048	Activated CD8 T cell	0.579335	0.036	control
GSM1318049	Activated CD8 T cell	0.506988	0.032	control
GSM1318050	Activated CD8 T cell	0.823915	0.057	control
GSM1318051	Activated CD8 T cell	0.846178	0.06	control
GSM1318052	Activated CD8 T cell	0.937948	0.062	control
GSM1318053	Activated CD8 T cell	0.930305	0.061	control
GSM1318054	Activated CD8 T cell	0.948242	0.062	control
GSM1318055	Activated CD8 T cell	0.98215	0.061	control
GSM1318056	Activated CD8 T cell	0.854383	0.062	control
GSM1318057	Activated CD8 T cell	0.880498	0.06	control
GSM1318058	Activated CD8 T cell	0.866027	0.063	control
GSM712488	Activated CD8 T cell	0.864065	0.057	control
GSM712489	Activated CD8 T cell	0.743344	0.047	control
GSM712490	Activated CD8 T cell	0.80464	0.052	control
GSM712491	Activated CD8 T cell	0.831094	0.055	control
GSM712492	Activated CD8 T cell	0.78985	0.051	control
GSM712493	Activated CD8 T cell	0.833424	0.054	control
GSM712494	Activated CD8 T cell	0.765438	0.052	control
GSM712495	Activated CD8 T cell	0.770918	0.048	control
GSM712496	Activated CD8 T cell	0.757465	0.05	control
GSM712497	Activated CD8 T cell	0.735361	0.047	control
GSM712498	Activated CD8 T cell	0.738833	0.048	control
GSM712499	Activated CD8 T cell	0.797162	0.053	control
GSM712500	Activated CD8 T cell	0.794618	0.053	control
GSM712501	Activated CD8 T cell	0.791792	0.054	control
GSM712502	Activated CD8 T cell	0.835274	0.055	control
GSM712503	Activated CD8 T cell	0.868237	0.059	control
GSM712504	Activated CD8 T cell	0.912413	0.057	control
GSM712505	Activated CD8 T cell	0.790695	0.05	control
GSM712506	Activated CD8 T cell	0.791526	0.05	control
GSM712507	Activated CD8 T cell	0.843818	0.05	control
GSM1373914	Activated CD8 T cell	0.176035	0.012	disease
GSM1373917	Activated CD8 T cell	0.6567	0.042	disease
GSM1373920	Activated CD8 T cell	0.526577	0.033	disease
GSM1373923	Activated CD8 T cell	0.493862	0.033	disease
GSM1373926	Activated CD8 T cell	0.277813	0.019	disease
GSM1373929	Activated CD8 T cell	0.281894	0.02	disease
GSM1373932	Activated CD8 T cell	0.696648	0.046	disease
GSM1373935	Activated CD8 T cell	0.648857	0.04	disease
GSM1373938	Activated CD8 T cell	0.466948	0.033	disease
GSM1373941	Activated CD8 T cell	0.569985	0.036	disease
GSM1373944	Activated CD8 T cell	0.604937	0.04	disease
GSM1373947	Activated CD8 T cell	0.774968	0.055	disease
GSM1373950	Activated CD8 T cell	0.842683	0.055	disease
GSM1373953	Activated CD8 T cell	0.477238	0.031	disease
GSM1373956	Activated CD8 T cell	0.468143	0.029	disease
GSM1373959	Activated CD8 T cell	0.438819	0.028	disease
GSM1373962	Activated CD8 T cell	0.528323	0.034	disease
GSM1373965	Activated CD8 T cell	0.224855	0.013	disease
GSM1373967	Activated CD8 T cell	0.810116	0.049	disease
GSM1373970	Activated CD8 T cell	0.506965	0.034	disease
GSM1373973	Activated CD8 T cell	0.409647	0.028	disease
GSM1373976	Activated CD8 T cell	0.654521	0.04	disease
GSM1373979	Activated CD8 T cell	0.272434	0.019	disease
GSM1373981	Activated CD8 T cell	0.213855	0.015	disease
GSM1373984	Activated CD8 T cell	0.389528	0.025	disease
GSM1373987	Activated CD8 T cell	0.362439	0.024	disease
GSM1373990	Activated CD8 T cell	0.303376	0.021	disease
GSM1373993	Activated CD8 T cell	0.363631	0.024	disease
GSM1317914	Activated CD8 T cell	0.90487	0.059	disease
GSM1317915	Activated CD8 T cell	0.473403	0.03	disease
GSM1317916	Activated CD8 T cell	0.568108	0.036	disease
GSM1317917	Activated CD8 T cell	0.765114	0.049	disease
GSM1317918	Activated CD8 T cell	0.57434	0.039	disease
GSM1317919	Activated CD8 T cell	0.893284	0.057	disease
GSM1317920	Activated CD8 T cell	0.760045	0.05	disease
GSM1317921	Activated CD8 T cell	0.850274	0.054	disease
GSM1317922	Activated CD8 T cell	0.686782	0.046	disease
GSM1317923	Activated CD8 T cell	0.897209	0.057	disease
GSM1317924	Activated CD8 T cell	0.761656	0.051	disease
GSM1317925	Activated CD8 T cell	0.868613	0.053	disease
GSM1317926	Activated CD8 T cell	0.858799	0.054	disease
GSM1317927	Activated CD8 T cell	0.874763	0.055	disease
GSM1317928	Activated CD8 T cell	0.741595	0.049	disease
GSM1317929	Activated CD8 T cell	0.772371	0.055	disease
GSM1317930	Activated CD8 T cell	0.833539	0.054	disease
GSM1317931	Activated CD8 T cell	0.509439	0.032	disease
GSM1317932	Activated CD8 T cell	0.541447	0.034	disease
GSM1317933	Activated CD8 T cell	0.853708	0.055	disease
GSM1317934	Activated CD8 T cell	0.670049	0.04	disease
GSM1317935	Activated CD8 T cell	0.474379	0.028	disease
GSM1317936	Activated CD8 T cell	0.365802	0.021	disease
GSM1317937	Activated CD8 T cell	0.243355	0.018	disease
GSM1317938	Activated CD8 T cell	0.807606	0.051	disease
GSM1317939	Activated CD8 T cell	0.571564	0.036	disease
GSM1317940	Activated CD8 T cell	0.507409	0.035	disease
GSM1317941	Activated CD8 T cell	0.694134	0.046	disease
GSM1317942	Activated CD8 T cell	0.580782	0.036	disease
GSM1317943	Activated CD8 T cell	0.607898	0.038	disease
GSM1317944	Activated CD8 T cell	0.783804	0.049	disease
GSM1317945	Activated CD8 T cell	0.546637	0.035	disease
GSM1317946	Activated CD8 T cell	0.462968	0.03	disease
GSM1317947	Activated CD8 T cell	0.505454	0.03	disease
GSM1317948	Activated CD8 T cell	0.287481	0.02	disease
GSM1317949	Activated CD8 T cell	0	0	disease
GSM1317950	Activated CD8 T cell	0.553037	0.038	disease
GSM1317951	Activated CD8 T cell	0.240952	0.016	disease
GSM1317952	Activated CD8 T cell	0.443172	0.026	disease
GSM1317953	Activated CD8 T cell	0.324167	0.024	disease
GSM1317954	Activated CD8 T cell	0.134131	0.009	disease
GSM1317955	Activated CD8 T cell	0.207666	0.013	disease
GSM1317956	Activated CD8 T cell	0.489813	0.038	disease
GSM1317957	Activated CD8 T cell	0.755208	0.048	disease
GSM1317958	Activated CD8 T cell	0.459317	0.033	disease
GSM1317959	Activated CD8 T cell	0.762341	0.052	disease
GSM1317960	Activated CD8 T cell	0.230185	0.016	disease
GSM1317961	Activated CD8 T cell	0.707647	0.048	disease
GSM1317962	Activated CD8 T cell	0.588603	0.041	disease
GSM1317963	Activated CD8 T cell	0.25098	0.017	disease
GSM1317964	Activated CD8 T cell	0.277015	0.02	disease
GSM1317965	Activated CD8 T cell	0.732917	0.046	disease
GSM1317966	Activated CD8 T cell	0.787294	0.054	disease
GSM1317967	Activated CD8 T cell	0.850488	0.059	disease
GSM1317968	Activated CD8 T cell	0.570994	0.041	disease
GSM1317969	Activated CD8 T cell	0.791249	0.055	disease
GSM1317970	Activated CD8 T cell	0.746136	0.052	disease
GSM1317971	Activated CD8 T cell	0.76881	0.048	disease
GSM1317972	Activated CD8 T cell	0.771545	0.054	disease
GSM1317973	Activated CD8 T cell	0.807924	0.052	disease
GSM1317974	Activated CD8 T cell	0.736589	0.05	disease
GSM1317975	Activated CD8 T cell	0.610329	0.036	disease
GSM1317976	Activated CD8 T cell	0.688914	0.044	disease
GSM1317977	Activated CD8 T cell	0.700108	0.045	disease
GSM1317978	Activated CD8 T cell	0.611801	0.036	disease
GSM1317979	Activated CD8 T cell	0.587294	0.038	disease
GSM1317980	Activated CD8 T cell	0.545194	0.037	disease
GSM1317981	Activated CD8 T cell	0.604948	0.036	disease
GSM1317982	Activated CD8 T cell	0.772464	0.051	disease
GSM1317983	Activated CD8 T cell	0.202055	0.016	disease
GSM1317984	Activated CD8 T cell	0.707356	0.047	disease
GSM1317985	Activated CD8 T cell	0.380383	0.027	disease
GSM1317986	Activated CD8 T cell	0.183362	0.014	disease
GSM1317987	Activated CD8 T cell	0.678217	0.039	disease
GSM1317988	Activated CD8 T cell	0.774954	0.054	disease
GSM1317989	Activated CD8 T cell	0.691943	0.045	disease
GSM1317990	Activated CD8 T cell	0.683576	0.04	disease
GSM1317991	Activated CD8 T cell	0.740867	0.044	disease
GSM1317992	Activated CD8 T cell	0.796031	0.055	disease
GSM1317993	Activated CD8 T cell	0.746734	0.042	disease
GSM1317994	Activated CD8 T cell	0.616595	0.043	disease
GSM1317995	Activated CD8 T cell	0.577797	0.038	disease
GSM1317996	Activated CD8 T cell	0.827897	0.051	disease
GSM1317997	Activated CD8 T cell	0.428607	0.032	disease
GSM1317998	Activated CD8 T cell	0.692771	0.044	disease
GSM1317999	Activated CD8 T cell	0.698014	0.045	disease
GSM1318000	Activated CD8 T cell	0.857753	0.052	disease
GSM1318001	Activated CD8 T cell	0.273571	0.019	disease
GSM1318002	Activated CD8 T cell	0.861679	0.053	disease
GSM1318003	Activated CD8 T cell	0.804912	0.048	disease
GSM1318004	Activated CD8 T cell	0.613379	0.043	disease
GSM1318005	Activated CD8 T cell	0.627691	0.043	disease
GSM1318006	Activated CD8 T cell	0.437166	0.028	disease
GSM1318007	Activated CD8 T cell	0.582183	0.045	disease
GSM1318008	Activated CD8 T cell	0.513948	0.034	disease
GSM1318009	Activated CD8 T cell	0.835241	0.052	disease
GSM1318010	Activated CD8 T cell	0.55662	0.038	disease
GSM1318011	Activated CD8 T cell	0.492239	0.033	disease
GSM1318012	Activated CD8 T cell	0.667191	0.043	disease
GSM1318013	Activated CD8 T cell	0.655522	0.047	disease
GSM1318014	Activated CD8 T cell	0.369676	0.029	disease
GSM1318015	Activated CD8 T cell	0.875209	0.053	disease
GSM1318016	Activated CD8 T cell	0.868222	0.06	disease
GSM1318017	Activated CD8 T cell	0.368126	0.025	disease
GSM1318018	Activated CD8 T cell	0.420695	0.027	disease
GSM1318019	Activated CD8 T cell	0.8609	0.056	disease
GSM1318020	Activated CD8 T cell	0.78423	0.048	disease
GSM1318021	Activated CD8 T cell	0.857246	0.055	disease
GSM1318022	Activated CD8 T cell	0.827114	0.054	disease
GSM1318023	Activated CD8 T cell	0.615612	0.041	disease
GSM1318024	Activated CD8 T cell	0.77605	0.05	disease
GSM1318025	Activated CD8 T cell	0.723749	0.045	disease
GSM1318026	Activated CD8 T cell	0.852013	0.056	disease
GSM1318027	Activated CD8 T cell	0.846634	0.058	disease
GSM1318028	Activated CD8 T cell	0.748411	0.048	disease
GSM1318029	Activated CD8 T cell	0.545767	0.036	disease
GSM1318030	Activated CD8 T cell	0.693476	0.047	disease
GSM1318031	Activated CD8 T cell	0.764379	0.051	disease
GSM1318032	Activated CD8 T cell	0.814643	0.054	disease
GSM1318033	Activated CD8 T cell	0.648391	0.041	disease
GSM1318034	Activated CD8 T cell	0.428626	0.028	disease
GSM1318035	Activated CD8 T cell	0.784792	0.049	disease
GSM1318036	Activated CD8 T cell	0.67047	0.044	disease
GSM1318037	Activated CD8 T cell	0.672953	0.045	disease
GSM1318038	Activated CD8 T cell	0.747722	0.048	disease
GSM1318039	Activated CD8 T cell	0.458559	0.032	disease
GSM1318040	Activated CD8 T cell	0.860938	0.054	disease
GSM712478	Activated CD8 T cell	0.796076	0.051	disease
GSM712479	Activated CD8 T cell	0.786551	0.048	disease
GSM712480	Activated CD8 T cell	0.17504	0.012	disease
GSM712481	Activated CD8 T cell	0.0399553	0.003	disease
GSM712482	Activated CD8 T cell	0.184022	0.012	disease
GSM712483	Activated CD8 T cell	0.080279	0.006	disease
GSM712484	Activated CD8 T cell	0	0	disease
GSM712485	Activated CD8 T cell	0.568023	0.037	disease
GSM712486	Activated CD8 T cell	0.428112	0.027	disease
GSM712487	Activated CD8 T cell	0.520965	0.035	disease
GSM1373996	Central memory CD8 T cell	0.794225	0.053	control
GSM1373997	Central memory CD8 T cell	0.76301	0.051	control
GSM1373998	Central memory CD8 T cell	0.779854	0.053	control
GSM1373999	Central memory CD8 T cell	0.746768	0.051	control
GSM1374000	Central memory CD8 T cell	0.781452	0.052	control
GSM1374001	Central memory CD8 T cell	0.816681	0.055	control
GSM1374002	Central memory CD8 T cell	0.799195	0.053	control
GSM1374003	Central memory CD8 T cell	0.798368	0.056	control
GSM1374004	Central memory CD8 T cell	0.867586	0.057	control
GSM1374005	Central memory CD8 T cell	0.814317	0.053	control
GSM1374006	Central memory CD8 T cell	0.756828	0.052	control
GSM1374007	Central memory CD8 T cell	0.788979	0.051	control
GSM1374008	Central memory CD8 T cell	0.737264	0.051	control
GSM1374009	Central memory CD8 T cell	0.906794	0.058	control
GSM1374010	Central memory CD8 T cell	0.840324	0.054	control
GSM1374011	Central memory CD8 T cell	0.779019	0.052	control
GSM1374012	Central memory CD8 T cell	0.79291	0.052	control
GSM1374013	Central memory CD8 T cell	0.79486	0.051	control
GSM1374014	Central memory CD8 T cell	0.755659	0.051	control
GSM1374015	Central memory CD8 T cell	0.76781	0.05	control
GSM1374016	Central memory CD8 T cell	0.7576	0.052	control
GSM1374017	Central memory CD8 T cell	0.780975	0.051	control
GSM1374018	Central memory CD8 T cell	0.828936	0.053	control
GSM1374019	Central memory CD8 T cell	0.768309	0.053	control
GSM1374020	Central memory CD8 T cell	0.776258	0.052	control
GSM1317896	Central memory CD8 T cell	0.770216	0.05	control
GSM1317897	Central memory CD8 T cell	0.970036	0.062	control
GSM1317898	Central memory CD8 T cell	0.927107	0.057	control
GSM1317899	Central memory CD8 T cell	0.935839	0.059	control
GSM1317900	Central memory CD8 T cell	0.817156	0.05	control
GSM1317901	Central memory CD8 T cell	0.918315	0.06	control
GSM1317902	Central memory CD8 T cell	0.870162	0.064	control
GSM1317903	Central memory CD8 T cell	0.905858	0.063	control
GSM1317904	Central memory CD8 T cell	0.79607	0.055	control
GSM1317905	Central memory CD8 T cell	0.787367	0.055	control
GSM1317906	Central memory CD8 T cell	0.793502	0.053	control
GSM1317907	Central memory CD8 T cell	0.80285	0.053	control
GSM1317908	Central memory CD8 T cell	0.899196	0.062	control
GSM1317909	Central memory CD8 T cell	0.769576	0.055	control
GSM1317910	Central memory CD8 T cell	0.789909	0.059	control
GSM1317911	Central memory CD8 T cell	0.868014	0.062	control
GSM1317912	Central memory CD8 T cell	0.829813	0.057	control
GSM1317913	Central memory CD8 T cell	0.835104	0.056	control
GSM1318041	Central memory CD8 T cell	0.791161	0.055	control
GSM1318042	Central memory CD8 T cell	0.791926	0.059	control
GSM1318043	Central memory CD8 T cell	0.760571	0.055	control
GSM1318044	Central memory CD8 T cell	0.915103	0.059	control
GSM1318045	Central memory CD8 T cell	0.924162	0.062	control
GSM1318046	Central memory CD8 T cell	0.905537	0.06	control
GSM1318047	Central memory CD8 T cell	0.856473	0.055	control
GSM1318048	Central memory CD8 T cell	0.859204	0.053	control
GSM1318049	Central memory CD8 T cell	0.837487	0.053	control
GSM1318050	Central memory CD8 T cell	0.838001	0.058	control
GSM1318051	Central memory CD8 T cell	0.833838	0.059	control
GSM1318052	Central memory CD8 T cell	0.771955	0.051	control
GSM1318053	Central memory CD8 T cell	0.789969	0.052	control
GSM1318054	Central memory CD8 T cell	0.814159	0.054	control
GSM1318055	Central memory CD8 T cell	0.839415	0.052	control
GSM1318056	Central memory CD8 T cell	0.791096	0.057	control
GSM1318057	Central memory CD8 T cell	0.784815	0.054	control
GSM1318058	Central memory CD8 T cell	0.743872	0.054	control
GSM712488	Central memory CD8 T cell	0.852295	0.056	control
GSM712489	Central memory CD8 T cell	0.844647	0.054	control
GSM712490	Central memory CD8 T cell	0.792739	0.051	control
GSM712491	Central memory CD8 T cell	0.804819	0.053	control
GSM712492	Central memory CD8 T cell	0.793988	0.051	control
GSM712493	Central memory CD8 T cell	0.793665	0.051	control
GSM712494	Central memory CD8 T cell	0.80109	0.054	control
GSM712495	Central memory CD8 T cell	0.790887	0.049	control
GSM712496	Central memory CD8 T cell	0.768001	0.051	control
GSM712497	Central memory CD8 T cell	0.83472	0.054	control
GSM712498	Central memory CD8 T cell	0.868763	0.057	control
GSM712499	Central memory CD8 T cell	0.804137	0.054	control
GSM712500	Central memory CD8 T cell	0.793893	0.053	control
GSM712501	Central memory CD8 T cell	0.814961	0.055	control
GSM712502	Central memory CD8 T cell	0.826845	0.055	control
GSM712503	Central memory CD8 T cell	0.765253	0.052	control
GSM712504	Central memory CD8 T cell	0.807145	0.051	control
GSM712505	Central memory CD8 T cell	0.780731	0.05	control
GSM712506	Central memory CD8 T cell	0.88097	0.056	control
GSM712507	Central memory CD8 T cell	0.875881	0.052	control
GSM1373914	Central memory CD8 T cell	0.88728	0.062	disease
GSM1373917	Central memory CD8 T cell	0.876355	0.057	disease
GSM1373920	Central memory CD8 T cell	0.923664	0.058	disease
GSM1373923	Central memory CD8 T cell	0.877335	0.059	disease
GSM1373926	Central memory CD8 T cell	0.883285	0.06	disease
GSM1373929	Central memory CD8 T cell	0.870904	0.062	disease
GSM1373932	Central memory CD8 T cell	0.823269	0.055	disease
GSM1373935	Central memory CD8 T cell	0.886165	0.054	disease
GSM1373938	Central memory CD8 T cell	0.932844	0.067	disease
GSM1373941	Central memory CD8 T cell	0.96555	0.061	disease
GSM1373944	Central memory CD8 T cell	0.860225	0.057	disease
GSM1373947	Central memory CD8 T cell	0.803704	0.057	disease
GSM1373950	Central memory CD8 T cell	0.833684	0.055	disease
GSM1373953	Central memory CD8 T cell	0.966657	0.062	disease
GSM1373956	Central memory CD8 T cell	0.939779	0.059	disease
GSM1373959	Central memory CD8 T cell	0.92328	0.059	disease
GSM1373962	Central memory CD8 T cell	0.936356	0.061	disease
GSM1373965	Central memory CD8 T cell	0.979689	0.058	disease
GSM1373967	Central memory CD8 T cell	0.848659	0.051	disease
GSM1373970	Central memory CD8 T cell	0.774982	0.053	disease
GSM1373973	Central memory CD8 T cell	0.93789	0.064	disease
GSM1373976	Central memory CD8 T cell	0.84829	0.052	disease
GSM1373979	Central memory CD8 T cell	0.886844	0.062	disease
GSM1373981	Central memory CD8 T cell	0.814919	0.059	disease
GSM1373984	Central memory CD8 T cell	1	0.064	disease
GSM1373987	Central memory CD8 T cell	0.879486	0.058	disease
GSM1373990	Central memory CD8 T cell	0.960067	0.065	disease
GSM1373993	Central memory CD8 T cell	0.855649	0.056	disease
GSM1317914	Central memory CD8 T cell	0.75095	0.049	disease
GSM1317915	Central memory CD8 T cell	0.983508	0.063	disease
GSM1317916	Central memory CD8 T cell	1	0.064	disease
GSM1317917	Central memory CD8 T cell	0.935346	0.061	disease
GSM1317918	Central memory CD8 T cell	0.948055	0.065	disease
GSM1317919	Central memory CD8 T cell	0.905125	0.058	disease
GSM1317920	Central memory CD8 T cell	0.789868	0.052	disease
GSM1317921	Central memory CD8 T cell	0.862542	0.055	disease
GSM1317922	Central memory CD8 T cell	0.978275	0.065	disease
GSM1317923	Central memory CD8 T cell	0.806132	0.052	disease
GSM1317924	Central memory CD8 T cell	0.801405	0.054	disease
GSM1317925	Central memory CD8 T cell	0.866179	0.053	disease
GSM1317926	Central memory CD8 T cell	0.89323	0.056	disease
GSM1317927	Central memory CD8 T cell	0.866084	0.054	disease
GSM1317928	Central memory CD8 T cell	0.792481	0.052	disease
GSM1317929	Central memory CD8 T cell	0.744652	0.053	disease
GSM1317930	Central memory CD8 T cell	0.788953	0.051	disease
GSM1317931	Central memory CD8 T cell	0.832576	0.052	disease
GSM1317932	Central memory CD8 T cell	0.906468	0.056	disease
GSM1317933	Central memory CD8 T cell	0.787955	0.05	disease
GSM1317934	Central memory CD8 T cell	0.880893	0.052	disease
GSM1317935	Central memory CD8 T cell	0.881467	0.052	disease
GSM1317936	Central memory CD8 T cell	0.978454	0.057	disease
GSM1317937	Central memory CD8 T cell	0.843009	0.062	disease
GSM1317938	Central memory CD8 T cell	0.883793	0.056	disease
GSM1317939	Central memory CD8 T cell	0.927465	0.059	disease
GSM1317940	Central memory CD8 T cell	0.835717	0.058	disease
GSM1317941	Central memory CD8 T cell	0.86308	0.057	disease
GSM1317942	Central memory CD8 T cell	0.931738	0.058	disease
GSM1317943	Central memory CD8 T cell	0.926233	0.058	disease
GSM1317944	Central memory CD8 T cell	0.925061	0.058	disease
GSM1317945	Central memory CD8 T cell	0.856437	0.055	disease
GSM1317946	Central memory CD8 T cell	0.874834	0.058	disease
GSM1317947	Central memory CD8 T cell	0.944819	0.057	disease
GSM1317948	Central memory CD8 T cell	0.851871	0.06	disease
GSM1317949	Central memory CD8 T cell	0.856771	0.064	disease
GSM1317950	Central memory CD8 T cell	0.864737	0.059	disease
GSM1317951	Central memory CD8 T cell	1	0.066	disease
GSM1317952	Central memory CD8 T cell	0.914684	0.055	disease
GSM1317953	Central memory CD8 T cell	0.897264	0.065	disease
GSM1317954	Central memory CD8 T cell	1	0.066	disease
GSM1317955	Central memory CD8 T cell	0.95477	0.058	disease
GSM1317956	Central memory CD8 T cell	0.869986	0.067	disease
GSM1317957	Central memory CD8 T cell	0.755895	0.048	disease
GSM1317958	Central memory CD8 T cell	0.793798	0.057	disease
GSM1317959	Central memory CD8 T cell	0.778712	0.053	disease
GSM1317960	Central memory CD8 T cell	0.863494	0.058	disease
GSM1317961	Central memory CD8 T cell	0.830418	0.056	disease
GSM1317962	Central memory CD8 T cell	0.766091	0.053	disease
GSM1317963	Central memory CD8 T cell	0.816515	0.054	disease
GSM1317964	Central memory CD8 T cell	0.878139	0.064	disease
GSM1317965	Central memory CD8 T cell	0.792195	0.05	disease
GSM1317966	Central memory CD8 T cell	0.897499	0.061	disease
GSM1317967	Central memory CD8 T cell	0.755798	0.052	disease
GSM1317968	Central memory CD8 T cell	0.800862	0.057	disease
GSM1317969	Central memory CD8 T cell	0.745217	0.052	disease
GSM1317970	Central memory CD8 T cell	0.731523	0.051	disease
GSM1317971	Central memory CD8 T cell	0.761193	0.047	disease
GSM1317972	Central memory CD8 T cell	0.84185	0.059	disease
GSM1317973	Central memory CD8 T cell	0.794391	0.051	disease
GSM1317974	Central memory CD8 T cell	0.839965	0.057	disease
GSM1317975	Central memory CD8 T cell	0.889831	0.052	disease
GSM1317976	Central memory CD8 T cell	0.857163	0.055	disease
GSM1317977	Central memory CD8 T cell	0.853614	0.055	disease
GSM1317978	Central memory CD8 T cell	0.955024	0.056	disease
GSM1317979	Central memory CD8 T cell	0.843085	0.055	disease
GSM1317980	Central memory CD8 T cell	0.811863	0.055	disease
GSM1317981	Central memory CD8 T cell	0.944262	0.056	disease
GSM1317982	Central memory CD8 T cell	0.786149	0.051	disease
GSM1317983	Central memory CD8 T cell	0.882583	0.069	disease
GSM1317984	Central memory CD8 T cell	0.831349	0.055	disease
GSM1317985	Central memory CD8 T cell	0.834934	0.06	disease
GSM1317986	Central memory CD8 T cell	0.855727	0.066	disease
GSM1317987	Central memory CD8 T cell	0.946089	0.055	disease
GSM1317988	Central memory CD8 T cell	0.736553	0.052	disease
GSM1317989	Central memory CD8 T cell	0.824564	0.054	disease
GSM1317990	Central memory CD8 T cell	0.922102	0.054	disease
GSM1317991	Central memory CD8 T cell	0.807394	0.047	disease
GSM1317992	Central memory CD8 T cell	0.754219	0.052	disease
GSM1317993	Central memory CD8 T cell	0.919341	0.052	disease
GSM1317994	Central memory CD8 T cell	0.810168	0.057	disease
GSM1317995	Central memory CD8 T cell	0.814075	0.053	disease
GSM1317996	Central memory CD8 T cell	0.896475	0.055	disease
GSM1317997	Central memory CD8 T cell	0.769844	0.058	disease
GSM1317998	Central memory CD8 T cell	0.928547	0.059	disease
GSM1317999	Central memory CD8 T cell	0.949956	0.061	disease
GSM1318000	Central memory CD8 T cell	0.875631	0.053	disease
GSM1318001	Central memory CD8 T cell	0.850526	0.059	disease
GSM1318002	Central memory CD8 T cell	0.89399	0.055	disease
GSM1318003	Central memory CD8 T cell	0.906046	0.054	disease
GSM1318004	Central memory CD8 T cell	0.811958	0.057	disease
GSM1318005	Central memory CD8 T cell	0.844728	0.058	disease
GSM1318006	Central memory CD8 T cell	0.955481	0.061	disease
GSM1318007	Central memory CD8 T cell	0.772719	0.06	disease
GSM1318008	Central memory CD8 T cell	0.92867	0.061	disease
GSM1318009	Central memory CD8 T cell	0.870497	0.055	disease
GSM1318010	Central memory CD8 T cell	0.799364	0.055	disease
GSM1318011	Central memory CD8 T cell	0.981177	0.066	disease
GSM1318012	Central memory CD8 T cell	0.957644	0.062	disease
GSM1318013	Central memory CD8 T cell	0.790605	0.057	disease
GSM1318014	Central memory CD8 T cell	0.891331	0.069	disease
GSM1318015	Central memory CD8 T cell	0.873253	0.052	disease
GSM1318016	Central memory CD8 T cell	0.817043	0.056	disease
GSM1318017	Central memory CD8 T cell	0.887329	0.061	disease
GSM1318018	Central memory CD8 T cell	0.966604	0.062	disease
GSM1318019	Central memory CD8 T cell	0.814535	0.053	disease
GSM1318020	Central memory CD8 T cell	0.858099	0.053	disease
GSM1318021	Central memory CD8 T cell	0.88705	0.057	disease
GSM1318022	Central memory CD8 T cell	0.88278	0.058	disease
GSM1318023	Central memory CD8 T cell	0.88675	0.059	disease
GSM1318024	Central memory CD8 T cell	0.829663	0.053	disease
GSM1318025	Central memory CD8 T cell	0.831812	0.051	disease
GSM1318026	Central memory CD8 T cell	0.845236	0.055	disease
GSM1318027	Central memory CD8 T cell	0.814057	0.056	disease
GSM1318028	Central memory CD8 T cell	0.855328	0.055	disease
GSM1318029	Central memory CD8 T cell	0.771379	0.051	disease
GSM1318030	Central memory CD8 T cell	0.813747	0.055	disease
GSM1318031	Central memory CD8 T cell	0.772623	0.052	disease
GSM1318032	Central memory CD8 T cell	0.796128	0.053	disease
GSM1318033	Central memory CD8 T cell	0.892747	0.056	disease
GSM1318034	Central memory CD8 T cell	0.866115	0.057	disease
GSM1318035	Central memory CD8 T cell	0.916382	0.057	disease
GSM1318036	Central memory CD8 T cell	0.863323	0.057	disease
GSM1318037	Central memory CD8 T cell	0.842975	0.056	disease
GSM1318038	Central memory CD8 T cell	0.89514	0.058	disease
GSM1318039	Central memory CD8 T cell	1	0.069	disease
GSM1318040	Central memory CD8 T cell	0.795528	0.05	disease
GSM712478	Central memory CD8 T cell	0.912154	0.058	disease
GSM712479	Central memory CD8 T cell	0.884269	0.054	disease
GSM712480	Central memory CD8 T cell	0.855554	0.058	disease
GSM712481	Central memory CD8 T cell	0.860228	0.061	disease
GSM712482	Central memory CD8 T cell	0.895813	0.057	disease
GSM712483	Central memory CD8 T cell	0.87633	0.061	disease
GSM712484	Central memory CD8 T cell	0.881549	0.058	disease
GSM712485	Central memory CD8 T cell	0.916278	0.06	disease
GSM712486	Central memory CD8 T cell	1	0.064	disease
GSM712487	Central memory CD8 T cell	0.857408	0.058	disease
GSM1373996	Effector memeory CD8 T cell	0.728442	0.049	control
GSM1373997	Effector memeory CD8 T cell	0.694864	0.047	control
GSM1373998	Effector memeory CD8 T cell	0.641964	0.044	control
GSM1373999	Effector memeory CD8 T cell	0.669659	0.046	control
GSM1374000	Effector memeory CD8 T cell	0.667789	0.044	control
GSM1374001	Effector memeory CD8 T cell	0.636932	0.043	control
GSM1374002	Effector memeory CD8 T cell	0.644464	0.043	control
GSM1374003	Effector memeory CD8 T cell	0.612565	0.043	control
GSM1374004	Effector memeory CD8 T cell	0.579705	0.038	control
GSM1374005	Effector memeory CD8 T cell	0.722847	0.047	control
GSM1374006	Effector memeory CD8 T cell	0.627541	0.043	control
GSM1374007	Effector memeory CD8 T cell	0.632065	0.041	control
GSM1374008	Effector memeory CD8 T cell	0.631638	0.044	control
GSM1374009	Effector memeory CD8 T cell	0.813081	0.052	control
GSM1374010	Effector memeory CD8 T cell	0.756168	0.049	control
GSM1374011	Effector memeory CD8 T cell	0.721341	0.048	control
GSM1374012	Effector memeory CD8 T cell	0.73868	0.048	control
GSM1374013	Effector memeory CD8 T cell	0.69769	0.045	control
GSM1374014	Effector memeory CD8 T cell	0.624054	0.042	control
GSM1374015	Effector memeory CD8 T cell	0.737654	0.048	control
GSM1374016	Effector memeory CD8 T cell	0.693407	0.047	control
GSM1374017	Effector memeory CD8 T cell	0.697594	0.046	control
GSM1374018	Effector memeory CD8 T cell	0.730762	0.047	control
GSM1374019	Effector memeory CD8 T cell	0.760549	0.052	control
GSM1374020	Effector memeory CD8 T cell	0.695726	0.047	control
GSM1317896	Effector memeory CD8 T cell	0.574522	0.037	control
GSM1317897	Effector memeory CD8 T cell	0.459096	0.029	control
GSM1317898	Effector memeory CD8 T cell	0.595483	0.037	control
GSM1317899	Effector memeory CD8 T cell	0.601316	0.038	control
GSM1317900	Effector memeory CD8 T cell	0.69998	0.043	control
GSM1317901	Effector memeory CD8 T cell	0.482653	0.031	control
GSM1317902	Effector memeory CD8 T cell	0.427322	0.032	control
GSM1317903	Effector memeory CD8 T cell	0.564946	0.039	control
GSM1317904	Effector memeory CD8 T cell	0.6662	0.046	control
GSM1317905	Effector memeory CD8 T cell	0.613031	0.042	control
GSM1317906	Effector memeory CD8 T cell	0.643108	0.043	control
GSM1317907	Effector memeory CD8 T cell	0.577197	0.038	control
GSM1317908	Effector memeory CD8 T cell	0.435117	0.03	control
GSM1317909	Effector memeory CD8 T cell	0.54212	0.039	control
GSM1317910	Effector memeory CD8 T cell	0.441759	0.033	control
GSM1317911	Effector memeory CD8 T cell	0.503554	0.036	control
GSM1317912	Effector memeory CD8 T cell	0.617858	0.042	control
GSM1317913	Effector memeory CD8 T cell	0.700558	0.047	control
GSM1318041	Effector memeory CD8 T cell	0.590155	0.041	control
GSM1318042	Effector memeory CD8 T cell	0.474765	0.035	control
GSM1318043	Effector memeory CD8 T cell	0.474572	0.035	control
GSM1318044	Effector memeory CD8 T cell	0.478766	0.031	control
GSM1318045	Effector memeory CD8 T cell	0.457712	0.031	control
GSM1318046	Effector memeory CD8 T cell	0.524443	0.035	control
GSM1318047	Effector memeory CD8 T cell	0.506263	0.032	control
GSM1318048	Effector memeory CD8 T cell	0.497127	0.031	control
GSM1318049	Effector memeory CD8 T cell	0.508453	0.032	control
GSM1318050	Effector memeory CD8 T cell	0.656582	0.045	control
GSM1318051	Effector memeory CD8 T cell	0.698551	0.049	control
GSM1318052	Effector memeory CD8 T cell	0.778358	0.051	control
GSM1318053	Effector memeory CD8 T cell	0.7999	0.053	control
GSM1318054	Effector memeory CD8 T cell	0.800533	0.053	control
GSM1318055	Effector memeory CD8 T cell	0.753724	0.047	control
GSM1318056	Effector memeory CD8 T cell	0.700247	0.051	control
GSM1318057	Effector memeory CD8 T cell	0.727172	0.05	control
GSM1318058	Effector memeory CD8 T cell	0.670846	0.049	control
GSM712488	Effector memeory CD8 T cell	0.74467	0.049	control
GSM712489	Effector memeory CD8 T cell	0.717332	0.045	control
GSM712490	Effector memeory CD8 T cell	0.695391	0.045	control
GSM712491	Effector memeory CD8 T cell	0.697426	0.046	control
GSM712492	Effector memeory CD8 T cell	0.682331	0.044	control
GSM712493	Effector memeory CD8 T cell	0.682125	0.044	control
GSM712494	Effector memeory CD8 T cell	0.659501	0.044	control
GSM712495	Effector memeory CD8 T cell	0.631501	0.039	control
GSM712496	Effector memeory CD8 T cell	0.66106	0.044	control
GSM712497	Effector memeory CD8 T cell	0.628735	0.04	control
GSM712498	Effector memeory CD8 T cell	0.661511	0.043	control
GSM712499	Effector memeory CD8 T cell	0.640317	0.043	control
GSM712500	Effector memeory CD8 T cell	0.752887	0.05	control
GSM712501	Effector memeory CD8 T cell	0.654435	0.044	control
GSM712502	Effector memeory CD8 T cell	0.670357	0.045	control
GSM712503	Effector memeory CD8 T cell	0.620331	0.042	control
GSM712504	Effector memeory CD8 T cell	0.727765	0.046	control
GSM712505	Effector memeory CD8 T cell	0.658271	0.042	control
GSM712506	Effector memeory CD8 T cell	0.679629	0.043	control
GSM712507	Effector memeory CD8 T cell	0.742712	0.044	control
GSM1373914	Effector memeory CD8 T cell	0.527033	0.037	disease
GSM1373917	Effector memeory CD8 T cell	0.555357	0.036	disease
GSM1373920	Effector memeory CD8 T cell	0.502696	0.032	disease
GSM1373923	Effector memeory CD8 T cell	0.511145	0.034	disease
GSM1373926	Effector memeory CD8 T cell	0.415587	0.028	disease
GSM1373929	Effector memeory CD8 T cell	0.442186	0.031	disease
GSM1373932	Effector memeory CD8 T cell	0.596889	0.04	disease
GSM1373935	Effector memeory CD8 T cell	0.568118	0.035	disease
GSM1373938	Effector memeory CD8 T cell	0.405365	0.029	disease
GSM1373941	Effector memeory CD8 T cell	0.516737	0.033	disease
GSM1373944	Effector memeory CD8 T cell	0.517461	0.034	disease
GSM1373947	Effector memeory CD8 T cell	0.618701	0.044	disease
GSM1373950	Effector memeory CD8 T cell	0.700903	0.046	disease
GSM1373953	Effector memeory CD8 T cell	0.477757	0.031	disease
GSM1373956	Effector memeory CD8 T cell	0.532976	0.034	disease
GSM1373959	Effector memeory CD8 T cell	0.521081	0.033	disease
GSM1373962	Effector memeory CD8 T cell	0.524553	0.034	disease
GSM1373965	Effector memeory CD8 T cell	0.42768	0.025	disease
GSM1373967	Effector memeory CD8 T cell	0.646537	0.039	disease
GSM1373970	Effector memeory CD8 T cell	0.524134	0.036	disease
GSM1373973	Effector memeory CD8 T cell	0.425295	0.029	disease
GSM1373976	Effector memeory CD8 T cell	0.554718	0.034	disease
GSM1373979	Effector memeory CD8 T cell	0.427751	0.03	disease
GSM1373981	Effector memeory CD8 T cell	0.517153	0.037	disease
GSM1373984	Effector memeory CD8 T cell	0.447331	0.029	disease
GSM1373987	Effector memeory CD8 T cell	0.560416	0.037	disease
GSM1373990	Effector memeory CD8 T cell	0.443717	0.03	disease
GSM1373993	Effector memeory CD8 T cell	0.488158	0.032	disease
GSM1317914	Effector memeory CD8 T cell	0.570462	0.037	disease
GSM1317915	Effector memeory CD8 T cell	0.40918	0.026	disease
GSM1317916	Effector memeory CD8 T cell	0.416822	0.027	disease
GSM1317917	Effector memeory CD8 T cell	0.500978	0.032	disease
GSM1317918	Effector memeory CD8 T cell	0.421894	0.029	disease
GSM1317919	Effector memeory CD8 T cell	0.732022	0.047	disease
GSM1317920	Effector memeory CD8 T cell	0.66432	0.044	disease
GSM1317921	Effector memeory CD8 T cell	0.662001	0.042	disease
GSM1317922	Effector memeory CD8 T cell	0.527637	0.035	disease
GSM1317923	Effector memeory CD8 T cell	0.665666	0.043	disease
GSM1317924	Effector memeory CD8 T cell	0.637162	0.043	disease
GSM1317925	Effector memeory CD8 T cell	0.77985	0.047	disease
GSM1317926	Effector memeory CD8 T cell	0.669093	0.042	disease
GSM1317927	Effector memeory CD8 T cell	0.766255	0.048	disease
GSM1317928	Effector memeory CD8 T cell	0.632231	0.042	disease
GSM1317929	Effector memeory CD8 T cell	0.647191	0.046	disease
GSM1317930	Effector memeory CD8 T cell	0.680571	0.044	disease
GSM1317931	Effector memeory CD8 T cell	0.624563	0.039	disease
GSM1317932	Effector memeory CD8 T cell	0.563878	0.035	disease
GSM1317933	Effector memeory CD8 T cell	0.727738	0.046	disease
GSM1317934	Effector memeory CD8 T cell	0.639335	0.038	disease
GSM1317935	Effector memeory CD8 T cell	0.569821	0.034	disease
GSM1317936	Effector memeory CD8 T cell	0.552289	0.032	disease
GSM1317937	Effector memeory CD8 T cell	0.354351	0.026	disease
GSM1317938	Effector memeory CD8 T cell	0.740216	0.047	disease
GSM1317939	Effector memeory CD8 T cell	0.596511	0.038	disease
GSM1317940	Effector memeory CD8 T cell	0.560897	0.039	disease
GSM1317941	Effector memeory CD8 T cell	0.644856	0.042	disease
GSM1317942	Effector memeory CD8 T cell	0.589287	0.037	disease
GSM1317943	Effector memeory CD8 T cell	0.622833	0.039	disease
GSM1317944	Effector memeory CD8 T cell	0.620164	0.039	disease
GSM1317945	Effector memeory CD8 T cell	0.55126	0.036	disease
GSM1317946	Effector memeory CD8 T cell	0.58585	0.039	disease
GSM1317947	Effector memeory CD8 T cell	0.618619	0.037	disease
GSM1317948	Effector memeory CD8 T cell	0.458127	0.032	disease
GSM1317949	Effector memeory CD8 T cell	0.384475	0.029	disease
GSM1317950	Effector memeory CD8 T cell	0.611631	0.042	disease
GSM1317951	Effector memeory CD8 T cell	0.465384	0.031	disease
GSM1317952	Effector memeory CD8 T cell	0.567818	0.034	disease
GSM1317953	Effector memeory CD8 T cell	0.489066	0.036	disease
GSM1317954	Effector memeory CD8 T cell	0.510468	0.034	disease
GSM1317955	Effector memeory CD8 T cell	0.530534	0.032	disease
GSM1317956	Effector memeory CD8 T cell	0.50945	0.039	disease
GSM1317957	Effector memeory CD8 T cell	0.707369	0.045	disease
GSM1317958	Effector memeory CD8 T cell	0.536064	0.038	disease
GSM1317959	Effector memeory CD8 T cell	0.635186	0.044	disease
GSM1317960	Effector memeory CD8 T cell	0.475977	0.032	disease
GSM1317961	Effector memeory CD8 T cell	0.572102	0.039	disease
GSM1317962	Effector memeory CD8 T cell	0.615282	0.043	disease
GSM1317963	Effector memeory CD8 T cell	0.519923	0.035	disease
GSM1317964	Effector memeory CD8 T cell	0.427745	0.031	disease
GSM1317965	Effector memeory CD8 T cell	0.670176	0.042	disease
GSM1317966	Effector memeory CD8 T cell	0.54254	0.037	disease
GSM1317967	Effector memeory CD8 T cell	0.765265	0.053	disease
GSM1317968	Effector memeory CD8 T cell	0.555971	0.04	disease
GSM1317969	Effector memeory CD8 T cell	0.646509	0.045	disease
GSM1317970	Effector memeory CD8 T cell	0.655685	0.046	disease
GSM1317971	Effector memeory CD8 T cell	0.716001	0.044	disease
GSM1317972	Effector memeory CD8 T cell	0.700154	0.049	disease
GSM1317973	Effector memeory CD8 T cell	0.731346	0.047	disease
GSM1317974	Effector memeory CD8 T cell	0.641963	0.043	disease
GSM1317975	Effector memeory CD8 T cell	0.66058	0.039	disease
GSM1317976	Effector memeory CD8 T cell	0.620222	0.04	disease
GSM1317977	Effector memeory CD8 T cell	0.613076	0.039	disease
GSM1317978	Effector memeory CD8 T cell	0.627425	0.037	disease
GSM1317979	Effector memeory CD8 T cell	0.540211	0.035	disease
GSM1317980	Effector memeory CD8 T cell	0.531775	0.036	disease
GSM1317981	Effector memeory CD8 T cell	0.699081	0.042	disease
GSM1317982	Effector memeory CD8 T cell	0.628671	0.041	disease
GSM1317983	Effector memeory CD8 T cell	0.404614	0.032	disease
GSM1317984	Effector memeory CD8 T cell	0.576013	0.038	disease
GSM1317985	Effector memeory CD8 T cell	0.458941	0.033	disease
GSM1317986	Effector memeory CD8 T cell	0.378695	0.029	disease
GSM1317987	Effector memeory CD8 T cell	0.741093	0.043	disease
GSM1317988	Effector memeory CD8 T cell	0.647064	0.045	disease
GSM1317989	Effector memeory CD8 T cell	0.569142	0.037	disease
GSM1317990	Effector memeory CD8 T cell	0.739572	0.043	disease
GSM1317991	Effector memeory CD8 T cell	0.700316	0.041	disease
GSM1317992	Effector memeory CD8 T cell	0.716308	0.05	disease
GSM1317993	Effector memeory CD8 T cell	0.767294	0.044	disease
GSM1317994	Effector memeory CD8 T cell	0.619211	0.043	disease
GSM1317995	Effector memeory CD8 T cell	0.526488	0.034	disease
GSM1317996	Effector memeory CD8 T cell	0.767801	0.047	disease
GSM1317997	Effector memeory CD8 T cell	0.494991	0.037	disease
GSM1317998	Effector memeory CD8 T cell	0.524221	0.033	disease
GSM1317999	Effector memeory CD8 T cell	0.576732	0.037	disease
GSM1318000	Effector memeory CD8 T cell	0.746306	0.045	disease
GSM1318001	Effector memeory CD8 T cell	0.473198	0.033	disease
GSM1318002	Effector memeory CD8 T cell	0.729968	0.045	disease
GSM1318003	Effector memeory CD8 T cell	0.747372	0.044	disease
GSM1318004	Effector memeory CD8 T cell	0.643563	0.045	disease
GSM1318005	Effector memeory CD8 T cell	0.65091	0.045	disease
GSM1318006	Effector memeory CD8 T cell	0.477263	0.03	disease
GSM1318007	Effector memeory CD8 T cell	0.586895	0.046	disease
GSM1318008	Effector memeory CD8 T cell	0.48866	0.032	disease
GSM1318009	Effector memeory CD8 T cell	0.683714	0.043	disease
GSM1318010	Effector memeory CD8 T cell	0.546178	0.038	disease
GSM1318011	Effector memeory CD8 T cell	0.515622	0.035	disease
GSM1318012	Effector memeory CD8 T cell	0.545524	0.035	disease
GSM1318013	Effector memeory CD8 T cell	0.622972	0.045	disease
GSM1318014	Effector memeory CD8 T cell	0.405256	0.031	disease
GSM1318015	Effector memeory CD8 T cell	0.727359	0.044	disease
GSM1318016	Effector memeory CD8 T cell	0.750042	0.051	disease
GSM1318017	Effector memeory CD8 T cell	0.514997	0.035	disease
GSM1318018	Effector memeory CD8 T cell	0.601548	0.039	disease
GSM1318019	Effector memeory CD8 T cell	0.812304	0.053	disease
GSM1318020	Effector memeory CD8 T cell	0.72707	0.045	disease
GSM1318021	Effector memeory CD8 T cell	0.754285	0.049	disease
GSM1318022	Effector memeory CD8 T cell	0.584985	0.038	disease
GSM1318023	Effector memeory CD8 T cell	0.561925	0.038	disease
GSM1318024	Effector memeory CD8 T cell	0.680484	0.044	disease
GSM1318025	Effector memeory CD8 T cell	0.612869	0.038	disease
GSM1318026	Effector memeory CD8 T cell	0.67722	0.044	disease
GSM1318027	Effector memeory CD8 T cell	0.760184	0.052	disease
GSM1318028	Effector memeory CD8 T cell	0.66398	0.042	disease
GSM1318029	Effector memeory CD8 T cell	0.538091	0.036	disease
GSM1318030	Effector memeory CD8 T cell	0.593952	0.04	disease
GSM1318031	Effector memeory CD8 T cell	0.641724	0.043	disease
GSM1318032	Effector memeory CD8 T cell	0.656295	0.044	disease
GSM1318033	Effector memeory CD8 T cell	0.55226	0.035	disease
GSM1318034	Effector memeory CD8 T cell	0.497299	0.033	disease
GSM1318035	Effector memeory CD8 T cell	0.628959	0.039	disease
GSM1318036	Effector memeory CD8 T cell	0.604027	0.04	disease
GSM1318037	Effector memeory CD8 T cell	0.601581	0.04	disease
GSM1318038	Effector memeory CD8 T cell	0.575707	0.037	disease
GSM1318039	Effector memeory CD8 T cell	0.36285	0.025	disease
GSM1318040	Effector memeory CD8 T cell	0.700591	0.044	disease
GSM712478	Effector memeory CD8 T cell	0.650148	0.041	disease
GSM712479	Effector memeory CD8 T cell	0.660211	0.041	disease
GSM712480	Effector memeory CD8 T cell	0.383723	0.026	disease
GSM712481	Effector memeory CD8 T cell	0.353684	0.025	disease
GSM712482	Effector memeory CD8 T cell	0.43809	0.028	disease
GSM712483	Effector memeory CD8 T cell	0.392592	0.028	disease
GSM712484	Effector memeory CD8 T cell	0.416714	0.027	disease
GSM712485	Effector memeory CD8 T cell	0.472235	0.031	disease
GSM712486	Effector memeory CD8 T cell	0.386072	0.025	disease
GSM712487	Effector memeory CD8 T cell	0.494069	0.033	disease
GSM1373996	Activated CD4 T cell	0.551992	0.037	control
GSM1373997	Activated CD4 T cell	0.427536	0.029	control
GSM1373998	Activated CD4 T cell	0.502591	0.034	control
GSM1373999	Activated CD4 T cell	0.565436	0.039	control
GSM1374000	Activated CD4 T cell	0.523354	0.034	control
GSM1374001	Activated CD4 T cell	0.426604	0.029	control
GSM1374002	Activated CD4 T cell	0.460984	0.031	control
GSM1374003	Activated CD4 T cell	0.427266	0.03	control
GSM1374004	Activated CD4 T cell	0.497895	0.033	control
GSM1374005	Activated CD4 T cell	0.473581	0.031	control
GSM1374006	Activated CD4 T cell	0.444928	0.03	control
GSM1374007	Activated CD4 T cell	0.492575	0.032	control
GSM1374008	Activated CD4 T cell	0.37589	0.026	control
GSM1374009	Activated CD4 T cell	0.47455	0.031	control
GSM1374010	Activated CD4 T cell	0.556358	0.036	control
GSM1374011	Activated CD4 T cell	0.381303	0.026	control
GSM1374012	Activated CD4 T cell	0.461798	0.03	control
GSM1374013	Activated CD4 T cell	0.485264	0.031	control
GSM1374014	Activated CD4 T cell	0.488643	0.033	control
GSM1374015	Activated CD4 T cell	0.456236	0.03	control
GSM1374016	Activated CD4 T cell	0.531788	0.036	control
GSM1374017	Activated CD4 T cell	0.562117	0.037	control
GSM1374018	Activated CD4 T cell	0.495529	0.032	control
GSM1374019	Activated CD4 T cell	0.468924	0.032	control
GSM1374020	Activated CD4 T cell	0.460021	0.031	control
GSM1317896	Activated CD4 T cell	0.489065	0.032	control
GSM1317897	Activated CD4 T cell	0.491646	0.031	control
GSM1317898	Activated CD4 T cell	0.538998	0.033	control
GSM1317899	Activated CD4 T cell	0.575776	0.036	control
GSM1317900	Activated CD4 T cell	0.607956	0.037	control
GSM1317901	Activated CD4 T cell	0.496783	0.032	control
GSM1317902	Activated CD4 T cell	0.414827	0.031	control
GSM1317903	Activated CD4 T cell	0.429129	0.03	control
GSM1317904	Activated CD4 T cell	0.544495	0.038	control
GSM1317905	Activated CD4 T cell	0.46038	0.032	control
GSM1317906	Activated CD4 T cell	0.453781	0.031	control
GSM1317907	Activated CD4 T cell	0.501006	0.033	control
GSM1317908	Activated CD4 T cell	0.494686	0.034	control
GSM1317909	Activated CD4 T cell	0.459817	0.033	control
GSM1317910	Activated CD4 T cell	0.47466	0.035	control
GSM1317911	Activated CD4 T cell	0.467534	0.033	control
GSM1317912	Activated CD4 T cell	0.543706	0.037	control
GSM1317913	Activated CD4 T cell	0.546215	0.036	control
GSM1318041	Activated CD4 T cell	0.525762	0.037	control
GSM1318042	Activated CD4 T cell	0.401342	0.03	control
GSM1318043	Activated CD4 T cell	0.417321	0.03	control
GSM1318044	Activated CD4 T cell	0.552304	0.035	control
GSM1318045	Activated CD4 T cell	0.468441	0.032	control
GSM1318046	Activated CD4 T cell	0.534949	0.035	control
GSM1318047	Activated CD4 T cell	0.617159	0.039	control
GSM1318048	Activated CD4 T cell	0.602305	0.037	control
GSM1318049	Activated CD4 T cell	0.560445	0.035	control
GSM1318050	Activated CD4 T cell	0.508918	0.035	control
GSM1318051	Activated CD4 T cell	0.516189	0.036	control
GSM1318052	Activated CD4 T cell	0.503098	0.033	control
GSM1318053	Activated CD4 T cell	0.508132	0.033	control
GSM1318054	Activated CD4 T cell	0.578177	0.038	control
GSM1318055	Activated CD4 T cell	0.561817	0.035	control
GSM1318056	Activated CD4 T cell	0.485503	0.035	control
GSM1318057	Activated CD4 T cell	0.520098	0.035	control
GSM1318058	Activated CD4 T cell	0.440456	0.032	control
GSM712488	Activated CD4 T cell	0.536837	0.035	control
GSM712489	Activated CD4 T cell	0.49813	0.032	control
GSM712490	Activated CD4 T cell	0.497754	0.032	control
GSM712491	Activated CD4 T cell	0.555885	0.036	control
GSM712492	Activated CD4 T cell	0.538137	0.034	control
GSM712493	Activated CD4 T cell	0.569554	0.037	control
GSM712494	Activated CD4 T cell	0.516197	0.035	control
GSM712495	Activated CD4 T cell	0.530863	0.033	control
GSM712496	Activated CD4 T cell	0.495799	0.033	control
GSM712497	Activated CD4 T cell	0.482051	0.031	control
GSM712498	Activated CD4 T cell	0.536707	0.035	control
GSM712499	Activated CD4 T cell	0.518494	0.035	control
GSM712500	Activated CD4 T cell	0.49117	0.033	control
GSM712501	Activated CD4 T cell	0.467751	0.032	control
GSM712502	Activated CD4 T cell	0.496145	0.033	control
GSM712503	Activated CD4 T cell	0.557895	0.038	control
GSM712504	Activated CD4 T cell	0.56613	0.036	control
GSM712505	Activated CD4 T cell	0.505192	0.032	control
GSM712506	Activated CD4 T cell	0.473984	0.03	control
GSM712507	Activated CD4 T cell	0.463985	0.028	control
GSM1373914	Activated CD4 T cell	0.587189	0.041	disease
GSM1373917	Activated CD4 T cell	0.609275	0.039	disease
GSM1373920	Activated CD4 T cell	0.600287	0.038	disease
GSM1373923	Activated CD4 T cell	0.528888	0.035	disease
GSM1373926	Activated CD4 T cell	0.569327	0.039	disease
GSM1373929	Activated CD4 T cell	0.428661	0.03	disease
GSM1373932	Activated CD4 T cell	0.519829	0.034	disease
GSM1373935	Activated CD4 T cell	0.622743	0.038	disease
GSM1373938	Activated CD4 T cell	0.5229	0.037	disease
GSM1373941	Activated CD4 T cell	0.651886	0.041	disease
GSM1373944	Activated CD4 T cell	0.465587	0.031	disease
GSM1373947	Activated CD4 T cell	0.504097	0.036	disease
GSM1373950	Activated CD4 T cell	0.56007	0.037	disease
GSM1373953	Activated CD4 T cell	0.657117	0.042	disease
GSM1373956	Activated CD4 T cell	0.601706	0.038	disease
GSM1373959	Activated CD4 T cell	0.5866	0.038	disease
GSM1373962	Activated CD4 T cell	0.53143	0.034	disease
GSM1373965	Activated CD4 T cell	0.724469	0.043	disease
GSM1373967	Activated CD4 T cell	0.505449	0.031	disease
GSM1373970	Activated CD4 T cell	0.457094	0.031	disease
GSM1373973	Activated CD4 T cell	0.461968	0.032	disease
GSM1373976	Activated CD4 T cell	0.604134	0.037	disease
GSM1373979	Activated CD4 T cell	0.446274	0.031	disease
GSM1373981	Activated CD4 T cell	0.400603	0.029	disease
GSM1373984	Activated CD4 T cell	0.607471	0.039	disease
GSM1373987	Activated CD4 T cell	0.466135	0.031	disease
GSM1373990	Activated CD4 T cell	0.516816	0.035	disease
GSM1373993	Activated CD4 T cell	0.58463	0.039	disease
GSM1317914	Activated CD4 T cell	0.634676	0.041	disease
GSM1317915	Activated CD4 T cell	0.470706	0.03	disease
GSM1317916	Activated CD4 T cell	0.602751	0.039	disease
GSM1317917	Activated CD4 T cell	0.729551	0.047	disease
GSM1317918	Activated CD4 T cell	0.413803	0.028	disease
GSM1317919	Activated CD4 T cell	0.525651	0.033	disease
GSM1317920	Activated CD4 T cell	0.521858	0.034	disease
GSM1317921	Activated CD4 T cell	0.488341	0.031	disease
GSM1317922	Activated CD4 T cell	0.604941	0.04	disease
GSM1317923	Activated CD4 T cell	0.514991	0.033	disease
GSM1317924	Activated CD4 T cell	0.462156	0.031	disease
GSM1317925	Activated CD4 T cell	0.636669	0.039	disease
GSM1317926	Activated CD4 T cell	0.538483	0.034	disease
GSM1317927	Activated CD4 T cell	0.645062	0.04	disease
GSM1317928	Activated CD4 T cell	0.511074	0.034	disease
GSM1317929	Activated CD4 T cell	0.416723	0.03	disease
GSM1317930	Activated CD4 T cell	0.647073	0.042	disease
GSM1317931	Activated CD4 T cell	0.61257	0.038	disease
GSM1317932	Activated CD4 T cell	0.554382	0.034	disease
GSM1317933	Activated CD4 T cell	0.627107	0.04	disease
GSM1317934	Activated CD4 T cell	0.56628	0.033	disease
GSM1317935	Activated CD4 T cell	0.558633	0.033	disease
GSM1317936	Activated CD4 T cell	0.615753	0.036	disease
GSM1317937	Activated CD4 T cell	0.508773	0.038	disease
GSM1317938	Activated CD4 T cell	0.499559	0.032	disease
GSM1317939	Activated CD4 T cell	0.472253	0.03	disease
GSM1317940	Activated CD4 T cell	0.397771	0.028	disease
GSM1317941	Activated CD4 T cell	0.401823	0.026	disease
GSM1317942	Activated CD4 T cell	0.461293	0.029	disease
GSM1317943	Activated CD4 T cell	0.453137	0.029	disease
GSM1317944	Activated CD4 T cell	0.56369	0.035	disease
GSM1317945	Activated CD4 T cell	0.66411	0.043	disease
GSM1317946	Activated CD4 T cell	0.544839	0.036	disease
GSM1317947	Activated CD4 T cell	0.670204	0.04	disease
GSM1317948	Activated CD4 T cell	0.433097	0.03	disease
GSM1317949	Activated CD4 T cell	0.553482	0.042	disease
GSM1317950	Activated CD4 T cell	0.464194	0.032	disease
GSM1317951	Activated CD4 T cell	0.475291	0.032	disease
GSM1317952	Activated CD4 T cell	0.600484	0.036	disease
GSM1317953	Activated CD4 T cell	0.423085	0.031	disease
GSM1317954	Activated CD4 T cell	0.566625	0.037	disease
GSM1317955	Activated CD4 T cell	0.602373	0.037	disease
GSM1317956	Activated CD4 T cell	0.435045	0.033	disease
GSM1317957	Activated CD4 T cell	0.465432	0.029	disease
GSM1317958	Activated CD4 T cell	0.530343	0.038	disease
GSM1317959	Activated CD4 T cell	0.598691	0.041	disease
GSM1317960	Activated CD4 T cell	0.457801	0.031	disease
GSM1317961	Activated CD4 T cell	0.408416	0.028	disease
GSM1317962	Activated CD4 T cell	0.515381	0.036	disease
GSM1317963	Activated CD4 T cell	0.45723	0.031	disease
GSM1317964	Activated CD4 T cell	0.378666	0.028	disease
GSM1317965	Activated CD4 T cell	0.570954	0.036	disease
GSM1317966	Activated CD4 T cell	0.564685	0.038	disease
GSM1317967	Activated CD4 T cell	0.508456	0.035	disease
GSM1317968	Activated CD4 T cell	0.519705	0.037	disease
GSM1317969	Activated CD4 T cell	0.466586	0.033	disease
GSM1317970	Activated CD4 T cell	0.402534	0.028	disease
GSM1317971	Activated CD4 T cell	0.528366	0.033	disease
GSM1317972	Activated CD4 T cell	0.426002	0.03	disease
GSM1317973	Activated CD4 T cell	0.572812	0.037	disease
GSM1317974	Activated CD4 T cell	0.457945	0.031	disease
GSM1317975	Activated CD4 T cell	0.621552	0.037	disease
GSM1317976	Activated CD4 T cell	0.45949	0.029	disease
GSM1317977	Activated CD4 T cell	0.560383	0.036	disease
GSM1317978	Activated CD4 T cell	0.606858	0.035	disease
GSM1317979	Activated CD4 T cell	0.550717	0.036	disease
GSM1317980	Activated CD4 T cell	0.416408	0.028	disease
GSM1317981	Activated CD4 T cell	0.629861	0.037	disease
GSM1317982	Activated CD4 T cell	0.496268	0.032	disease
GSM1317983	Activated CD4 T cell	0.400854	0.031	disease
GSM1317984	Activated CD4 T cell	0.472402	0.032	disease
GSM1317985	Activated CD4 T cell	0.396497	0.029	disease
GSM1317986	Activated CD4 T cell	0.386104	0.03	disease
GSM1317987	Activated CD4 T cell	0.711511	0.041	disease
GSM1317988	Activated CD4 T cell	0.472727	0.033	disease
GSM1317989	Activated CD4 T cell	0.509778	0.033	disease
GSM1317990	Activated CD4 T cell	0.693448	0.04	disease
GSM1317991	Activated CD4 T cell	0.518851	0.031	disease
GSM1317992	Activated CD4 T cell	0.4102	0.028	disease
GSM1317993	Activated CD4 T cell	0.739234	0.042	disease
GSM1317994	Activated CD4 T cell	0.472916	0.033	disease
GSM1317995	Activated CD4 T cell	0.475682	0.031	disease
GSM1317996	Activated CD4 T cell	0.54753	0.034	disease
GSM1317997	Activated CD4 T cell	0.427418	0.032	disease
GSM1317998	Activated CD4 T cell	0.64618	0.041	disease
GSM1317999	Activated CD4 T cell	0.608446	0.039	disease
GSM1318000	Activated CD4 T cell	0.513889	0.031	disease
GSM1318001	Activated CD4 T cell	0.380583	0.026	disease
GSM1318002	Activated CD4 T cell	0.462755	0.029	disease
GSM1318003	Activated CD4 T cell	0.561976	0.033	disease
GSM1318004	Activated CD4 T cell	0.381168	0.027	disease
GSM1318005	Activated CD4 T cell	0.443526	0.031	disease
GSM1318006	Activated CD4 T cell	0.598821	0.038	disease
GSM1318007	Activated CD4 T cell	0.3454	0.027	disease
GSM1318008	Activated CD4 T cell	0.551572	0.036	disease
GSM1318009	Activated CD4 T cell	0.554641	0.035	disease
GSM1318010	Activated CD4 T cell	0.480424	0.033	disease
GSM1318011	Activated CD4 T cell	0.460816	0.031	disease
GSM1318012	Activated CD4 T cell	0.515607	0.033	disease
GSM1318013	Activated CD4 T cell	0.370698	0.027	disease
GSM1318014	Activated CD4 T cell	0.386384	0.03	disease
GSM1318015	Activated CD4 T cell	0.517067	0.031	disease
GSM1318016	Activated CD4 T cell	0.524182	0.036	disease
GSM1318017	Activated CD4 T cell	0.469391	0.032	disease
GSM1318018	Activated CD4 T cell	0.616845	0.04	disease
GSM1318019	Activated CD4 T cell	0.518929	0.034	disease
GSM1318020	Activated CD4 T cell	0.577273	0.035	disease
GSM1318021	Activated CD4 T cell	0.591869	0.038	disease
GSM1318022	Activated CD4 T cell	0.606882	0.04	disease
GSM1318023	Activated CD4 T cell	0.498645	0.033	disease
GSM1318024	Activated CD4 T cell	0.511399	0.033	disease
GSM1318025	Activated CD4 T cell	0.46258	0.029	disease
GSM1318026	Activated CD4 T cell	0.545949	0.036	disease
GSM1318027	Activated CD4 T cell	0.38255	0.026	disease
GSM1318028	Activated CD4 T cell	0.520315	0.033	disease
GSM1318029	Activated CD4 T cell	0.538212	0.036	disease
GSM1318030	Activated CD4 T cell	0.433775	0.029	disease
GSM1318031	Activated CD4 T cell	0.458393	0.031	disease
GSM1318032	Activated CD4 T cell	0.413098	0.027	disease
GSM1318033	Activated CD4 T cell	0.529492	0.033	disease
GSM1318034	Activated CD4 T cell	0.465728	0.031	disease
GSM1318035	Activated CD4 T cell	0.563477	0.035	disease
GSM1318036	Activated CD4 T cell	0.427914	0.028	disease
GSM1318037	Activated CD4 T cell	0.392439	0.026	disease
GSM1318038	Activated CD4 T cell	0.641404	0.041	disease
GSM1318039	Activated CD4 T cell	0.435847	0.03	disease
GSM1318040	Activated CD4 T cell	0.45044	0.028	disease
GSM712478	Activated CD4 T cell	0.47573	0.03	disease
GSM712479	Activated CD4 T cell	0.58391	0.036	disease
GSM712480	Activated CD4 T cell	0.420974	0.029	disease
GSM712481	Activated CD4 T cell	0.515406	0.036	disease
GSM712482	Activated CD4 T cell	0.542898	0.035	disease
GSM712483	Activated CD4 T cell	0.438171	0.031	disease
GSM712484	Activated CD4 T cell	0.583605	0.038	disease
GSM712485	Activated CD4 T cell	0.479987	0.031	disease
GSM712486	Activated CD4 T cell	0.742839	0.048	disease
GSM712487	Activated CD4 T cell	0.547445	0.037	disease
GSM1373996	Central memory CD4 T cell	0.780589	0.052	control
GSM1373997	Central memory CD4 T cell	0.729454	0.049	control
GSM1373998	Central memory CD4 T cell	0.779829	0.053	control
GSM1373999	Central memory CD4 T cell	0.792342	0.054	control
GSM1374000	Central memory CD4 T cell	0.77458	0.051	control
GSM1374001	Central memory CD4 T cell	0.765162	0.051	control
GSM1374002	Central memory CD4 T cell	0.790534	0.053	control
GSM1374003	Central memory CD4 T cell	0.753133	0.053	control
GSM1374004	Central memory CD4 T cell	0.771117	0.051	control
GSM1374005	Central memory CD4 T cell	0.809219	0.053	control
GSM1374006	Central memory CD4 T cell	0.732004	0.05	control
GSM1374007	Central memory CD4 T cell	0.744974	0.048	control
GSM1374008	Central memory CD4 T cell	0.73625	0.051	control
GSM1374009	Central memory CD4 T cell	0.722493	0.047	control
GSM1374010	Central memory CD4 T cell	0.816147	0.052	control
GSM1374011	Central memory CD4 T cell	0.727596	0.049	control
GSM1374012	Central memory CD4 T cell	0.799499	0.052	control
GSM1374013	Central memory CD4 T cell	0.759074	0.049	control
GSM1374014	Central memory CD4 T cell	0.805377	0.055	control
GSM1374015	Central memory CD4 T cell	0.759799	0.05	control
GSM1374016	Central memory CD4 T cell	0.799592	0.054	control
GSM1374017	Central memory CD4 T cell	0.800646	0.053	control
GSM1374018	Central memory CD4 T cell	0.790062	0.051	control
GSM1374019	Central memory CD4 T cell	0.75291	0.052	control
GSM1374020	Central memory CD4 T cell	0.765991	0.052	control
GSM1317896	Central memory CD4 T cell	0.696328	0.045	control
GSM1317897	Central memory CD4 T cell	0.681793	0.044	control
GSM1317898	Central memory CD4 T cell	0.706745	0.044	control
GSM1317899	Central memory CD4 T cell	0.758672	0.047	control
GSM1317900	Central memory CD4 T cell	0.722737	0.044	control
GSM1317901	Central memory CD4 T cell	0.670552	0.044	control
GSM1317902	Central memory CD4 T cell	0.679118	0.05	control
GSM1317903	Central memory CD4 T cell	0.654372	0.045	control
GSM1317904	Central memory CD4 T cell	0.687362	0.047	control
GSM1317905	Central memory CD4 T cell	0.702259	0.049	control
GSM1317906	Central memory CD4 T cell	0.718956	0.048	control
GSM1317907	Central memory CD4 T cell	0.742042	0.049	control
GSM1317908	Central memory CD4 T cell	0.644247	0.044	control
GSM1317909	Central memory CD4 T cell	0.709523	0.051	control
GSM1317910	Central memory CD4 T cell	0.75156	0.056	control
GSM1317911	Central memory CD4 T cell	0.699158	0.05	control
GSM1317912	Central memory CD4 T cell	0.71858	0.049	control
GSM1317913	Central memory CD4 T cell	0.760901	0.051	control
GSM1318041	Central memory CD4 T cell	0.679712	0.047	control
GSM1318042	Central memory CD4 T cell	0.669988	0.05	control
GSM1318043	Central memory CD4 T cell	0.745066	0.054	control
GSM1318044	Central memory CD4 T cell	0.713527	0.046	control
GSM1318045	Central memory CD4 T cell	0.74165	0.05	control
GSM1318046	Central memory CD4 T cell	0.791869	0.052	control
GSM1318047	Central memory CD4 T cell	0.82656	0.053	control
GSM1318048	Central memory CD4 T cell	0.688329	0.042	control
GSM1318049	Central memory CD4 T cell	0.715798	0.045	control
GSM1318050	Central memory CD4 T cell	0.771851	0.053	control
GSM1318051	Central memory CD4 T cell	0.771138	0.054	control
GSM1318052	Central memory CD4 T cell	0.748524	0.049	control
GSM1318053	Central memory CD4 T cell	0.771434	0.051	control
GSM1318054	Central memory CD4 T cell	0.770282	0.051	control
GSM1318055	Central memory CD4 T cell	0.804316	0.05	control
GSM1318056	Central memory CD4 T cell	0.697421	0.05	control
GSM1318057	Central memory CD4 T cell	0.725673	0.049	control
GSM1318058	Central memory CD4 T cell	0.639566	0.047	control
GSM712488	Central memory CD4 T cell	0.751988	0.05	control
GSM712489	Central memory CD4 T cell	0.766952	0.049	control
GSM712490	Central memory CD4 T cell	0.770276	0.05	control
GSM712491	Central memory CD4 T cell	0.778277	0.051	control
GSM712492	Central memory CD4 T cell	0.761009	0.049	control
GSM712493	Central memory CD4 T cell	0.814277	0.053	control
GSM712494	Central memory CD4 T cell	0.777029	0.052	control
GSM712495	Central memory CD4 T cell	0.71444	0.045	control
GSM712496	Central memory CD4 T cell	0.73997	0.049	control
GSM712497	Central memory CD4 T cell	0.699546	0.045	control
GSM712498	Central memory CD4 T cell	0.800759	0.052	control
GSM712499	Central memory CD4 T cell	0.760202	0.051	control
GSM712500	Central memory CD4 T cell	0.770549	0.051	control
GSM712501	Central memory CD4 T cell	0.730606	0.049	control
GSM712502	Central memory CD4 T cell	0.734495	0.049	control
GSM712503	Central memory CD4 T cell	0.785253	0.053	control
GSM712504	Central memory CD4 T cell	0.69845	0.044	control
GSM712505	Central memory CD4 T cell	0.702263	0.045	control
GSM712506	Central memory CD4 T cell	0.701789	0.045	control
GSM712507	Central memory CD4 T cell	0.67649	0.04	control
GSM1373914	Central memory CD4 T cell	0.556203	0.039	disease
GSM1373917	Central memory CD4 T cell	0.69997	0.045	disease
GSM1373920	Central memory CD4 T cell	0.755749	0.048	disease
GSM1373923	Central memory CD4 T cell	0.659515	0.044	disease
GSM1373926	Central memory CD4 T cell	0.664296	0.045	disease
GSM1373929	Central memory CD4 T cell	0.582912	0.041	disease
GSM1373932	Central memory CD4 T cell	0.6272	0.042	disease
GSM1373935	Central memory CD4 T cell	0.700739	0.043	disease
GSM1373938	Central memory CD4 T cell	0.656897	0.047	disease
GSM1373941	Central memory CD4 T cell	0.628793	0.04	disease
GSM1373944	Central memory CD4 T cell	0.670025	0.044	disease
GSM1373947	Central memory CD4 T cell	0.684968	0.048	disease
GSM1373950	Central memory CD4 T cell	0.661483	0.043	disease
GSM1373953	Central memory CD4 T cell	0.697361	0.045	disease
GSM1373956	Central memory CD4 T cell	0.693799	0.044	disease
GSM1373959	Central memory CD4 T cell	0.704931	0.045	disease
GSM1373962	Central memory CD4 T cell	0.650421	0.042	disease
GSM1373965	Central memory CD4 T cell	0.630362	0.037	disease
GSM1373967	Central memory CD4 T cell	0.664025	0.04	disease
GSM1373970	Central memory CD4 T cell	0.66111	0.045	disease
GSM1373973	Central memory CD4 T cell	0.653166	0.045	disease
GSM1373976	Central memory CD4 T cell	0.69262	0.042	disease
GSM1373979	Central memory CD4 T cell	0.665083	0.047	disease
GSM1373981	Central memory CD4 T cell	0.64238	0.046	disease
GSM1373984	Central memory CD4 T cell	0.688622	0.044	disease
GSM1373987	Central memory CD4 T cell	0.656808	0.043	disease
GSM1373990	Central memory CD4 T cell	0.62867	0.043	disease
GSM1373993	Central memory CD4 T cell	0.547746	0.036	disease
GSM1317914	Central memory CD4 T cell	0.776581	0.05	disease
GSM1317915	Central memory CD4 T cell	0.813191	0.052	disease
GSM1317916	Central memory CD4 T cell	0.749647	0.048	disease
GSM1317917	Central memory CD4 T cell	0.740178	0.048	disease
GSM1317918	Central memory CD4 T cell	0.804428	0.055	disease
GSM1317919	Central memory CD4 T cell	0.718664	0.046	disease
GSM1317920	Central memory CD4 T cell	0.772252	0.051	disease
GSM1317921	Central memory CD4 T cell	0.745558	0.047	disease
GSM1317922	Central memory CD4 T cell	0.662049	0.044	disease
GSM1317923	Central memory CD4 T cell	0.795038	0.051	disease
GSM1317924	Central memory CD4 T cell	0.740586	0.05	disease
GSM1317925	Central memory CD4 T cell	0.665524	0.04	disease
GSM1317926	Central memory CD4 T cell	0.738702	0.047	disease
GSM1317927	Central memory CD4 T cell	0.721101	0.045	disease
GSM1317928	Central memory CD4 T cell	0.690392	0.045	disease
GSM1317929	Central memory CD4 T cell	0.740973	0.053	disease
GSM1317930	Central memory CD4 T cell	0.749161	0.048	disease
GSM1317931	Central memory CD4 T cell	0.799762	0.049	disease
GSM1317932	Central memory CD4 T cell	0.70373	0.044	disease
GSM1317933	Central memory CD4 T cell	0.739797	0.047	disease
GSM1317934	Central memory CD4 T cell	0.761716	0.045	disease
GSM1317935	Central memory CD4 T cell	0.769113	0.045	disease
GSM1317936	Central memory CD4 T cell	0.802743	0.047	disease
GSM1317937	Central memory CD4 T cell	0.614096	0.045	disease
GSM1317938	Central memory CD4 T cell	0.726015	0.046	disease
GSM1317939	Central memory CD4 T cell	0.732297	0.046	disease
GSM1317940	Central memory CD4 T cell	0.678448	0.047	disease
GSM1317941	Central memory CD4 T cell	0.727759	0.048	disease
GSM1317942	Central memory CD4 T cell	0.728913	0.046	disease
GSM1317943	Central memory CD4 T cell	0.774952	0.049	disease
GSM1317944	Central memory CD4 T cell	0.711427	0.044	disease
GSM1317945	Central memory CD4 T cell	0.751746	0.048	disease
GSM1317946	Central memory CD4 T cell	0.747761	0.049	disease
GSM1317947	Central memory CD4 T cell	0.721919	0.043	disease
GSM1317948	Central memory CD4 T cell	0.788	0.055	disease
GSM1317949	Central memory CD4 T cell	0.57414	0.043	disease
GSM1317950	Central memory CD4 T cell	0.637053	0.043	disease
GSM1317951	Central memory CD4 T cell	0.66441	0.044	disease
GSM1317952	Central memory CD4 T cell	0.79185	0.047	disease
GSM1317953	Central memory CD4 T cell	0.666379	0.049	disease
GSM1317954	Central memory CD4 T cell	0.703762	0.046	disease
GSM1317955	Central memory CD4 T cell	0.737673	0.045	disease
GSM1317956	Central memory CD4 T cell	0.629903	0.048	disease
GSM1317957	Central memory CD4 T cell	0.642883	0.041	disease
GSM1317958	Central memory CD4 T cell	0.659162	0.047	disease
GSM1317959	Central memory CD4 T cell	0.701448	0.048	disease
GSM1317960	Central memory CD4 T cell	0.739272	0.05	disease
GSM1317961	Central memory CD4 T cell	0.669298	0.045	disease
GSM1317962	Central memory CD4 T cell	0.702552	0.049	disease
GSM1317963	Central memory CD4 T cell	0.817992	0.055	disease
GSM1317964	Central memory CD4 T cell	0.631548	0.046	disease
GSM1317965	Central memory CD4 T cell	0.688763	0.043	disease
GSM1317966	Central memory CD4 T cell	0.66363	0.045	disease
GSM1317967	Central memory CD4 T cell	0.707829	0.049	disease
GSM1317968	Central memory CD4 T cell	0.591574	0.042	disease
GSM1317969	Central memory CD4 T cell	0.688249	0.048	disease
GSM1317970	Central memory CD4 T cell	0.660105	0.046	disease
GSM1317971	Central memory CD4 T cell	0.72992	0.045	disease
GSM1317972	Central memory CD4 T cell	0.588221	0.041	disease
GSM1317973	Central memory CD4 T cell	0.741108	0.048	disease
GSM1317974	Central memory CD4 T cell	0.609292	0.041	disease
GSM1317975	Central memory CD4 T cell	0.654373	0.039	disease
GSM1317976	Central memory CD4 T cell	0.643168	0.041	disease
GSM1317977	Central memory CD4 T cell	0.711736	0.046	disease
GSM1317978	Central memory CD4 T cell	0.676312	0.04	disease
GSM1317979	Central memory CD4 T cell	0.737242	0.048	disease
GSM1317980	Central memory CD4 T cell	0.727377	0.049	disease
GSM1317981	Central memory CD4 T cell	0.649749	0.039	disease
GSM1317982	Central memory CD4 T cell	0.767161	0.05	disease
GSM1317983	Central memory CD4 T cell	0.592086	0.046	disease
GSM1317984	Central memory CD4 T cell	0.675954	0.045	disease
GSM1317985	Central memory CD4 T cell	0.747853	0.054	disease
GSM1317986	Central memory CD4 T cell	0.630138	0.048	disease
GSM1317987	Central memory CD4 T cell	0.628427	0.036	disease
GSM1317988	Central memory CD4 T cell	0.721978	0.051	disease
GSM1317989	Central memory CD4 T cell	0.659212	0.043	disease
GSM1317990	Central memory CD4 T cell	0.68603	0.04	disease
GSM1317991	Central memory CD4 T cell	0.701464	0.041	disease
GSM1317992	Central memory CD4 T cell	0.647448	0.045	disease
GSM1317993	Central memory CD4 T cell	0.639387	0.036	disease
GSM1317994	Central memory CD4 T cell	0.662886	0.046	disease
GSM1317995	Central memory CD4 T cell	0.679451	0.044	disease
GSM1317996	Central memory CD4 T cell	0.713525	0.044	disease
GSM1317997	Central memory CD4 T cell	0.600379	0.045	disease
GSM1317998	Central memory CD4 T cell	0.749509	0.048	disease
GSM1317999	Central memory CD4 T cell	0.718681	0.046	disease
GSM1318000	Central memory CD4 T cell	0.712552	0.043	disease
GSM1318001	Central memory CD4 T cell	0.728117	0.051	disease
GSM1318002	Central memory CD4 T cell	0.657854	0.041	disease
GSM1318003	Central memory CD4 T cell	0.707514	0.042	disease
GSM1318004	Central memory CD4 T cell	0.631396	0.045	disease
GSM1318005	Central memory CD4 T cell	0.701404	0.048	disease
GSM1318006	Central memory CD4 T cell	0.728313	0.046	disease
GSM1318007	Central memory CD4 T cell	0.659254	0.051	disease
GSM1318008	Central memory CD4 T cell	0.745654	0.049	disease
GSM1318009	Central memory CD4 T cell	0.705028	0.044	disease
GSM1318010	Central memory CD4 T cell	0.694849	0.048	disease
GSM1318011	Central memory CD4 T cell	0.698204	0.047	disease
GSM1318012	Central memory CD4 T cell	0.713214	0.046	disease
GSM1318013	Central memory CD4 T cell	0.693717	0.05	disease
GSM1318014	Central memory CD4 T cell	0.655297	0.051	disease
GSM1318015	Central memory CD4 T cell	0.690479	0.042	disease
GSM1318016	Central memory CD4 T cell	0.696564	0.048	disease
GSM1318017	Central memory CD4 T cell	0.726082	0.05	disease
GSM1318018	Central memory CD4 T cell	0.736092	0.047	disease
GSM1318019	Central memory CD4 T cell	0.727253	0.047	disease
GSM1318020	Central memory CD4 T cell	0.740963	0.045	disease
GSM1318021	Central memory CD4 T cell	0.688728	0.044	disease
GSM1318022	Central memory CD4 T cell	0.772521	0.05	disease
GSM1318023	Central memory CD4 T cell	0.683491	0.046	disease
GSM1318024	Central memory CD4 T cell	0.67344	0.043	disease
GSM1318025	Central memory CD4 T cell	0.795165	0.049	disease
GSM1318026	Central memory CD4 T cell	0.718957	0.047	disease
GSM1318027	Central memory CD4 T cell	0.716808	0.049	disease
GSM1318028	Central memory CD4 T cell	0.70231	0.045	disease
GSM1318029	Central memory CD4 T cell	0.772957	0.052	disease
GSM1318030	Central memory CD4 T cell	0.733095	0.049	disease
GSM1318031	Central memory CD4 T cell	0.735953	0.049	disease
GSM1318032	Central memory CD4 T cell	0.732536	0.049	disease
GSM1318033	Central memory CD4 T cell	0.799033	0.05	disease
GSM1318034	Central memory CD4 T cell	0.718419	0.048	disease
GSM1318035	Central memory CD4 T cell	0.701835	0.043	disease
GSM1318036	Central memory CD4 T cell	0.695322	0.046	disease
GSM1318037	Central memory CD4 T cell	0.714106	0.048	disease
GSM1318038	Central memory CD4 T cell	0.762819	0.049	disease
GSM1318039	Central memory CD4 T cell	0.768743	0.053	disease
GSM1318040	Central memory CD4 T cell	0.779566	0.049	disease
GSM712478	Central memory CD4 T cell	0.601596	0.038	disease
GSM712479	Central memory CD4 T cell	0.706829	0.043	disease
GSM712480	Central memory CD4 T cell	0.648769	0.044	disease
GSM712481	Central memory CD4 T cell	0.548145	0.039	disease
GSM712482	Central memory CD4 T cell	0.671172	0.043	disease
GSM712483	Central memory CD4 T cell	0.550262	0.039	disease
GSM712484	Central memory CD4 T cell	0.666002	0.044	disease
GSM712485	Central memory CD4 T cell	0.7094	0.046	disease
GSM712486	Central memory CD4 T cell	0.663836	0.043	disease
GSM712487	Central memory CD4 T cell	0.725875	0.049	disease
GSM1373996	Effector memeory CD4 T cell	0.472459	0.032	control
GSM1373997	Effector memeory CD4 T cell	0.376124	0.025	control
GSM1373998	Effector memeory CD4 T cell	0.397747	0.027	control
GSM1373999	Effector memeory CD4 T cell	0.396965	0.027	control
GSM1374000	Effector memeory CD4 T cell	0.425188	0.028	control
GSM1374001	Effector memeory CD4 T cell	0.373457	0.025	control
GSM1374002	Effector memeory CD4 T cell	0.369308	0.025	control
GSM1374003	Effector memeory CD4 T cell	0.350552	0.025	control
GSM1374004	Effector memeory CD4 T cell	0.390009	0.026	control
GSM1374005	Effector memeory CD4 T cell	0.372462	0.024	control
GSM1374006	Effector memeory CD4 T cell	0.419008	0.029	control
GSM1374007	Effector memeory CD4 T cell	0.404843	0.026	control
GSM1374008	Effector memeory CD4 T cell	0.361404	0.025	control
GSM1374009	Effector memeory CD4 T cell	0.3979	0.026	control
GSM1374010	Effector memeory CD4 T cell	0.383047	0.025	control
GSM1374011	Effector memeory CD4 T cell	0.318407	0.021	control
GSM1374012	Effector memeory CD4 T cell	0.291941	0.019	control
GSM1374013	Effector memeory CD4 T cell	0.328528	0.021	control
GSM1374014	Effector memeory CD4 T cell	0.361542	0.025	control
GSM1374015	Effector memeory CD4 T cell	0.297998	0.02	control
GSM1374016	Effector memeory CD4 T cell	0.312189	0.021	control
GSM1374017	Effector memeory CD4 T cell	0.415048	0.027	control
GSM1374018	Effector memeory CD4 T cell	0.378732	0.024	control
GSM1374019	Effector memeory CD4 T cell	0.352708	0.024	control
GSM1374020	Effector memeory CD4 T cell	0.357219	0.024	control
GSM1317896	Effector memeory CD4 T cell	0.362665	0.024	control
GSM1317897	Effector memeory CD4 T cell	0.413953	0.027	control
GSM1317898	Effector memeory CD4 T cell	0.406516	0.025	control
GSM1317899	Effector memeory CD4 T cell	0.395487	0.025	control
GSM1317900	Effector memeory CD4 T cell	0.373306	0.023	control
GSM1317901	Effector memeory CD4 T cell	0.390719	0.025	control
GSM1317902	Effector memeory CD4 T cell	0.329739	0.024	control
GSM1317903	Effector memeory CD4 T cell	0.274865	0.019	control
GSM1317904	Effector memeory CD4 T cell	0.31447	0.022	control
GSM1317905	Effector memeory CD4 T cell	0.321354	0.022	control
GSM1317906	Effector memeory CD4 T cell	0.316365	0.021	control
GSM1317907	Effector memeory CD4 T cell	0.452672	0.03	control
GSM1317908	Effector memeory CD4 T cell	0.527114	0.036	control
GSM1317909	Effector memeory CD4 T cell	0.405883	0.029	control
GSM1317910	Effector memeory CD4 T cell	0.347468	0.026	control
GSM1317911	Effector memeory CD4 T cell	0.385549	0.027	control
GSM1317912	Effector memeory CD4 T cell	0.431602	0.029	control
GSM1317913	Effector memeory CD4 T cell	0.432995	0.029	control
GSM1318041	Effector memeory CD4 T cell	0.401328	0.028	control
GSM1318042	Effector memeory CD4 T cell	0.394936	0.029	control
GSM1318043	Effector memeory CD4 T cell	0.447177	0.033	control
GSM1318044	Effector memeory CD4 T cell	0.441461	0.028	control
GSM1318045	Effector memeory CD4 T cell	0.450084	0.03	control
GSM1318046	Effector memeory CD4 T cell	0.421532	0.028	control
GSM1318047	Effector memeory CD4 T cell	0.492778	0.031	control
GSM1318048	Effector memeory CD4 T cell	0.459743	0.028	control
GSM1318049	Effector memeory CD4 T cell	0.521992	0.033	control
GSM1318050	Effector memeory CD4 T cell	0.39631	0.027	control
GSM1318051	Effector memeory CD4 T cell	0.358811	0.025	control
GSM1318052	Effector memeory CD4 T cell	0.356465	0.023	control
GSM1318053	Effector memeory CD4 T cell	0.30384	0.02	control
GSM1318054	Effector memeory CD4 T cell	0.436886	0.029	control
GSM1318055	Effector memeory CD4 T cell	0.492516	0.031	control
GSM1318056	Effector memeory CD4 T cell	0.306322	0.022	control
GSM1318057	Effector memeory CD4 T cell	0.365064	0.025	control
GSM1318058	Effector memeory CD4 T cell	0.285295	0.021	control
GSM712488	Effector memeory CD4 T cell	0.297169	0.02	control
GSM712489	Effector memeory CD4 T cell	0.33252	0.021	control
GSM712490	Effector memeory CD4 T cell	0.337411	0.022	control
GSM712491	Effector memeory CD4 T cell	0.366652	0.024	control
GSM712492	Effector memeory CD4 T cell	0.389614	0.025	control
GSM712493	Effector memeory CD4 T cell	0.412189	0.027	control
GSM712494	Effector memeory CD4 T cell	0.307686	0.021	control
GSM712495	Effector memeory CD4 T cell	0.441155	0.028	control
GSM712496	Effector memeory CD4 T cell	0.36871	0.024	control
GSM712497	Effector memeory CD4 T cell	0.402119	0.026	control
GSM712498	Effector memeory CD4 T cell	0.392504	0.026	control
GSM712499	Effector memeory CD4 T cell	0.226243	0.015	control
GSM712500	Effector memeory CD4 T cell	0.314786	0.021	control
GSM712501	Effector memeory CD4 T cell	0.299618	0.02	control
GSM712502	Effector memeory CD4 T cell	0.371121	0.025	control
GSM712503	Effector memeory CD4 T cell	0.415006	0.028	control
GSM712504	Effector memeory CD4 T cell	0.545327	0.034	control
GSM712505	Effector memeory CD4 T cell	0.401052	0.026	control
GSM712506	Effector memeory CD4 T cell	0.330584	0.021	control
GSM712507	Effector memeory CD4 T cell	0.459132	0.027	control
GSM1373914	Effector memeory CD4 T cell	0.394468	0.028	disease
GSM1373917	Effector memeory CD4 T cell	0.352596	0.023	disease
GSM1373920	Effector memeory CD4 T cell	0.391935	0.025	disease
GSM1373923	Effector memeory CD4 T cell	0.459004	0.031	disease
GSM1373926	Effector memeory CD4 T cell	0.396639	0.027	disease
GSM1373929	Effector memeory CD4 T cell	0.33738	0.024	disease
GSM1373932	Effector memeory CD4 T cell	0.44511	0.029	disease
GSM1373935	Effector memeory CD4 T cell	0.411378	0.025	disease
GSM1373938	Effector memeory CD4 T cell	0.259613	0.019	disease
GSM1373941	Effector memeory CD4 T cell	0.417317	0.027	disease
GSM1373944	Effector memeory CD4 T cell	0.362371	0.024	disease
GSM1373947	Effector memeory CD4 T cell	0.339787	0.024	disease
GSM1373950	Effector memeory CD4 T cell	0.389414	0.026	disease
GSM1373953	Effector memeory CD4 T cell	0.413701	0.027	disease
GSM1373956	Effector memeory CD4 T cell	0.550994	0.035	disease
GSM1373959	Effector memeory CD4 T cell	0.455774	0.029	disease
GSM1373962	Effector memeory CD4 T cell	0.351146	0.023	disease
GSM1373965	Effector memeory CD4 T cell	0.57701	0.034	disease
GSM1373967	Effector memeory CD4 T cell	0.352067	0.021	disease
GSM1373970	Effector memeory CD4 T cell	0.408478	0.028	disease
GSM1373973	Effector memeory CD4 T cell	0.288527	0.02	disease
GSM1373976	Effector memeory CD4 T cell	0.432812	0.027	disease
GSM1373979	Effector memeory CD4 T cell	0.336605	0.024	disease
GSM1373981	Effector memeory CD4 T cell	0.360646	0.026	disease
GSM1373984	Effector memeory CD4 T cell	0.47418	0.03	disease
GSM1373987	Effector memeory CD4 T cell	0.262247	0.017	disease
GSM1373990	Effector memeory CD4 T cell	0.376428	0.026	disease
GSM1373993	Effector memeory CD4 T cell	0.332353	0.022	disease
GSM1317914	Effector memeory CD4 T cell	0.648142	0.042	disease
GSM1317915	Effector memeory CD4 T cell	0.502367	0.032	disease
GSM1317916	Effector memeory CD4 T cell	0.482425	0.031	disease
GSM1317917	Effector memeory CD4 T cell	0.586173	0.038	disease
GSM1317918	Effector memeory CD4 T cell	0.448547	0.031	disease
GSM1317919	Effector memeory CD4 T cell	0.388402	0.025	disease
GSM1317920	Effector memeory CD4 T cell	0.400677	0.026	disease
GSM1317921	Effector memeory CD4 T cell	0.426363	0.027	disease
GSM1317922	Effector memeory CD4 T cell	0.442931	0.03	disease
GSM1317923	Effector memeory CD4 T cell	0.445316	0.028	disease
GSM1317924	Effector memeory CD4 T cell	0.338117	0.023	disease
GSM1317925	Effector memeory CD4 T cell	0.472129	0.029	disease
GSM1317926	Effector memeory CD4 T cell	0.468698	0.03	disease
GSM1317927	Effector memeory CD4 T cell	0.320109	0.02	disease
GSM1317928	Effector memeory CD4 T cell	0.495468	0.033	disease
GSM1317929	Effector memeory CD4 T cell	0.309696	0.022	disease
GSM1317930	Effector memeory CD4 T cell	0.407422	0.026	disease
GSM1317931	Effector memeory CD4 T cell	0.562691	0.035	disease
GSM1317932	Effector memeory CD4 T cell	0.424342	0.026	disease
GSM1317933	Effector memeory CD4 T cell	0.361892	0.023	disease
GSM1317934	Effector memeory CD4 T cell	0.463263	0.027	disease
GSM1317935	Effector memeory CD4 T cell	0.585505	0.034	disease
GSM1317936	Effector memeory CD4 T cell	0.718535	0.042	disease
GSM1317937	Effector memeory CD4 T cell	0.337731	0.025	disease
GSM1317938	Effector memeory CD4 T cell	0.308194	0.02	disease
GSM1317939	Effector memeory CD4 T cell	0.405263	0.026	disease
GSM1317940	Effector memeory CD4 T cell	0.339153	0.024	disease
GSM1317941	Effector memeory CD4 T cell	0.35682	0.023	disease
GSM1317942	Effector memeory CD4 T cell	0.403401	0.025	disease
GSM1317943	Effector memeory CD4 T cell	0.438293	0.028	disease
GSM1317944	Effector memeory CD4 T cell	0.419726	0.026	disease
GSM1317945	Effector memeory CD4 T cell	0.470329	0.03	disease
GSM1317946	Effector memeory CD4 T cell	0.378131	0.025	disease
GSM1317947	Effector memeory CD4 T cell	0.561343	0.034	disease
GSM1317948	Effector memeory CD4 T cell	0.442611	0.031	disease
GSM1317949	Effector memeory CD4 T cell	0.253585	0.019	disease
GSM1317950	Effector memeory CD4 T cell	0.373656	0.026	disease
GSM1317951	Effector memeory CD4 T cell	0.289107	0.019	disease
GSM1317952	Effector memeory CD4 T cell	0.519131	0.031	disease
GSM1317953	Effector memeory CD4 T cell	0.299534	0.022	disease
GSM1317954	Effector memeory CD4 T cell	0.371974	0.025	disease
GSM1317955	Effector memeory CD4 T cell	0.28586	0.017	disease
GSM1317956	Effector memeory CD4 T cell	0.34488	0.026	disease
GSM1317957	Effector memeory CD4 T cell	0.329906	0.021	disease
GSM1317958	Effector memeory CD4 T cell	0.376484	0.027	disease
GSM1317959	Effector memeory CD4 T cell	0.400125	0.027	disease
GSM1317960	Effector memeory CD4 T cell	0.49616	0.033	disease
GSM1317961	Effector memeory CD4 T cell	0.347653	0.024	disease
GSM1317962	Effector memeory CD4 T cell	0.250678	0.017	disease
GSM1317963	Effector memeory CD4 T cell	0.410379	0.027	disease
GSM1317964	Effector memeory CD4 T cell	0.323369	0.024	disease
GSM1317965	Effector memeory CD4 T cell	0.426597	0.027	disease
GSM1317966	Effector memeory CD4 T cell	0.359411	0.024	disease
GSM1317967	Effector memeory CD4 T cell	0.298608	0.021	disease
GSM1317968	Effector memeory CD4 T cell	0.21877	0.016	disease
GSM1317969	Effector memeory CD4 T cell	0.415851	0.029	disease
GSM1317970	Effector memeory CD4 T cell	0.248673	0.017	disease
GSM1317971	Effector memeory CD4 T cell	0.416625	0.026	disease
GSM1317972	Effector memeory CD4 T cell	0.254785	0.018	disease
GSM1317973	Effector memeory CD4 T cell	0.399825	0.026	disease
GSM1317974	Effector memeory CD4 T cell	0.270318	0.018	disease
GSM1317975	Effector memeory CD4 T cell	0.369701	0.022	disease
GSM1317976	Effector memeory CD4 T cell	0.330998	0.021	disease
GSM1317977	Effector memeory CD4 T cell	0.444604	0.028	disease
GSM1317978	Effector memeory CD4 T cell	0.448922	0.026	disease
GSM1317979	Effector memeory CD4 T cell	0.479064	0.031	disease
GSM1317980	Effector memeory CD4 T cell	0.482946	0.033	disease
GSM1317981	Effector memeory CD4 T cell	0.324717	0.019	disease
GSM1317982	Effector memeory CD4 T cell	0.499488	0.033	disease
GSM1317983	Effector memeory CD4 T cell	0.356495	0.028	disease
GSM1317984	Effector memeory CD4 T cell	0.469547	0.031	disease
GSM1317985	Effector memeory CD4 T cell	0.457425	0.033	disease
GSM1317986	Effector memeory CD4 T cell	0.389415	0.03	disease
GSM1317987	Effector memeory CD4 T cell	0.389048	0.022	disease
GSM1317988	Effector memeory CD4 T cell	0.289897	0.02	disease
GSM1317989	Effector memeory CD4 T cell	0.328926	0.021	disease
GSM1317990	Effector memeory CD4 T cell	0.312655	0.018	disease
GSM1317991	Effector memeory CD4 T cell	0.451045	0.027	disease
GSM1317992	Effector memeory CD4 T cell	0.282861	0.02	disease
GSM1317993	Effector memeory CD4 T cell	0.395691	0.022	disease
GSM1317994	Effector memeory CD4 T cell	0.439978	0.031	disease
GSM1317995	Effector memeory CD4 T cell	0.57364	0.038	disease
GSM1317996	Effector memeory CD4 T cell	0.396096	0.024	disease
GSM1317997	Effector memeory CD4 T cell	0.422461	0.032	disease
GSM1317998	Effector memeory CD4 T cell	0.416708	0.026	disease
GSM1317999	Effector memeory CD4 T cell	0.398967	0.026	disease
GSM1318000	Effector memeory CD4 T cell	0.303207	0.018	disease
GSM1318001	Effector memeory CD4 T cell	0.492424	0.034	disease
GSM1318002	Effector memeory CD4 T cell	0.364514	0.023	disease
GSM1318003	Effector memeory CD4 T cell	0.385139	0.023	disease
GSM1318004	Effector memeory CD4 T cell	0.319084	0.023	disease
GSM1318005	Effector memeory CD4 T cell	0.368941	0.025	disease
GSM1318006	Effector memeory CD4 T cell	0.386679	0.025	disease
GSM1318007	Effector memeory CD4 T cell	0.305514	0.024	disease
GSM1318008	Effector memeory CD4 T cell	0.327015	0.022	disease
GSM1318009	Effector memeory CD4 T cell	0.340156	0.021	disease
GSM1318010	Effector memeory CD4 T cell	0.369735	0.025	disease
GSM1318011	Effector memeory CD4 T cell	0.437378	0.029	disease
GSM1318012	Effector memeory CD4 T cell	0.409573	0.026	disease
GSM1318013	Effector memeory CD4 T cell	0.377192	0.027	disease
GSM1318014	Effector memeory CD4 T cell	0.331366	0.026	disease
GSM1318015	Effector memeory CD4 T cell	0.36951	0.022	disease
GSM1318016	Effector memeory CD4 T cell	0.277109	0.019	disease
GSM1318017	Effector memeory CD4 T cell	0.410526	0.028	disease
GSM1318018	Effector memeory CD4 T cell	0.406522	0.026	disease
GSM1318019	Effector memeory CD4 T cell	0.392727	0.026	disease
GSM1318020	Effector memeory CD4 T cell	0.444388	0.027	disease
GSM1318021	Effector memeory CD4 T cell	0.282091	0.018	disease
GSM1318022	Effector memeory CD4 T cell	0.471648	0.031	disease
GSM1318023	Effector memeory CD4 T cell	0.383018	0.026	disease
GSM1318024	Effector memeory CD4 T cell	0.326221	0.021	disease
GSM1318025	Effector memeory CD4 T cell	0.433201	0.027	disease
GSM1318026	Effector memeory CD4 T cell	0.299497	0.02	disease
GSM1318027	Effector memeory CD4 T cell	0.370511	0.026	disease
GSM1318028	Effector memeory CD4 T cell	0.389957	0.025	disease
GSM1318029	Effector memeory CD4 T cell	0.469212	0.031	disease
GSM1318030	Effector memeory CD4 T cell	0.407949	0.027	disease
GSM1318031	Effector memeory CD4 T cell	0.354997	0.024	disease
GSM1318032	Effector memeory CD4 T cell	0.352795	0.023	disease
GSM1318033	Effector memeory CD4 T cell	0.38489	0.024	disease
GSM1318034	Effector memeory CD4 T cell	0.506797	0.034	disease
GSM1318035	Effector memeory CD4 T cell	0.402463	0.025	disease
GSM1318036	Effector memeory CD4 T cell	0.313619	0.021	disease
GSM1318037	Effector memeory CD4 T cell	0.314699	0.021	disease
GSM1318038	Effector memeory CD4 T cell	0.495414	0.032	disease
GSM1318039	Effector memeory CD4 T cell	0.400298	0.028	disease
GSM1318040	Effector memeory CD4 T cell	0.416456	0.026	disease
GSM712478	Effector memeory CD4 T cell	0.413429	0.026	disease
GSM712479	Effector memeory CD4 T cell	0.503428	0.031	disease
GSM712480	Effector memeory CD4 T cell	0.478845	0.033	disease
GSM712481	Effector memeory CD4 T cell	0.389241	0.028	disease
GSM712482	Effector memeory CD4 T cell	0.37832	0.024	disease
GSM712483	Effector memeory CD4 T cell	0.442846	0.031	disease
GSM712484	Effector memeory CD4 T cell	0.576101	0.038	disease
GSM712485	Effector memeory CD4 T cell	0.478327	0.031	disease
GSM712486	Effector memeory CD4 T cell	0.422539	0.027	disease
GSM712487	Effector memeory CD4 T cell	0.406343	0.027	disease
GSM1373996	T follicular helper cell	0.49779	0.033	control
GSM1373997	T follicular helper cell	0.545519	0.037	control
GSM1373998	T follicular helper cell	0.533605	0.036	control
GSM1373999	T follicular helper cell	0.556754	0.038	control
GSM1374000	T follicular helper cell	0.549949	0.036	control
GSM1374001	T follicular helper cell	0.539842	0.036	control
GSM1374002	T follicular helper cell	0.577067	0.038	control
GSM1374003	T follicular helper cell	0.511423	0.036	control
GSM1374004	T follicular helper cell	0.530714	0.035	control
GSM1374005	T follicular helper cell	0.580727	0.038	control
GSM1374006	T follicular helper cell	0.517865	0.035	control
GSM1374007	T follicular helper cell	0.544576	0.035	control
GSM1374008	T follicular helper cell	0.524082	0.036	control
GSM1374009	T follicular helper cell	0.606588	0.039	control
GSM1374010	T follicular helper cell	0.567233	0.036	control
GSM1374011	T follicular helper cell	0.577933	0.039	control
GSM1374012	T follicular helper cell	0.590492	0.039	control
GSM1374013	T follicular helper cell	0.557166	0.036	control
GSM1374014	T follicular helper cell	0.510754	0.035	control
GSM1374015	T follicular helper cell	0.585697	0.038	control
GSM1374016	T follicular helper cell	0.50864	0.035	control
GSM1374017	T follicular helper cell	0.567816	0.037	control
GSM1374018	T follicular helper cell	0.604404	0.039	control
GSM1374019	T follicular helper cell	0.575746	0.04	control
GSM1374020	T follicular helper cell	0.566687	0.038	control
GSM1317896	T follicular helper cell	0.544985	0.036	control
GSM1317897	T follicular helper cell	0.469175	0.03	control
GSM1317898	T follicular helper cell	0.570562	0.035	control
GSM1317899	T follicular helper cell	0.566462	0.035	control
GSM1317900	T follicular helper cell	0.568552	0.035	control
GSM1317901	T follicular helper cell	0.525886	0.034	control
GSM1317902	T follicular helper cell	0.463138	0.034	control
GSM1317903	T follicular helper cell	0.515546	0.036	control
GSM1317904	T follicular helper cell	0.508824	0.035	control
GSM1317905	T follicular helper cell	0.515053	0.036	control
GSM1317906	T follicular helper cell	0.535613	0.036	control
GSM1317907	T follicular helper cell	0.519909	0.034	control
GSM1317908	T follicular helper cell	0.48651	0.034	control
GSM1317909	T follicular helper cell	0.441594	0.032	control
GSM1317910	T follicular helper cell	0.398725	0.03	control
GSM1317911	T follicular helper cell	0.473967	0.034	control
GSM1317912	T follicular helper cell	0.535924	0.037	control
GSM1317913	T follicular helper cell	0.546679	0.036	control
GSM1318041	T follicular helper cell	0.444319	0.031	control
GSM1318042	T follicular helper cell	0.451603	0.034	control
GSM1318043	T follicular helper cell	0.456253	0.033	control
GSM1318044	T follicular helper cell	0.560836	0.036	control
GSM1318045	T follicular helper cell	0.529721	0.036	control
GSM1318046	T follicular helper cell	0.544943	0.036	control
GSM1318047	T follicular helper cell	0.483217	0.031	control
GSM1318048	T follicular helper cell	0.504426	0.031	control
GSM1318049	T follicular helper cell	0.490157	0.031	control
GSM1318050	T follicular helper cell	0.553917	0.038	control
GSM1318051	T follicular helper cell	0.540409	0.038	control
GSM1318052	T follicular helper cell	0.597116	0.039	control
GSM1318053	T follicular helper cell	0.566581	0.037	control
GSM1318054	T follicular helper cell	0.618548	0.041	control
GSM1318055	T follicular helper cell	0.596793	0.037	control
GSM1318056	T follicular helper cell	0.577414	0.042	control
GSM1318057	T follicular helper cell	0.581061	0.04	control
GSM1318058	T follicular helper cell	0.513553	0.038	control
GSM712488	T follicular helper cell	0.587789	0.039	control
GSM712489	T follicular helper cell	0.590807	0.037	control
GSM712490	T follicular helper cell	0.558768	0.036	control
GSM712491	T follicular helper cell	0.600194	0.039	control
GSM712492	T follicular helper cell	0.560881	0.036	control
GSM712493	T follicular helper cell	0.564578	0.036	control
GSM712494	T follicular helper cell	0.560745	0.038	control
GSM712495	T follicular helper cell	0.57866	0.036	control
GSM712496	T follicular helper cell	0.553277	0.037	control
GSM712497	T follicular helper cell	0.561973	0.036	control
GSM712498	T follicular helper cell	0.477245	0.031	control
GSM712499	T follicular helper cell	0.525257	0.035	control
GSM712500	T follicular helper cell	0.585826	0.039	control
GSM712501	T follicular helper cell	0.537321	0.036	control
GSM712502	T follicular helper cell	0.556088	0.037	control
GSM712503	T follicular helper cell	0.482438	0.033	control
GSM712504	T follicular helper cell	0.564778	0.035	control
GSM712505	T follicular helper cell	0.530815	0.034	control
GSM712506	T follicular helper cell	0.562888	0.036	control
GSM712507	T follicular helper cell	0.640276	0.038	control
GSM1373914	T follicular helper cell	0.418233	0.029	disease
GSM1373917	T follicular helper cell	0.500387	0.032	disease
GSM1373920	T follicular helper cell	0.438537	0.028	disease
GSM1373923	T follicular helper cell	0.472319	0.032	disease
GSM1373926	T follicular helper cell	0.406922	0.028	disease
GSM1373929	T follicular helper cell	0.467211	0.033	disease
GSM1373932	T follicular helper cell	0.498529	0.033	disease
GSM1373935	T follicular helper cell	0.509401	0.031	disease
GSM1373938	T follicular helper cell	0.369356	0.026	disease
GSM1373941	T follicular helper cell	0.490397	0.031	disease
GSM1373944	T follicular helper cell	0.530036	0.035	disease
GSM1373947	T follicular helper cell	0.459384	0.032	disease
GSM1373950	T follicular helper cell	0.49799	0.033	disease
GSM1373953	T follicular helper cell	0.50398	0.032	disease
GSM1373956	T follicular helper cell	0.481084	0.03	disease
GSM1373959	T follicular helper cell	0.538589	0.035	disease
GSM1373962	T follicular helper cell	0.506284	0.033	disease
GSM1373965	T follicular helper cell	0.531125	0.032	disease
GSM1373967	T follicular helper cell	0.64022	0.039	disease
GSM1373970	T follicular helper cell	0.544829	0.037	disease
GSM1373973	T follicular helper cell	0.532512	0.037	disease
GSM1373976	T follicular helper cell	0.586	0.036	disease
GSM1373979	T follicular helper cell	0.536236	0.038	disease
GSM1373981	T follicular helper cell	0.482091	0.035	disease
GSM1373984	T follicular helper cell	0.47413	0.03	disease
GSM1373987	T follicular helper cell	0.590535	0.039	disease
GSM1373990	T follicular helper cell	0.479567	0.033	disease
GSM1373993	T follicular helper cell	0.512754	0.034	disease
GSM1317914	T follicular helper cell	0.520721	0.034	disease
GSM1317915	T follicular helper cell	0.547247	0.035	disease
GSM1317916	T follicular helper cell	0.463637	0.03	disease
GSM1317917	T follicular helper cell	0.43427	0.028	disease
GSM1317918	T follicular helper cell	0.495271	0.034	disease
GSM1317919	T follicular helper cell	0.550734	0.035	disease
GSM1317920	T follicular helper cell	0.518704	0.034	disease
GSM1317921	T follicular helper cell	0.538051	0.034	disease
GSM1317922	T follicular helper cell	0.43985	0.029	disease
GSM1317923	T follicular helper cell	0.562006	0.036	disease
GSM1317924	T follicular helper cell	0.50939	0.034	disease
GSM1317925	T follicular helper cell	0.516292	0.031	disease
GSM1317926	T follicular helper cell	0.533824	0.034	disease
GSM1317927	T follicular helper cell	0.477812	0.03	disease
GSM1317928	T follicular helper cell	0.471665	0.031	disease
GSM1317929	T follicular helper cell	0.5318	0.038	disease
GSM1317930	T follicular helper cell	0.520677	0.034	disease
GSM1317931	T follicular helper cell	0.510977	0.032	disease
GSM1317932	T follicular helper cell	0.475871	0.03	disease
GSM1317933	T follicular helper cell	0.535227	0.034	disease
GSM1317934	T follicular helper cell	0.48149	0.028	disease
GSM1317935	T follicular helper cell	0.514609	0.03	disease
GSM1317936	T follicular helper cell	0.412547	0.024	disease
GSM1317937	T follicular helper cell	0.350957	0.026	disease
GSM1317938	T follicular helper cell	0.592826	0.038	disease
GSM1317939	T follicular helper cell	0.552508	0.035	disease
GSM1317940	T follicular helper cell	0.49818	0.035	disease
GSM1317941	T follicular helper cell	0.593167	0.039	disease
GSM1317942	T follicular helper cell	0.568829	0.036	disease
GSM1317943	T follicular helper cell	0.564275	0.036	disease
GSM1317944	T follicular helper cell	0.50283	0.031	disease
GSM1317945	T follicular helper cell	0.481778	0.031	disease
GSM1317946	T follicular helper cell	0.478725	0.032	disease
GSM1317947	T follicular helper cell	0.606223	0.036	disease
GSM1317948	T follicular helper cell	0.509253	0.036	disease
GSM1317949	T follicular helper cell	0.442908	0.033	disease
GSM1317950	T follicular helper cell	0.528015	0.036	disease
GSM1317951	T follicular helper cell	0.458765	0.031	disease
GSM1317952	T follicular helper cell	0.56115	0.033	disease
GSM1317953	T follicular helper cell	0.46888	0.034	disease
GSM1317954	T follicular helper cell	0.480828	0.032	disease
GSM1317955	T follicular helper cell	0.528372	0.032	disease
GSM1317956	T follicular helper cell	0.447613	0.034	disease
GSM1317957	T follicular helper cell	0.699925	0.044	disease
GSM1317958	T follicular helper cell	0.493467	0.035	disease
GSM1317959	T follicular helper cell	0.529166	0.036	disease
GSM1317960	T follicular helper cell	0.532494	0.036	disease
GSM1317961	T follicular helper cell	0.554463	0.038	disease
GSM1317962	T follicular helper cell	0.548708	0.038	disease
GSM1317963	T follicular helper cell	0.537895	0.036	disease
GSM1317964	T follicular helper cell	0.435634	0.032	disease
GSM1317965	T follicular helper cell	0.602633	0.038	disease
GSM1317966	T follicular helper cell	0.534927	0.036	disease
GSM1317967	T follicular helper cell	0.558384	0.038	disease
GSM1317968	T follicular helper cell	0.46275	0.033	disease
GSM1317969	T follicular helper cell	0.477025	0.033	disease
GSM1317970	T follicular helper cell	0.598983	0.042	disease
GSM1317971	T follicular helper cell	0.580932	0.036	disease
GSM1317972	T follicular helper cell	0.549959	0.039	disease
GSM1317973	T follicular helper cell	0.543301	0.035	disease
GSM1317974	T follicular helper cell	0.574217	0.039	disease
GSM1317975	T follicular helper cell	0.605527	0.036	disease
GSM1317976	T follicular helper cell	0.578153	0.037	disease
GSM1317977	T follicular helper cell	0.556327	0.036	disease
GSM1317978	T follicular helper cell	0.589276	0.034	disease
GSM1317979	T follicular helper cell	0.553987	0.036	disease
GSM1317980	T follicular helper cell	0.478877	0.032	disease
GSM1317981	T follicular helper cell	0.556492	0.033	disease
GSM1317982	T follicular helper cell	0.526697	0.034	disease
GSM1317983	T follicular helper cell	0.357372	0.028	disease
GSM1317984	T follicular helper cell	0.526465	0.035	disease
GSM1317985	T follicular helper cell	0.428804	0.031	disease
GSM1317986	T follicular helper cell	0.39675	0.031	disease
GSM1317987	T follicular helper cell	0.542957	0.031	disease
GSM1317988	T follicular helper cell	0.514143	0.036	disease
GSM1317989	T follicular helper cell	0.566079	0.037	disease
GSM1317990	T follicular helper cell	0.56496	0.033	disease
GSM1317991	T follicular helper cell	0.665904	0.039	disease
GSM1317992	T follicular helper cell	0.544997	0.038	disease
GSM1317993	T follicular helper cell	0.562556	0.032	disease
GSM1317994	T follicular helper cell	0.471236	0.033	disease
GSM1317995	T follicular helper cell	0.55549	0.036	disease
GSM1317996	T follicular helper cell	0.584918	0.036	disease
GSM1317997	T follicular helper cell	0.447971	0.034	disease
GSM1317998	T follicular helper cell	0.541343	0.034	disease
GSM1317999	T follicular helper cell	0.511471	0.033	disease
GSM1318000	T follicular helper cell	0.541871	0.033	disease
GSM1318001	T follicular helper cell	0.48069	0.033	disease
GSM1318002	T follicular helper cell	0.546846	0.034	disease
GSM1318003	T follicular helper cell	0.560426	0.033	disease
GSM1318004	T follicular helper cell	0.550749	0.039	disease
GSM1318005	T follicular helper cell	0.542807	0.037	disease
GSM1318006	T follicular helper cell	0.532072	0.034	disease
GSM1318007	T follicular helper cell	0.479569	0.037	disease
GSM1318008	T follicular helper cell	0.510204	0.034	disease
GSM1318009	T follicular helper cell	0.541526	0.034	disease
GSM1318010	T follicular helper cell	0.484097	0.033	disease
GSM1318011	T follicular helper cell	0.52436	0.035	disease
GSM1318012	T follicular helper cell	0.538136	0.035	disease
GSM1318013	T follicular helper cell	0.494927	0.036	disease
GSM1318014	T follicular helper cell	0.437412	0.034	disease
GSM1318015	T follicular helper cell	0.559349	0.034	disease
GSM1318016	T follicular helper cell	0.506575	0.035	disease
GSM1318017	T follicular helper cell	0.478554	0.033	disease
GSM1318018	T follicular helper cell	0.544112	0.035	disease
GSM1318019	T follicular helper cell	0.576381	0.038	disease
GSM1318020	T follicular helper cell	0.548759	0.034	disease
GSM1318021	T follicular helper cell	0.504674	0.033	disease
GSM1318022	T follicular helper cell	0.567582	0.037	disease
GSM1318023	T follicular helper cell	0.565222	0.038	disease
GSM1318024	T follicular helper cell	0.533758	0.034	disease
GSM1318025	T follicular helper cell	0.588863	0.036	disease
GSM1318026	T follicular helper cell	0.529602	0.035	disease
GSM1318027	T follicular helper cell	0.581566	0.04	disease
GSM1318028	T follicular helper cell	0.624575	0.04	disease
GSM1318029	T follicular helper cell	0.539912	0.036	disease
GSM1318030	T follicular helper cell	0.504372	0.034	disease
GSM1318031	T follicular helper cell	0.614953	0.041	disease
GSM1318032	T follicular helper cell	0.568276	0.038	disease
GSM1318033	T follicular helper cell	0.57615	0.036	disease
GSM1318034	T follicular helper cell	0.441352	0.029	disease
GSM1318035	T follicular helper cell	0.543572	0.034	disease
GSM1318036	T follicular helper cell	0.523988	0.035	disease
GSM1318037	T follicular helper cell	0.530399	0.035	disease
GSM1318038	T follicular helper cell	0.459324	0.03	disease
GSM1318039	T follicular helper cell	0.486524	0.034	disease
GSM1318040	T follicular helper cell	0.594645	0.037	disease
GSM712478	T follicular helper cell	0.558207	0.036	disease
GSM712479	T follicular helper cell	0.553602	0.034	disease
GSM712480	T follicular helper cell	0.475983	0.033	disease
GSM712481	T follicular helper cell	0.425029	0.03	disease
GSM712482	T follicular helper cell	0.570002	0.037	disease
GSM712483	T follicular helper cell	0.489083	0.034	disease
GSM712484	T follicular helper cell	0.502678	0.033	disease
GSM712485	T follicular helper cell	0.480753	0.031	disease
GSM712486	T follicular helper cell	0.457179	0.029	disease
GSM712487	T follicular helper cell	0.4036	0.027	disease
GSM1373996	Gamma delta T cell	0.582472	0.039	control
GSM1373997	Gamma delta T cell	0.445743	0.03	control
GSM1373998	Gamma delta T cell	0.469854	0.032	control
GSM1373999	Gamma delta T cell	0.55016	0.038	control
GSM1374000	Gamma delta T cell	0.596631	0.039	control
GSM1374001	Gamma delta T cell	0.500674	0.034	control
GSM1374002	Gamma delta T cell	0.571859	0.038	control
GSM1374003	Gamma delta T cell	0.522924	0.037	control
GSM1374004	Gamma delta T cell	0.503395	0.033	control
GSM1374005	Gamma delta T cell	0.574644	0.037	control
GSM1374006	Gamma delta T cell	0.490713	0.033	control
GSM1374007	Gamma delta T cell	0.443128	0.028	control
GSM1374008	Gamma delta T cell	0.55752	0.038	control
GSM1374009	Gamma delta T cell	0.608066	0.039	control
GSM1374010	Gamma delta T cell	0.601072	0.039	control
GSM1374011	Gamma delta T cell	0.583016	0.039	control
GSM1374012	Gamma delta T cell	0.584907	0.038	control
GSM1374013	Gamma delta T cell	0.58215	0.038	control
GSM1374014	Gamma delta T cell	0.465379	0.032	control
GSM1374015	Gamma delta T cell	0.58956	0.039	control
GSM1374016	Gamma delta T cell	0.494274	0.034	control
GSM1374017	Gamma delta T cell	0.595847	0.039	control
GSM1374018	Gamma delta T cell	0.641037	0.041	control
GSM1374019	Gamma delta T cell	0.516577	0.036	control
GSM1374020	Gamma delta T cell	0.507696	0.034	control
GSM1317896	Gamma delta T cell	0.526256	0.034	control
GSM1317897	Gamma delta T cell	0.460379	0.029	control
GSM1317898	Gamma delta T cell	0.645735	0.04	control
GSM1317899	Gamma delta T cell	0.717379	0.045	control
GSM1317900	Gamma delta T cell	0.532151	0.033	control
GSM1317901	Gamma delta T cell	0.550501	0.036	control
GSM1317902	Gamma delta T cell	0.541675	0.04	control
GSM1317903	Gamma delta T cell	0.543377	0.038	control
GSM1317904	Gamma delta T cell	0.574979	0.04	control
GSM1317905	Gamma delta T cell	0.526033	0.036	control
GSM1317906	Gamma delta T cell	0.561204	0.038	control
GSM1317907	Gamma delta T cell	0.623399	0.041	control
GSM1317908	Gamma delta T cell	0.555986	0.038	control
GSM1317909	Gamma delta T cell	0.523797	0.038	control
GSM1317910	Gamma delta T cell	0.523862	0.039	control
GSM1317911	Gamma delta T cell	0.504531	0.036	control
GSM1317912	Gamma delta T cell	0.65551	0.045	control
GSM1317913	Gamma delta T cell	0.634371	0.042	control
GSM1318041	Gamma delta T cell	0.537418	0.037	control
GSM1318042	Gamma delta T cell	0.466707	0.035	control
GSM1318043	Gamma delta T cell	0.445663	0.032	control
GSM1318044	Gamma delta T cell	0.472919	0.03	control
GSM1318045	Gamma delta T cell	0.405876	0.027	control
GSM1318046	Gamma delta T cell	0.422711	0.028	control
GSM1318047	Gamma delta T cell	0.575621	0.037	control
GSM1318048	Gamma delta T cell	0.543427	0.033	control
GSM1318049	Gamma delta T cell	0.531847	0.034	control
GSM1318050	Gamma delta T cell	0.598023	0.041	control
GSM1318051	Gamma delta T cell	0.560872	0.039	control
GSM1318052	Gamma delta T cell	0.525013	0.035	control
GSM1318053	Gamma delta T cell	0.476292	0.031	control
GSM1318054	Gamma delta T cell	0.499661	0.033	control
GSM1318055	Gamma delta T cell	0.557533	0.035	control
GSM1318056	Gamma delta T cell	0.523716	0.038	control
GSM1318057	Gamma delta T cell	0.520023	0.035	control
GSM1318058	Gamma delta T cell	0.482486	0.035	control
GSM712488	Gamma delta T cell	0.531098	0.035	control
GSM712489	Gamma delta T cell	0.4549	0.029	control
GSM712490	Gamma delta T cell	0.513379	0.033	control
GSM712491	Gamma delta T cell	0.608242	0.04	control
GSM712492	Gamma delta T cell	0.535259	0.034	control
GSM712493	Gamma delta T cell	0.608677	0.039	control
GSM712494	Gamma delta T cell	0.479189	0.032	control
GSM712495	Gamma delta T cell	0.544301	0.034	control
GSM712496	Gamma delta T cell	0.491263	0.032	control
GSM712497	Gamma delta T cell	0.575822	0.037	control
GSM712498	Gamma delta T cell	0.621541	0.041	control
GSM712499	Gamma delta T cell	0.538563	0.036	control
GSM712500	Gamma delta T cell	0.522583	0.035	control
GSM712501	Gamma delta T cell	0.563483	0.038	control
GSM712502	Gamma delta T cell	0.589258	0.039	control
GSM712503	Gamma delta T cell	0.511127	0.035	control
GSM712504	Gamma delta T cell	0.633422	0.04	control
GSM712505	Gamma delta T cell	0.591055	0.038	control
GSM712506	Gamma delta T cell	0.584694	0.037	control
GSM712507	Gamma delta T cell	0.639279	0.038	control
GSM1373914	Gamma delta T cell	0.51025	0.036	disease
GSM1373917	Gamma delta T cell	0.652362	0.042	disease
GSM1373920	Gamma delta T cell	0.514097	0.032	disease
GSM1373923	Gamma delta T cell	0.607985	0.041	disease
GSM1373926	Gamma delta T cell	0.501628	0.034	disease
GSM1373929	Gamma delta T cell	0.551795	0.039	disease
GSM1373932	Gamma delta T cell	0.570886	0.038	disease
GSM1373935	Gamma delta T cell	0.649886	0.04	disease
GSM1373938	Gamma delta T cell	0.468619	0.033	disease
GSM1373941	Gamma delta T cell	0.526728	0.034	disease
GSM1373944	Gamma delta T cell	0.486608	0.032	disease
GSM1373947	Gamma delta T cell	0.611577	0.043	disease
GSM1373950	Gamma delta T cell	0.586093	0.038	disease
GSM1373953	Gamma delta T cell	0.555153	0.036	disease
GSM1373956	Gamma delta T cell	0.722429	0.045	disease
GSM1373959	Gamma delta T cell	0.724263	0.046	disease
GSM1373962	Gamma delta T cell	0.641147	0.041	disease
GSM1373965	Gamma delta T cell	0.550565	0.033	disease
GSM1373967	Gamma delta T cell	0.617438	0.037	disease
GSM1373970	Gamma delta T cell	0.61641	0.042	disease
GSM1373973	Gamma delta T cell	0.587138	0.04	disease
GSM1373976	Gamma delta T cell	0.575933	0.035	disease
GSM1373979	Gamma delta T cell	0.556233	0.039	disease
GSM1373981	Gamma delta T cell	0.554861	0.04	disease
GSM1373984	Gamma delta T cell	0.683717	0.044	disease
GSM1373987	Gamma delta T cell	0.430115	0.028	disease
GSM1373990	Gamma delta T cell	0.510892	0.035	disease
GSM1373993	Gamma delta T cell	0.615185	0.041	disease
GSM1317914	Gamma delta T cell	0.719531	0.047	disease
GSM1317915	Gamma delta T cell	0.511112	0.033	disease
GSM1317916	Gamma delta T cell	0.519987	0.033	disease
GSM1317917	Gamma delta T cell	0.735418	0.048	disease
GSM1317918	Gamma delta T cell	0.447598	0.031	disease
GSM1317919	Gamma delta T cell	0.561347	0.036	disease
GSM1317920	Gamma delta T cell	0.520294	0.034	disease
GSM1317921	Gamma delta T cell	0.576048	0.037	disease
GSM1317922	Gamma delta T cell	0.487022	0.033	disease
GSM1317923	Gamma delta T cell	0.600456	0.038	disease
GSM1317924	Gamma delta T cell	0.399275	0.027	disease
GSM1317925	Gamma delta T cell	0.664785	0.04	disease
GSM1317926	Gamma delta T cell	0.554407	0.035	disease
GSM1317927	Gamma delta T cell	0.584567	0.037	disease
GSM1317928	Gamma delta T cell	0.591344	0.039	disease
GSM1317929	Gamma delta T cell	0.351024	0.025	disease
GSM1317930	Gamma delta T cell	0.695606	0.045	disease
GSM1317931	Gamma delta T cell	0.668645	0.041	disease
GSM1317932	Gamma delta T cell	0.523776	0.033	disease
GSM1317933	Gamma delta T cell	0.61769	0.039	disease
GSM1317934	Gamma delta T cell	0.579579	0.034	disease
GSM1317935	Gamma delta T cell	0.535303	0.031	disease
GSM1317936	Gamma delta T cell	0.623113	0.036	disease
GSM1317937	Gamma delta T cell	0.502926	0.037	disease
GSM1317938	Gamma delta T cell	0.554701	0.035	disease
GSM1317939	Gamma delta T cell	0.650185	0.041	disease
GSM1317940	Gamma delta T cell	0.555136	0.039	disease
GSM1317941	Gamma delta T cell	0.586135	0.039	disease
GSM1317942	Gamma delta T cell	0.598595	0.037	disease
GSM1317943	Gamma delta T cell	0.671642	0.042	disease
GSM1317944	Gamma delta T cell	0.670016	0.042	disease
GSM1317945	Gamma delta T cell	0.589598	0.038	disease
GSM1317946	Gamma delta T cell	0.550016	0.036	disease
GSM1317947	Gamma delta T cell	0.69303	0.042	disease
GSM1317948	Gamma delta T cell	0.596262	0.042	disease
GSM1317949	Gamma delta T cell	0.458908	0.034	disease
GSM1317950	Gamma delta T cell	0.536961	0.037	disease
GSM1317951	Gamma delta T cell	0.504522	0.034	disease
GSM1317952	Gamma delta T cell	0.690281	0.041	disease
GSM1317953	Gamma delta T cell	0.492003	0.036	disease
GSM1317954	Gamma delta T cell	0.453376	0.03	disease
GSM1317955	Gamma delta T cell	0.499156	0.03	disease
GSM1317956	Gamma delta T cell	0.438469	0.034	disease
GSM1317957	Gamma delta T cell	0.559664	0.035	disease
GSM1317958	Gamma delta T cell	0.571894	0.041	disease
GSM1317959	Gamma delta T cell	0.616371	0.042	disease
GSM1317960	Gamma delta T cell	0.563649	0.038	disease
GSM1317961	Gamma delta T cell	0.565056	0.038	disease
GSM1317962	Gamma delta T cell	0.522773	0.036	disease
GSM1317963	Gamma delta T cell	0.578288	0.039	disease
GSM1317964	Gamma delta T cell	0.491552	0.036	disease
GSM1317965	Gamma delta T cell	0.645955	0.041	disease
GSM1317966	Gamma delta T cell	0.54093	0.037	disease
GSM1317967	Gamma delta T cell	0.569276	0.039	disease
GSM1317968	Gamma delta T cell	0.404127	0.029	disease
GSM1317969	Gamma delta T cell	0.610506	0.043	disease
GSM1317970	Gamma delta T cell	0.551525	0.038	disease
GSM1317971	Gamma delta T cell	0.632517	0.039	disease
GSM1317972	Gamma delta T cell	0.553633	0.039	disease
GSM1317973	Gamma delta T cell	0.63128	0.04	disease
GSM1317974	Gamma delta T cell	0.574755	0.039	disease
GSM1317975	Gamma delta T cell	0.702211	0.041	disease
GSM1317976	Gamma delta T cell	0.538752	0.034	disease
GSM1317977	Gamma delta T cell	0.571105	0.037	disease
GSM1317978	Gamma delta T cell	0.628399	0.037	disease
GSM1317979	Gamma delta T cell	0.57555	0.038	disease
GSM1317980	Gamma delta T cell	0.464338	0.031	disease
GSM1317981	Gamma delta T cell	0.616596	0.037	disease
GSM1317982	Gamma delta T cell	0.544687	0.036	disease
GSM1317983	Gamma delta T cell	0.449703	0.035	disease
GSM1317984	Gamma delta T cell	0.547449	0.037	disease
GSM1317985	Gamma delta T cell	0.544306	0.039	disease
GSM1317986	Gamma delta T cell	0.447031	0.034	disease
GSM1317987	Gamma delta T cell	0.634861	0.037	disease
GSM1317988	Gamma delta T cell	0.562073	0.039	disease
GSM1317989	Gamma delta T cell	0.503833	0.033	disease
GSM1317990	Gamma delta T cell	0.632157	0.037	disease
GSM1317991	Gamma delta T cell	0.562804	0.033	disease
GSM1317992	Gamma delta T cell	0.582151	0.04	disease
GSM1317993	Gamma delta T cell	0.716951	0.041	disease
GSM1317994	Gamma delta T cell	0.541949	0.038	disease
GSM1317995	Gamma delta T cell	0.590381	0.039	disease
GSM1317996	Gamma delta T cell	0.47492	0.029	disease
GSM1317997	Gamma delta T cell	0.45401	0.034	disease
GSM1317998	Gamma delta T cell	0.630718	0.04	disease
GSM1317999	Gamma delta T cell	0.610534	0.039	disease
GSM1318000	Gamma delta T cell	0.579601	0.035	disease
GSM1318001	Gamma delta T cell	0.572893	0.04	disease
GSM1318002	Gamma delta T cell	0.610923	0.038	disease
GSM1318003	Gamma delta T cell	0.612832	0.036	disease
GSM1318004	Gamma delta T cell	0.590595	0.042	disease
GSM1318005	Gamma delta T cell	0.600946	0.041	disease
GSM1318006	Gamma delta T cell	0.542207	0.034	disease
GSM1318007	Gamma delta T cell	0.593909	0.046	disease
GSM1318008	Gamma delta T cell	0.591521	0.039	disease
GSM1318009	Gamma delta T cell	0.619665	0.039	disease
GSM1318010	Gamma delta T cell	0.518064	0.036	disease
GSM1318011	Gamma delta T cell	0.548268	0.037	disease
GSM1318012	Gamma delta T cell	0.584828	0.038	disease
GSM1318013	Gamma delta T cell	0.593919	0.043	disease
GSM1318014	Gamma delta T cell	0.437992	0.034	disease
GSM1318015	Gamma delta T cell	0.655433	0.039	disease
GSM1318016	Gamma delta T cell	0.411547	0.028	disease
GSM1318017	Gamma delta T cell	0.488473	0.034	disease
GSM1318018	Gamma delta T cell	0.513537	0.033	disease
GSM1318019	Gamma delta T cell	0.620026	0.04	disease
GSM1318020	Gamma delta T cell	0.560334	0.034	disease
GSM1318021	Gamma delta T cell	0.612	0.04	disease
GSM1318022	Gamma delta T cell	0.55783	0.036	disease
GSM1318023	Gamma delta T cell	0.519117	0.035	disease
GSM1318024	Gamma delta T cell	0.512702	0.033	disease
GSM1318025	Gamma delta T cell	0.443649	0.027	disease
GSM1318026	Gamma delta T cell	0.46952	0.031	disease
GSM1318027	Gamma delta T cell	0.531992	0.037	disease
GSM1318028	Gamma delta T cell	0.535586	0.034	disease
GSM1318029	Gamma delta T cell	0.516509	0.034	disease
GSM1318030	Gamma delta T cell	0.438951	0.029	disease
GSM1318031	Gamma delta T cell	0.354165	0.024	disease
GSM1318032	Gamma delta T cell	0.469528	0.031	disease
GSM1318033	Gamma delta T cell	0.54339	0.034	disease
GSM1318034	Gamma delta T cell	0.45109	0.03	disease
GSM1318035	Gamma delta T cell	0.701338	0.043	disease
GSM1318036	Gamma delta T cell	0.49702	0.033	disease
GSM1318037	Gamma delta T cell	0.475668	0.032	disease
GSM1318038	Gamma delta T cell	0.701241	0.045	disease
GSM1318039	Gamma delta T cell	0.513577	0.036	disease
GSM1318040	Gamma delta T cell	0.495881	0.031	disease
GSM712478	Gamma delta T cell	0.602932	0.038	disease
GSM712479	Gamma delta T cell	0.620312	0.038	disease
GSM712480	Gamma delta T cell	0.599483	0.041	disease
GSM712481	Gamma delta T cell	0.494184	0.035	disease
GSM712482	Gamma delta T cell	0.626077	0.04	disease
GSM712483	Gamma delta T cell	0.583982	0.041	disease
GSM712484	Gamma delta T cell	0.578315	0.038	disease
GSM712485	Gamma delta T cell	0.574231	0.037	disease
GSM712486	Gamma delta T cell	0.777782	0.05	disease
GSM712487	Gamma delta T cell	0.589284	0.04	disease
GSM1373996	Type 1 T helper cell	0.543238	0.037	control
GSM1373997	Type 1 T helper cell	0.483451	0.033	control
GSM1373998	Type 1 T helper cell	0.488775	0.033	control
GSM1373999	Type 1 T helper cell	0.476871	0.033	control
GSM1374000	Type 1 T helper cell	0.493125	0.033	control
GSM1374001	Type 1 T helper cell	0.489413	0.033	control
GSM1374002	Type 1 T helper cell	0.494074	0.033	control
GSM1374003	Type 1 T helper cell	0.503902	0.035	control
GSM1374004	Type 1 T helper cell	0.507323	0.033	control
GSM1374005	Type 1 T helper cell	0.492148	0.032	control
GSM1374006	Type 1 T helper cell	0.505633	0.034	control
GSM1374007	Type 1 T helper cell	0.515063	0.033	control
GSM1374008	Type 1 T helper cell	0.466806	0.032	control
GSM1374009	Type 1 T helper cell	0.479639	0.031	control
GSM1374010	Type 1 T helper cell	0.546514	0.035	control
GSM1374011	Type 1 T helper cell	0.467653	0.031	control
GSM1374012	Type 1 T helper cell	0.506371	0.033	control
GSM1374013	Type 1 T helper cell	0.510141	0.033	control
GSM1374014	Type 1 T helper cell	0.522483	0.036	control
GSM1374015	Type 1 T helper cell	0.508425	0.033	control
GSM1374016	Type 1 T helper cell	0.513888	0.035	control
GSM1374017	Type 1 T helper cell	0.553729	0.036	control
GSM1374018	Type 1 T helper cell	0.549377	0.035	control
GSM1374019	Type 1 T helper cell	0.516961	0.036	control
GSM1374020	Type 1 T helper cell	0.515374	0.035	control
GSM1317896	Type 1 T helper cell	0.551777	0.036	control
GSM1317897	Type 1 T helper cell	0.535425	0.034	control
GSM1317898	Type 1 T helper cell	0.578115	0.036	control
GSM1317899	Type 1 T helper cell	0.611046	0.038	control
GSM1317900	Type 1 T helper cell	0.601829	0.037	control
[truncated: 4,890 more rows]
