# Supplementary material for: Comprehensive analysis of the role of diverse programmed cell death patterns in sepsis
Source: Front Immunol. 2025 Nov 19;16:1685533. doi: 10.3389/fimmu.2025.1685533 (PMC12672461; doi:10.3389/fimmu.2025.1685533)
Supplement: Supplementary file 12 [file Table7.xlsx]

## Sheet: Sheet 1
Supplementary Table 7. Correlation analysis between GSVA scores of 13 PCD pathways and infiltration levels of 28 immune cell types.
PCD	Immune_Cell	Correlation	P_Value	Significance
Alkaliptosis	Activated B cell	-0.203065	0.00136406	**
Alkaliptosis	Activated CD4 T cell	-0.115296	0.0710491
Alkaliptosis	Activated CD8 T cell	-0.304464	1.13279e-06	***
Alkaliptosis	Activated dendritic cell	0.267929	2.05325e-05	***
Alkaliptosis	CD56bright natural killer cell	-0.183496	0.0038779	**
Alkaliptosis	CD56dim natural killer cell	-0.0260282	0.684576
Alkaliptosis	Central memory CD4 T cell	-0.328175	1.38199e-07	***
Alkaliptosis	Central memory CD8 T cell	0.171998	0.0068483	**
Alkaliptosis	Effector memeory CD4 T cell	-0.36407	3.99722e-09	***
Alkaliptosis	Effector memeory CD8 T cell	-0.173223	0.00645581	**
Alkaliptosis	Eosinophil	0.18624	0.00336919	**
Alkaliptosis	Gamma delta T cell	-0.265781	2.4044e-05	***
Alkaliptosis	Immature B cell	-0.129266	0.0428024	*
Alkaliptosis	Immature dendritic cell	0.0655484	0.305858
Alkaliptosis	Macrophage	0.334669	7.52197e-08	***
Alkaliptosis	Mast cell	-0.108734	0.0887955
Alkaliptosis	Memory B cell	-0.285398	5.40426e-06	***
Alkaliptosis	Monocyte	-0.00441294	0.945099
Alkaliptosis	Myeloid derived suppressor cell	-0.388692	2.69434e-10	***
Alkaliptosis	Natural killer cell	0.31218	5.82721e-07	***
Alkaliptosis	Natural killer T cell	0.0687174	0.283015
Alkaliptosis	Neutrophil	0.455973	4.92939e-14	***
Alkaliptosis	Plasmacytoid dendritic cell	0.0350846	0.583934
Alkaliptosis	Regulatory T cell	0.00457093	0.943137
Alkaliptosis	T follicular helper cell	0.00457899	0.943037
Alkaliptosis	Type 1 T helper cell	-0.0526687	0.410827
Alkaliptosis	Type 17 T helper cell	0.199594	0.00165364	**
Alkaliptosis	Type 2 T helper cell	0.171095	0.00715136	**
Apoptosis	Activated B cell	-0.105585	0.0984883
Apoptosis	Activated CD4 T cell	-0.159002	0.0125229	*
Apoptosis	Activated CD8 T cell	-0.055675	0.384598
Apoptosis	Activated dendritic cell	0.0456091	0.476417
Apoptosis	CD56bright natural killer cell	-0.104362	0.102472
Apoptosis	CD56dim natural killer cell	-0.131305	0.0396028	*
Apoptosis	Central memory CD4 T cell	-0.134791	0.0346014	*
Apoptosis	Central memory CD8 T cell	-0.0206606	0.747125
Apoptosis	Effector memeory CD4 T cell	-0.31958	3.02578e-07	***
Apoptosis	Effector memeory CD8 T cell	0.0429029	0.502994
Apoptosis	Eosinophil	0.0573891	0.37011
Apoptosis	Gamma delta T cell	-0.152699	0.0165362	*
Apoptosis	Immature B cell	-0.0143875	0.822352
Apoptosis	Immature dendritic cell	-0.0825117	0.197136
Apoptosis	Macrophage	-0.0211417	0.741443
Apoptosis	Mast cell	-0.0424523	0.507493
Apoptosis	Memory B cell	-0.0242158	0.705482
Apoptosis	Monocyte	-0.0167211	0.794137
Apoptosis	Myeloid derived suppressor cell	-0.0824173	0.197651
Apoptosis	Natural killer cell	0.122231	0.0555515
Apoptosis	Natural killer T cell	0.0594747	0.352943
Apoptosis	Neutrophil	0.167706	0.0083972	**
Apoptosis	Plasmacytoid dendritic cell	-0.103101	0.106714
Apoptosis	Regulatory T cell	-0.143384	0.0245077	*
Apoptosis	T follicular helper cell	0.0112486	0.86066
Apoptosis	Type 1 T helper cell	-0.116108	0.0690704
Apoptosis	Type 17 T helper cell	-0.085404	0.181835
Apoptosis	Type 2 T helper cell	0.0398905	0.533469
Autophagy	Activated B cell	-0.495379	0	***
Autophagy	Activated CD4 T cell	-0.149836	0.0187024	*
Autophagy	Activated CD8 T cell	-0.556081	0	***
Autophagy	Activated dendritic cell	0.37356	1.45169e-09	***
Autophagy	CD56bright natural killer cell	-0.25179	6.50825e-05	***
Autophagy	CD56dim natural killer cell	-0.153712	0.0158237	*
Autophagy	Central memory CD4 T cell	-0.167835	0.00834674	**
Autophagy	Central memory CD8 T cell	0.212687	0.000786881	***
Autophagy	Effector memeory CD4 T cell	0.0205791	0.748089
Autophagy	Effector memeory CD8 T cell	-0.52758	0	***
Autophagy	Eosinophil	0.47656	2.22045e-15	***
Autophagy	Gamma delta T cell	-0.234283	0.000209231	***
Autophagy	Immature B cell	-0.378072	8.86468e-10	***
Autophagy	Immature dendritic cell	0.0287463	0.653673
Autophagy	Macrophage	0.378688	8.28272e-10	***
Autophagy	Mast cell	-0.126573	0.047358	*
Autophagy	Memory B cell	-0.339815	4.59868e-08	***
Autophagy	Monocyte	-0.088609	0.165922
Autophagy	Myeloid derived suppressor cell	-0.435153	8.69083e-13	***
Autophagy	Natural killer cell	0.108354	0.0899222
Autophagy	Natural killer T cell	-0.290942	3.4709e-06	***
Autophagy	Neutrophil	0.4662	1.11022e-14	***
Autophagy	Plasmacytoid dendritic cell	0.0257477	0.687797
Autophagy	Regulatory T cell	0.0846309	0.185836
Autophagy	T follicular helper cell	-0.291766	3.24715e-06	***
Autophagy	Type 1 T helper cell	-0.0660594	0.302095
Autophagy	Type 17 T helper cell	0.211015	0.000867308	***
Autophagy	Type 2 T helper cell	0.182442	0.00409105	**
Cuproptosis	Activated B cell	0.0738922	0.248242
Cuproptosis	Activated CD4 T cell	0.109674	0.0860527
Cuproptosis	Activated CD8 T cell	0.057897	0.365883
Cuproptosis	Activated dendritic cell	-0.108682	0.0889471
Cuproptosis	CD56bright natural killer cell	-0.296154	2.26934e-06	***
Cuproptosis	CD56dim natural killer cell	-0.327563	1.46256e-07	***
Cuproptosis	Central memory CD4 T cell	0.166961	0.00869592	**
Cuproptosis	Central memory CD8 T cell	0.0934151	0.144045
Cuproptosis	Effector memeory CD4 T cell	-0.111469	0.0810097
Cuproptosis	Effector memeory CD8 T cell	0.0371361	0.562123
Cuproptosis	Eosinophil	-0.120531	0.0590646
Cuproptosis	Gamma delta T cell	0.215129	0.000681667	***
Cuproptosis	Immature B cell	0.0908055	0.155634
Cuproptosis	Immature dendritic cell	-0.0128857	0.840633
Cuproptosis	Macrophage	-0.124953	0.0502876
Cuproptosis	Mast cell	0.0198334	0.756925
Cuproptosis	Memory B cell	0.0551015	0.389521
Cuproptosis	Monocyte	-0.145545	0.0224106	*
Cuproptosis	Myeloid derived suppressor cell	0.0351758	0.582957
Cuproptosis	Natural killer cell	-0.199153	0.00169418	**
Cuproptosis	Natural killer T cell	-0.154554	0.0152521	*
Cuproptosis	Neutrophil	-0.00272799	0.966045
Cuproptosis	Plasmacytoid dendritic cell	-0.0836692	0.190903
Cuproptosis	Regulatory T cell	0.0478273	0.455215
Cuproptosis	T follicular helper cell	0.025339	0.692499
Cuproptosis	Type 1 T helper cell	-0.264363	2.66656e-05	***
Cuproptosis	Type 17 T helper cell	-0.339466	4.75606e-08	***
Cuproptosis	Type 2 T helper cell	0.0757777	0.236343
Disulfidptosis	Activated B cell	-0.0702317	0.272516
Disulfidptosis	Activated CD4 T cell	0.149009	0.0193725	*
Disulfidptosis	Activated CD8 T cell	-0.256284	4.7558e-05	***
Disulfidptosis	Activated dendritic cell	0.325458	1.77523e-07	***
Disulfidptosis	CD56bright natural killer cell	0.153484	0.0159818	*
Disulfidptosis	CD56dim natural killer cell	0.010569	0.869
Disulfidptosis	Central memory CD4 T cell	-0.266062	2.35537e-05	***
Disulfidptosis	Central memory CD8 T cell	0.253944	5.60369e-05	***
Disulfidptosis	Effector memeory CD4 T cell	-0.0737745	0.248998
Disulfidptosis	Effector memeory CD8 T cell	-0.137279	0.0313681	*
Disulfidptosis	Eosinophil	0.0168299	0.792827
Disulfidptosis	Gamma delta T cell	0.226166	0.000349366	***
Disulfidptosis	Immature B cell	-0.237062	0.000174826	***
Disulfidptosis	Immature dendritic cell	0.220607	0.000491217	***
Disulfidptosis	Macrophage	0.289058	4.03858e-06	***
Disulfidptosis	Mast cell	0.182206	0.00414016	**
Disulfidptosis	Memory B cell	-0.228992	0.000292843	***
Disulfidptosis	Monocyte	-0.0651977	0.308459
Disulfidptosis	Myeloid derived suppressor cell	-0.115334	0.0709563
Disulfidptosis	Natural killer cell	0.0687671	0.282667
Disulfidptosis	Natural killer T cell	-0.0964453	0.131427
Disulfidptosis	Neutrophil	0.0570977	0.372549
Disulfidptosis	Plasmacytoid dendritic cell	0.144132	0.0237642	*
Disulfidptosis	Regulatory T cell	0.272825	1.42536e-05	***
Disulfidptosis	T follicular helper cell	-0.0782346	0.221448
Disulfidptosis	Type 1 T helper cell	-0.047392	0.459334
Disulfidptosis	Type 17 T helper cell	0.243284	0.000116014	***
Disulfidptosis	Type 2 T helper cell	0.133755	0.0360286	*
Entotic cell death	Activated B cell	-0.506342	0	***
Entotic cell death	Activated CD4 T cell	-0.200386	0.00158296	**
Entotic cell death	Activated CD8 T cell	-0.625286	0	***
Entotic cell death	Activated dendritic cell	0.445246	2.21601e-13	***
Entotic cell death	CD56bright natural killer cell	-0.254032	5.56919e-05	***
Entotic cell death	CD56dim natural killer cell	-0.110032	0.0850272
Entotic cell death	Central memory CD4 T cell	-0.283123	6.46361e-06	***
Entotic cell death	Central memory CD8 T cell	0.36676	3.00964e-09	***
Entotic cell death	Effector memeory CD4 T cell	0.000788758	0.99018
Entotic cell death	Effector memeory CD8 T cell	-0.60304	0	***
Entotic cell death	Eosinophil	0.415863	1.04747e-11	***
Entotic cell death	Gamma delta T cell	-0.170756	0.00726811	**
Entotic cell death	Immature B cell	-0.407505	2.93516e-11	***
Entotic cell death	Immature dendritic cell	0.0697207	0.276029
Entotic cell death	Macrophage	0.463773	1.59872e-14	***
Entotic cell death	Mast cell	-0.155117	0.0148802	*
Entotic cell death	Memory B cell	-0.424793	3.37419e-12	***
Entotic cell death	Monocyte	0.0185743	0.771917
Entotic cell death	Myeloid derived suppressor cell	-0.458762	3.30846e-14	***
Entotic cell death	Natural killer cell	0.0711966	0.265966
Entotic cell death	Natural killer T cell	-0.280712	7.8003e-06	***
Entotic cell death	Neutrophil	0.486435	4.44089e-16	***
Entotic cell death	Plasmacytoid dendritic cell	0.0152032	0.812461
Entotic cell death	Regulatory T cell	0.272492	1.46159e-05	***
Entotic cell death	T follicular helper cell	-0.251428	6.67274e-05	***
Entotic cell death	Type 1 T helper cell	-0.193166	0.00234256	**
Entotic cell death	Type 17 T helper cell	0.278839	9.01623e-06	***
Entotic cell death	Type 2 T helper cell	0.250271	7.22665e-05	***
Ferroptosis	Activated B cell	-0.395161	1.27694e-10	***
Ferroptosis	Activated CD4 T cell	0.146264	0.0217481	*
Ferroptosis	Activated CD8 T cell	-0.477042	2.22045e-15	***
Ferroptosis	Activated dendritic cell	0.394365	1.40108e-10	***
Ferroptosis	CD56bright natural killer cell	0.00714558	0.911216
Ferroptosis	CD56dim natural killer cell	-0.116347	0.0684955
Ferroptosis	Central memory CD4 T cell	-0.226625	0.000339536	***
Ferroptosis	Central memory CD8 T cell	0.191703	0.0025321	**
Ferroptosis	Effector memeory CD4 T cell	0.225928	0.000354557	***
Ferroptosis	Effector memeory CD8 T cell	-0.433318	1.10889e-12	***
Ferroptosis	Eosinophil	0.320453	2.79738e-07	***
Ferroptosis	Gamma delta T cell	0.149688	0.0188211	*
Ferroptosis	Immature B cell	-0.424036	3.71925e-12	***
Ferroptosis	Immature dendritic cell	0.0487599	0.446461
Ferroptosis	Macrophage	0.316407	4.01618e-07	***
Ferroptosis	Mast cell	0.010719	0.867158
Ferroptosis	Memory B cell	-0.27659	1.07143e-05	***
Ferroptosis	Monocyte	-0.201452	0.00149228	**
Ferroptosis	Myeloid derived suppressor cell	-0.248705	8.04533e-05	***
Ferroptosis	Natural killer cell	-0.0592995	0.354365
Ferroptosis	Natural killer T cell	-0.307601	8.66478e-07	***
Ferroptosis	Neutrophil	0.186621	0.00330355	**
Ferroptosis	Plasmacytoid dendritic cell	0.0682786	0.286108
Ferroptosis	Regulatory T cell	0.298393	1.88595e-06	***
Ferroptosis	T follicular helper cell	-0.299015	1.79088e-06	***
Ferroptosis	Type 1 T helper cell	0.0690822	0.280461
Ferroptosis	Type 17 T helper cell	0.258736	3.9977e-05	***
Ferroptosis	Type 2 T helper cell	0.158858	0.0126039	*
Lysosome-dependent cell death	Activated B cell	-0.411838	1.72662e-11	***
Lysosome-dependent cell death	Activated CD4 T cell	-0.319208	3.12857e-07	***
Lysosome-dependent cell death	Activated CD8 T cell	-0.430839	1.53744e-12	***
Lysosome-dependent cell death	Activated dendritic cell	0.194512	0.00217968	**
Lysosome-dependent cell death	CD56bright natural killer cell	-0.42954	1.82299e-12	***
Lysosome-dependent cell death	CD56dim natural killer cell	-0.259061	3.90645e-05	***
Lysosome-dependent cell death	Central memory CD4 T cell	-0.206586	0.00111848	**
Lysosome-dependent cell death	Central memory CD8 T cell	0.155969	0.0143324	*
Lysosome-dependent cell death	Effector memeory CD4 T cell	-0.32918	1.25906e-07	***
Lysosome-dependent cell death	Effector memeory CD8 T cell	-0.332602	9.14341e-08	***
Lysosome-dependent cell death	Eosinophil	0.362302	4.8098e-09	***
Lysosome-dependent cell death	Gamma delta T cell	-0.200825	0.00154505	**
Lysosome-dependent cell death	Immature B cell	-0.214542	0.00070572	***
Lysosome-dependent cell death	Immature dendritic cell	-0.0800821	0.210696
Lysosome-dependent cell death	Macrophage	0.303361	1.24377e-06	***
Lysosome-dependent cell death	Mast cell	-0.140195	0.0279109	*
Lysosome-dependent cell death	Memory B cell	-0.310579	6.6994e-07	***
Lysosome-dependent cell death	Monocyte	0.0571457	0.372147
Lysosome-dependent cell death	Myeloid derived suppressor cell	-0.33406	7.96889e-08	***
Lysosome-dependent cell death	Natural killer cell	0.133007	0.0370897	*
Lysosome-dependent cell death	Natural killer T cell	-0.207998	0.00103194	**
Lysosome-dependent cell death	Neutrophil	0.494615	0	***
Lysosome-dependent cell death	Plasmacytoid dendritic cell	-0.179863	0.00465788	**
Lysosome-dependent cell death	Regulatory T cell	0.065741	0.304436
Lysosome-dependent cell death	T follicular helper cell	-0.0974518	0.12743
Lysosome-dependent cell death	Type 1 T helper cell	-0.360686	5.69089e-09	***
Lysosome-dependent cell death	Type 17 T helper cell	0.028965	0.651212
Lysosome-dependent cell death	Type 2 T helper cell	0.225019	0.000375053	***
Necroptosis	Activated B cell	-0.217757	0.000583089	***
Necroptosis	Activated CD4 T cell	-0.193753	0.00227025	**
Necroptosis	Activated CD8 T cell	-0.0975296	0.127125
Necroptosis	Activated dendritic cell	-0.00671292	0.916572
Necroptosis	CD56bright natural killer cell	-0.305252	1.05934e-06	***
Necroptosis	CD56dim natural killer cell	-0.132046	0.0384916	*
Necroptosis	Central memory CD4 T cell	-0.211743	0.000831405	***
Necroptosis	Central memory CD8 T cell	-0.0642433	0.315609
Necroptosis	Effector memeory CD4 T cell	-0.437851	6.05738e-13	***
Necroptosis	Effector memeory CD8 T cell	0.0344809	0.590427
Necroptosis	Eosinophil	0.117469	0.0658546
Necroptosis	Gamma delta T cell	-0.230835	0.000260718	***
Necroptosis	Immature B cell	0.0068578	0.914778
Necroptosis	Immature dendritic cell	-0.179845	0.00466201	**
Necroptosis	Macrophage	0.0723332	0.25839
Necroptosis	Mast cell	-0.137318	0.03132	*
Necroptosis	Memory B cell	-0.0674444	0.292049
Necroptosis	Monocyte	-0.134819	0.0345632	*
Necroptosis	Myeloid derived suppressor cell	-0.183267	0.00392327	**
Necroptosis	Natural killer cell	0.239664	0.000147462	***
Necroptosis	Natural killer T cell	0.121125	0.0578173
Necroptosis	Neutrophil	0.337284	5.86463e-08	***
Necroptosis	Plasmacytoid dendritic cell	-0.266569	2.26939e-05	***
Necroptosis	Regulatory T cell	-0.155182	0.0148376	*
Necroptosis	T follicular helper cell	0.0411005	0.521118
Necroptosis	Type 1 T helper cell	-0.197263	0.00187857	**
Necroptosis	Type 17 T helper cell	-0.00475246	0.940883
Necroptosis	Type 2 T helper cell	0.109567	0.0863615
Netotic cell death	Activated B cell	-0.179371	0.00477382	**
Netotic cell death	Activated CD4 T cell	0.257577	4.34048e-05	***
Netotic cell death	Activated CD8 T cell	-0.522758	0	***
Netotic cell death	Activated dendritic cell	0.672921	0	***
Netotic cell death	CD56bright natural killer cell	0.276741	1.05911e-05	***
Netotic cell death	CD56dim natural killer cell	-0.0303198	0.636046
Netotic cell death	Central memory CD4 T cell	-0.36502	3.61699e-09	***
Netotic cell death	Central memory CD8 T cell	0.496078	0	***
Netotic cell death	Effector memeory CD4 T cell	0.122138	0.0557385
Netotic cell death	Effector memeory CD8 T cell	-0.419758	6.41709e-12	***
Netotic cell death	Eosinophil	0.383017	5.11855e-10	***
Netotic cell death	Gamma delta T cell	0.0894699	0.161831
Netotic cell death	Immature B cell	-0.45113	9.76996e-14	***
Netotic cell death	Immature dendritic cell	0.407354	2.98943e-11	***
Netotic cell death	Macrophage	0.548973	0	***
Netotic cell death	Mast cell	0.534296	0	***
Netotic cell death	Memory B cell	-0.368945	2.38533e-09	***
Netotic cell death	Monocyte	-0.000778279	0.99031
Netotic cell death	Myeloid derived suppressor cell	-0.333541	8.36934e-08	***
Netotic cell death	Natural killer cell	0.0533313	0.404957
Netotic cell death	Natural killer T cell	-0.152444	0.0167198	*
Netotic cell death	Neutrophil	0.336205	6.50059e-08	***
Netotic cell death	Plasmacytoid dendritic cell	0.470263	6.21725e-15	***
Netotic cell death	Regulatory T cell	0.320884	2.69094e-07	***
Netotic cell death	T follicular helper cell	-0.289435	3.91847e-06	***
Netotic cell death	Type 1 T helper cell	0.143293	0.0245997	*
Netotic cell death	Type 17 T helper cell	0.510956	0	***
Netotic cell death	Type 2 T helper cell	0.0378265	0.554873
Oxciptosis	Activated B cell	-0.384662	4.2551e-10	***
Oxciptosis	Activated CD4 T cell	-0.169793	0.00760919	**
Oxciptosis	Activated CD8 T cell	-0.322229	2.38284e-07	***
Oxciptosis	Activated dendritic cell	0.299933	1.65903e-06	***
Oxciptosis	CD56bright natural killer cell	-0.247713	8.60774e-05	***
Oxciptosis	CD56dim natural killer cell	-0.0034545	0.95701
Oxciptosis	Central memory CD4 T cell	-0.221182	0.000474394	***
Oxciptosis	Central memory CD8 T cell	0.261275	3.334e-05	***
Oxciptosis	Effector memeory CD4 T cell	-0.299974	1.65336e-06	***
Oxciptosis	Effector memeory CD8 T cell	-0.244377	0.000107834	***
Oxciptosis	Eosinophil	0.287583	4.54387e-06	***
Oxciptosis	Gamma delta T cell	-0.290685	3.54353e-06	***
Oxciptosis	Immature B cell	-0.285736	5.26157e-06	***
Oxciptosis	Immature dendritic cell	0.00900684	0.888225
Oxciptosis	Macrophage	0.311556	6.1533e-07	***
Oxciptosis	Mast cell	-0.0963506	0.131808
Oxciptosis	Memory B cell	-0.326318	1.64031e-07	***
Oxciptosis	Monocyte	-0.00443148	0.944869
Oxciptosis	Myeloid derived suppressor cell	-0.353963	1.13432e-08	***
Oxciptosis	Natural killer cell	0.213583	0.000746673	***
Oxciptosis	Natural killer T cell	0.052186	0.415134
Oxciptosis	Neutrophil	0.474838	3.10862e-15	***
Oxciptosis	Plasmacytoid dendritic cell	-0.207051	0.00108927	**
Oxciptosis	Regulatory T cell	0.0533522	0.404772
Oxciptosis	T follicular helper cell	-0.0319763	0.617707
Oxciptosis	Type 1 T helper cell	-0.194161	0.00222109	**
Oxciptosis	Type 17 T helper cell	0.253903	5.61971e-05	***
Oxciptosis	Type 2 T helper cell	0.151726	0.0172463	*
Parthanatos	Activated B cell	0.429982	1.7204e-12	***
Parthanatos	Activated CD4 T cell	0.0343729	0.591592
Parthanatos	Activated CD8 T cell	0.302799	1.30418e-06	***
Parthanatos	Activated dendritic cell	-0.188571	0.00298533	**
Parthanatos	CD56bright natural killer cell	-0.0435187	0.496878
Parthanatos	CD56dim natural killer cell	0.0407466	0.524715
Parthanatos	Central memory CD4 T cell	0.0817137	0.201518
Parthanatos	Central memory CD8 T cell	0.0159933	0.802909
Parthanatos	Effector memeory CD4 T cell	-0.47234	4.44089e-15	***
Parthanatos	Effector memeory CD8 T cell	0.4559	4.9738e-14	***
Parthanatos	Eosinophil	-0.334029	7.99173e-08	***
Parthanatos	Gamma delta T cell	0.148001	0.0202177	*
Parthanatos	Immature B cell	0.442949	3.03757e-13	***
Parthanatos	Immature dendritic cell	0.157985	0.0131059	*
Parthanatos	Macrophage	-0.25953	3.7777e-05	***
Parthanatos	Mast cell	0.0137829	0.8297
Parthanatos	Memory B cell	0.252741	6.0932e-05	***
Parthanatos	Monocyte	0.113638	0.0752345
Parthanatos	Myeloid derived suppressor cell	0.225945	0.000354171	***
Parthanatos	Natural killer cell	-0.00598803	0.925553
Parthanatos	Natural killer T cell	0.331754	9.90095e-08	***
Parthanatos	Neutrophil	-0.221585	0.000462897	***
Parthanatos	Plasmacytoid dendritic cell	-0.0642933	0.315232
Parthanatos	Regulatory T cell	-0.0215947	0.736106
Parthanatos	T follicular helper cell	0.391195	2.0222e-10	***
Parthanatos	Type 1 T helper cell	-0.0604257	0.345285
Parthanatos	Type 17 T helper cell	-0.399893	7.31963e-11	***
Parthanatos	Type 2 T helper cell	-0.0852509	0.182622
Pyroptosis	Activated B cell	-0.294891	2.51739e-06	***
Pyroptosis	Activated CD4 T cell	-0.18883	0.00294526	**
Pyroptosis	Activated CD8 T cell	-0.237746	0.000167204	***
Pyroptosis	Activated dendritic cell	0.189009	0.0029179	**
Pyroptosis	CD56bright natural killer cell	-0.152136	0.0169439	*
Pyroptosis	CD56dim natural killer cell	-0.0577785	0.366867
Pyroptosis	Central memory CD4 T cell	-0.360798	5.62508e-09	***
Pyroptosis	Central memory CD8 T cell	0.102487	0.10883
Pyroptosis	Effector memeory CD4 T cell	-0.335126	7.20345e-08	***
Pyroptosis	Effector memeory CD8 T cell	-0.116342	0.068507
Pyroptosis	Eosinophil	0.217673	0.000586049	***
Pyroptosis	Gamma delta T cell	-0.201023	0.00152818	**
Pyroptosis	Immature B cell	-0.188091	0.00306103	**
Pyroptosis	Immature dendritic cell	-0.0381921	0.551051
Pyroptosis	Macrophage	0.20177	0.00146613	**
Pyroptosis	Mast cell	-0.0901679	0.158569
Pyroptosis	Memory B cell	-0.271572	1.56595e-05	***
Pyroptosis	Monocyte	-0.11556	0.0704015
Pyroptosis	Myeloid derived suppressor cell	-0.270758	1.6643e-05	***
Pyroptosis	Natural killer cell	0.294239	2.65539e-06	***
Pyroptosis	Natural killer T cell	0.0740319	0.247346
Pyroptosis	Neutrophil	0.457873	3.75255e-14	***
Pyroptosis	Plasmacytoid dendritic cell	-0.162934	0.0104785	*
Pyroptosis	Regulatory T cell	-0.10402	0.103611
Pyroptosis	T follicular helper cell	-0.0539761	0.399293
Pyroptosis	Type 1 T helper cell	-0.128244	0.0444861	*
Pyroptosis	Type 17 T helper cell	0.241418	0.000131349	***
Pyroptosis	Type 2 T helper cell	0.143392	0.0245002	*
