# Supplementary material for: Comprehensive analysis of the role of diverse programmed cell death patterns in sepsis
Source: Front Immunol. 2025 Nov 19;16:1685533. doi: 10.3389/fimmu.2025.1685533 (PMC12672461; doi:10.3389/fimmu.2025.1685533)
Supplement: Supplementary file 13 [file Table8.xlsx]

## Sheet: Sheet 1
Supplementary Table 8. List of DEGs between sepsis and control.
symbol	logFC	P.Value	adj.P.Val
SYPL1	1.02927	1.16919e-59	1.37251e-55
TAGAP-AS1	-3.14008	7.34633e-60	1.37251e-55
JUNB	-2.84266	3.36112e-59	2.63041e-55
BRD7	1.02924	8.95605e-56	5.25675e-52
STRN3	1.08637	1.19227e-54	5.59841e-51
ZDHHC20	1.93857	7.39469e-53	2.89354e-49
HCAR2	-5.49719	1.20346e-50	4.0364e-47
TAGAP	-2.63341	8.98266e-50	2.63619e-46
ARHGAP45	-1.24926	1.0258e-49	2.67597e-46
SRP9	1.00331	1.96587e-48	4.61548e-45
TM9SF3	0.954038	5.36986e-47	1.14612e-43
ATL3	1.19398	2.60276e-46	5.09229e-43
FLT3	4.6047	3.49296e-46	6.30829e-43
MID1IP1	-1.54585	1.27134e-45	2.13204e-42
.19858	-6.79637	1.43711e-45	2.24936e-42
ADAMTS2	8.83103	9.6434e-45	1.41505e-41
ETNK1	1.33916	2.08865e-44	2.88455e-41
TMED7	1.07146	4.377e-44	5.70907e-41
PLEKHG3	-2.91671	7.87614e-44	9.73242e-41
NMD3	0.88769	2.3015e-42	2.70173e-39
HCAR3	-5.09805	2.11077e-41	2.35984e-38
SLC19A1	-2.21338	5.1879e-41	5.53643e-38
TIGD3	-3.14878	1.44581e-40	1.47586e-37
.9576	1.2352	1.75501e-40	1.71684e-37
.9975	-2.96662	2.35533e-40	2.21194e-37
ELK3	1.35047	4.98495e-40	4.50141e-37
CREG1	1.52076	5.68378e-40	4.94236e-37
SMAD1	2.05266	8.50957e-40	7.13528e-37
ERVK9-11	-3.23532	1.07191e-39	8.678e-37
NDFIP1	1.02853	1.35012e-39	1.0566e-36
PPP3CB	0.962173	1.8047e-39	1.3668e-36
PSMA2	1.09889	3.81211e-39	2.7969e-36
BPNT2	1.03667	1.3643e-38	9.70634e-36
SCAP	-1.28047	1.68037e-38	1.16034e-35
PTGDR2	-5.03401	3.59839e-38	2.4138e-35
APBA3	-1.07526	4.69118e-38	3.05943e-35
SLC9A6	0.956828	1.26525e-37	8.02854e-35
SAR1B	0.92797	2.85258e-37	1.76244e-34
IER2	-3.22865	2.95688e-37	1.78004e-34
BTG2	-3.53953	6.64628e-37	3.90103e-34
SIPA1	-1.55618	1.14595e-36	6.56209e-34
GOLT1B	1.08094	1.24074e-36	6.93574e-34
SPPL2A	0.870056	1.57317e-36	8.58953e-34
PIM2	-3.15417	2.04364e-36	1.09047e-33
LRFN1	-2.85051	2.28152e-36	1.19034e-33
PHOSPHO1	-4.37519	6.37137e-36	3.25189e-33
TMCC1-DT	-2.11049	6.5263e-36	3.26009e-33
DUSP2	-4.03566	8.70553e-36	4.25809e-33
ZBED6	-3.72941	1.70789e-35	8.18325e-33
FKBP5	2.73206	1.97517e-35	9.27462e-33
B4GALNT2	-2.71982	3.04829e-35	1.40329e-32
GNPAT	0.888643	3.43156e-35	1.54935e-32
GRK2	-0.986693	3.79047e-35	1.67911e-32
SGMS2	1.58191	5.00727e-35	2.17705e-32
TBC1D10C	-1.91092	5.9729e-35	2.54967e-32
TMX3	0.958014	1.14637e-34	4.80617e-32
CCL4L2	-6.87706	2.42915e-34	1.00055e-31
PSMD12	0.88323	3.26276e-34	1.32074e-31
TFEB	-1.51346	3.52542e-34	1.40288e-31
SPCS3	0.759801	6.16413e-34	2.41202e-31
AGPS	0.861898	1.07479e-33	4.1367e-31
BOD1L1	-1.4395	1.16792e-33	4.42264e-31
SLC9A3R1	-1.77357	1.25808e-33	4.68845e-31
CABIN1	-1.71648	1.64876e-33	6.00387e-31
LRWD1	-2.21993	1.6622e-33	6.00387e-31
ADAM9	1.86996	3.72716e-33	1.32585e-30
ME1	3.2563	3.81872e-33	1.33815e-30
APPL1	0.888783	4.08659e-33	1.41096e-30
CCNC	1.09246	5.90285e-33	2.00851e-30
UBE2E1	0.88082	6.53796e-33	2.19283e-30
REEP3	1.00457	6.69868e-33	2.21509e-30
AOC3	-3.91559	7.73801e-33	2.52324e-30
LDHA	1.56593	8.95266e-33	2.87932e-30
SLC39A8	4.37835	1.36971e-32	4.34567e-30
DENND6A	1.02356	1.5388e-32	4.81706e-30
ABCB10	1.05305	2.49766e-32	7.7158e-30
MMGT1	0.766509	3.82177e-32	1.16529e-29
CMPK1	0.944257	4.23647e-32	1.27518e-29
LIMD2	-1.67655	6.35188e-32	1.88771e-29
MTDH	0.933338	1.03232e-31	3.0296e-29
AMPH	7.103	1.44538e-31	4.18946e-29
FCHO1	-1.62251	1.7668e-31	5.05866e-29
LEPROT	0.964242	2.89584e-31	8.19138e-29
SGK3	1.20837	3.10809e-31	8.68712e-29
SSR1	0.614733	4.04828e-31	1.11818e-28
.10269	-2.93934	6.76961e-31	1.8481e-28
CBX3	0.907951	6.9934e-31	1.88725e-28
MAP3K14	-1.26044	9.13428e-31	2.43698e-28
C15orf39	-1.83863	1.10215e-30	2.90746e-28
TMEM167A	1.19533	1.45932e-30	3.80687e-28
ABTB1	-2.40898	1.53086e-30	3.94961e-28
GRB10	3.12319	2.02986e-30	5.18011e-28
PACERR	-4.89948	2.21315e-30	5.58713e-28
CCL3L3	-6.14628	2.57771e-30	6.43825e-28
IARS2	0.937912	5.43566e-30	1.34335e-27
IER3	-3.05457	7.03423e-30	1.72031e-27
FGD3	-1.43738	7.27483e-30	1.76081e-27
CLEC9A	-4.58879	1.00996e-29	2.41959e-27
CSNK1G2	-1.20084	1.24161e-29	2.94449e-27
PPCDC	-2.20457	1.37372e-29	3.22523e-27
INSIG2	1.03711	1.52131e-29	3.53637e-27
RAB13	2.62874	2.25866e-29	5.19891e-27
ANP32E	1.12593	3.76571e-29	8.58363e-27
RGS14	-1.70992	4.08414e-29	9.21996e-27
ARHGAP25	-1.84347	4.31849e-29	9.65615e-27
FKBP8	-1.4651	5.05772e-29	1.12024e-26
DESI2	0.905455	6.52569e-29	1.43187e-26
MPZL3	-2.16782	6.90301e-29	1.50064e-26
SEM1	0.984273	7.86716e-29	1.69454e-26
CUL4A	0.762771	8.03438e-29	1.71483e-26
HLA-C	-1.63136	8.60636e-29	1.82036e-26
ICAM3	-2.12617	1.05112e-28	2.19209e-26
AP5Z1	-1.03484	1.05505e-28	2.19209e-26
STT3B	0.730037	1.08541e-28	2.23537e-26
EPS15	0.731551	1.1347e-28	2.31657e-26
P2RY10	-5.09708	1.17229e-28	2.3524e-26
USP19	-0.666224	1.17153e-28	2.3524e-26
IL16	-1.04799	1.20596e-28	2.39946e-26
TMX1	1.0546	1.32248e-28	2.58743e-26
ETFDH	0.936055	1.31419e-28	2.58743e-26
USP3-AS1	1.71735	1.55054e-28	3.00856e-26
DGLUCY	-1.47038	1.95524e-28	3.76271e-26
.1930	-2.53283	2.03409e-28	3.88263e-26
SLC30A7	0.796229	2.14184e-28	4.05533e-26
.15555	-1.66585	2.24779e-28	4.22188e-26
CRLS1	1.3646	2.7219e-28	5.07181e-26
ARAP3	-1.67661	2.74892e-28	5.08182e-26
DGCR2	-1.19106	2.77433e-28	5.08872e-26
MALAT1	-2.30016	2.82364e-28	5.13903e-26
MRPL42	0.924342	2.97193e-28	5.36731e-26
LINC02218	-3.76165	3.4451e-28	6.17436e-26
VAMP7	0.737039	3.7868e-28	6.73534e-26
FYTTD1	0.949675	4.12157e-28	7.27565e-26
LTB	-3.7047	4.23142e-28	7.41383e-26
MAN2A1	0.845239	4.34609e-28	7.55834e-26
ANXA1	1.31491	4.42275e-28	7.6351e-26
CSF2RB	-1.98341	6.07946e-28	1.04185e-25
PRDX3	0.846786	6.57846e-28	1.1192e-25
MIR142HG	-1.62976	6.65293e-28	1.12372e-25
GLO1	0.948029	7.4102e-28	1.24269e-25
ARHGAP27	-1.06766	7.51771e-28	1.25178e-25
CMAS	1.08617	8.30066e-28	1.37241e-25
AGAP7P	-4.76676	8.54586e-28	1.40307e-25
MYH10	-2.44735	8.81581e-28	1.43734e-25
PABIR2	0.777674	9.30086e-28	1.50597e-25
ASF1B	-1.71634	1.76579e-27	2.83954e-25
C11orf58	0.571687	1.78954e-27	2.85815e-25
TNFAIP2	-1.42417	1.92674e-27	3.05648e-25
ABCA7	-1.59009	2.21407e-27	3.48872e-25
CBX4	-1.42724	2.79126e-27	4.36888e-25
IDH1	1.58082	2.96148e-27	4.60461e-25
TGM3	-7.74763	3.75063e-27	5.79324e-25
NUS1	1.21611	5.96228e-27	9.14917e-25
CSF3R	-2.06693	6.20611e-27	9.4615e-25
H2AC18	-2.50275	6.36992e-27	9.64858e-25
CCDC47	0.814173	6.59109e-27	9.91959e-25
UBP1	0.737191	6.72123e-27	1.0051e-24
PBXIP1	-1.97741	7.22464e-27	1.07355e-24
TARS1	0.722836	8.50768e-27	1.25625e-24
VPS26A	1.02341	8.95706e-27	1.31434e-24
C1D	0.918221	9.10092e-27	1.32715e-24
LIMS1	1.10818	1.02538e-26	1.48603e-24
CNPY3	-0.890228	1.33901e-26	1.92867e-24
NUDT16L1	-0.887249	1.44023e-26	2.06181e-24
.15049	-2.82031	1.66562e-26	2.37002e-24
RNF19B	-1.51711	2.50274e-26	3.53972e-24
ITGAV	1.22312	2.69098e-26	3.78316e-24
MXD3	-2.14411	3.11434e-26	4.35229e-24
PACS1	-1.33799	3.36669e-26	4.67711e-24
SUGT1	0.7861	3.83656e-26	5.29851e-24
USP14	0.959877	4.4868e-26	6.16029e-24
.1467	-2.3637	4.85762e-26	6.63065e-24
PARP10	-1.64549	6.67972e-26	9.06511e-24
COX6C	0.945463	8.70569e-26	1.17467e-23
ATP2B1-AS1	-2.20363	9.13263e-26	1.22523e-23
CPSF3	0.882047	1.05655e-25	1.40941e-23
IDE	1.09053	1.06976e-25	1.41897e-23
PCNX3	-0.697381	1.12182e-25	1.47967e-23
.9069	2.06687	1.13661e-25	1.4908e-23
VPS35L	0.721751	1.15186e-25	1.50241e-23
RNF115	0.801415	1.1589e-25	1.50324e-23
GMFB	1.15784	1.28253e-25	1.65446e-23
GPR68	-3.97548	1.34752e-25	1.7288e-23
HAUS2	0.874561	1.38573e-25	1.76816e-23
TGFB1	-0.934604	1.41806e-25	1.79963e-23
DEF8	-0.982894	1.43777e-25	1.81484e-23
NAA50	0.782318	1.46088e-25	1.83414e-23
RAB37	-2.59625	1.55963e-25	1.94771e-23
SLC25A16	0.851198	1.66056e-25	2.06278e-23
VPS54	0.96762	1.69947e-25	2.10001e-23
LRCH4	-1.23523	1.97393e-25	2.42638e-23
CNOT6	0.847745	2.04549e-25	2.50126e-23
MGST1	1.84615	2.10493e-25	2.56054e-23
BTF3L4	0.775668	2.11579e-25	2.56054e-23
UBA6	0.87979	2.23976e-25	2.69667e-23
CPNE8	1.28406	2.61404e-25	3.13125e-23
DHCR24	3.11953	2.71604e-25	3.22554e-23
ZNF66	-2.95632	2.72024e-25	3.22554e-23
RHOT2	-0.799504	3.05455e-25	3.58993e-23
DEDD2	-1.36002	3.05812e-25	3.58993e-23
IL1B	-4.80657	3.6139e-25	4.21127e-23
RBBP4	0.725106	3.62329e-25	4.21127e-23
EIF2S2	0.721289	4.81514e-25	5.56895e-23
.16980	-4.63648	6.0466e-25	6.95893e-23
CLEC12A-AS1	-1.45553	6.35961e-25	7.28346e-23
ARMT1	1.11822	7.29456e-25	8.31367e-23
BRPF1	-0.624143	8.03317e-25	9.11124e-23
PPM1F	-0.942629	8.47053e-25	9.56112e-23
CBX7	-1.80097	8.95719e-25	1.0062e-22
MRPL22	0.935487	9.05203e-25	1.01202e-22
SNX14	0.590426	9.62316e-25	1.07077e-22
NOTCH1	-1.66582	9.89281e-25	1.09214e-22
PTPN11	0.872311	9.90828e-25	1.09214e-22
KDM4B	-1.28276	1.00211e-24	1.09942e-22
ATF2	0.674779	1.0163e-24	1.1098e-22
TSC22D4	-1.26787	1.22917e-24	1.33604e-22
DHX34	-1.87954	1.38098e-24	1.49413e-22
TMEM181	0.952401	1.53975e-24	1.65827e-22
DHX36	0.829886	1.66689e-24	1.78699e-22
FLVCR2	1.49735	1.74962e-24	1.86716e-22
NDE1	-1.33214	1.87443e-24	1.99131e-22
SEC22C	0.948188	2.45496e-24	2.59628e-22
MAP4K2	-0.88636	2.48296e-24	2.61412e-22
SAP25	-1.48679	2.61838e-24	2.74439e-22
SMAD2	0.525721	3.15409e-24	3.29119e-22
CCDC88B	-1.23122	3.26152e-24	3.38823e-22
CBFA2T3	-1.4149	3.32019e-24	3.43399e-22
KLHDC7B-DT	-3.14828	3.51449e-24	3.619e-22
USO1	0.742261	3.61748e-24	3.70879e-22
C16orf54	-1.75269	4.06147e-24	4.14588e-22
NORAD	0.972336	4.30842e-24	4.37892e-22
MGRN1	-1.12051	4.63488e-24	4.69042e-22
TANGO2	-0.787111	4.66221e-24	4.69783e-22
NCEH1	1.15455	4.81294e-24	4.82898e-22
RGL2	-1.04099	4.90146e-24	4.89687e-22
HDAC5	-1.26783	6.29739e-24	6.26483e-22
TMEM144	1.80492	6.76801e-24	6.70461e-22
RNASE1	5.54617	7.46532e-24	7.36432e-22
SPTLC2	1.09179	7.53005e-24	7.3971e-22
PDCD4-AS1	-2.28261	7.9931e-24	7.81925e-22
FZR1	-0.96754	8.17466e-24	7.96368e-22
RIOK3	0.840954	8.81785e-24	8.55477e-22
MS4A4A	2.98027	9.3677e-24	9.05082e-22
TMEM175	-1.14388	9.85893e-24	9.48639e-22
GTF2A1	0.656944	9.98683e-24	9.57024e-22
CELF2-AS1	-2.6263	1.09651e-23	1.0465e-21
KPNA3	0.93087	1.11303e-23	1.05797e-21
ARHGEF2	-0.702282	1.12304e-23	1.06318e-21
DYNC1LI2	0.910205	1.15473e-23	1.08878e-21
TRANK1	-2.63475	1.2871e-23	1.20874e-21
PPP1CC	0.757669	1.36992e-23	1.2814e-21
STK40	-1.58628	1.41732e-23	1.32047e-21
LMF2	-1.09134	1.48682e-23	1.37974e-21
.8958	1.26649	1.55633e-23	1.43857e-21
KTN1	0.836378	1.64576e-23	1.51526e-21
COL18A1	-3.67139	1.70287e-23	1.56172e-21
UBALD1	-1.28517	2.06278e-23	1.88443e-21
PGGHG	-2.25832	2.20917e-23	2.00259e-21
UBTD2	1.24966	2.20089e-23	2.00259e-21
YDJC	-1.28148	2.37534e-23	2.14494e-21
CPSF2	0.752501	2.65603e-23	2.3892e-21
.20858	-1.58781	2.80704e-23	2.51541e-21
KCTD3	1.1276	2.84402e-23	2.53873e-21
TMOD3	0.989383	2.8547e-23	2.53873e-21
UBC	-0.922667	4.1516e-23	3.67816e-21
MAP3K11	-1.1025	4.47893e-23	3.95324e-21
DYNC1I2	0.750308	4.55549e-23	4.00576e-21
.7398	-3.69008	4.89364e-23	4.28705e-21
MFSD1	0.944641	6.17827e-23	5.39232e-21
PIK3CD	-1.29705	6.42628e-23	5.58801e-21
ZNF646	-1.07832	6.91769e-23	5.99312e-21
RNASE2	2.47966	7.44724e-23	6.42817e-21
CFD	-1.62673	7.5046e-23	6.45396e-21
NRAS	1.01492	7.60452e-23	6.51602e-21
IRAK3	1.4126	7.70442e-23	6.55652e-21
E4F1	-0.784486	7.70764e-23	6.55652e-21
.8593	-4.60294	7.79108e-23	6.60357e-21
TOP2B	0.550982	8.26441e-23	6.97956e-21
ZNF574	-1.57372	8.3856e-23	7.05653e-21
RPS6KC1	0.830572	8.67592e-23	7.27476e-21
NDUFA5	0.837061	9.17654e-23	7.66714e-21
MIB2	-1.09078	9.31814e-23	7.75784e-21
.16377	-3.18239	9.77978e-23	8.11341e-21
ADAM8	-2.42499	9.90842e-23	8.1912e-21
BTG2-DT	-3.10245	9.94791e-23	8.19498e-21
PRPS2	0.850502	1.0786e-22	8.85431e-21
ARHGAP4	-1.02467	1.08885e-22	8.90734e-21
GHRL	-2.60419	1.13175e-22	9.2261e-21
UNC93B1	-1.07455	1.24675e-22	1.01284e-20
EIF2A	0.764266	1.25896e-22	1.01924e-20
KDM6B	-1.91191	1.2772e-22	1.03045e-20
PRR33	-1.99585	1.30058e-22	1.04572e-20
HSDL1	0.723382	1.37354e-22	1.09793e-20
TOPORS	-1.23398	1.37486e-22	1.09793e-20
PRKD2	-1.83977	1.41445e-22	1.12571e-20
ABHD17B	1.01027	1.42436e-22	1.12977e-20
ACTR2	0.806233	1.4605e-22	1.15454e-20
MTCH2	0.771656	1.58239e-22	1.24669e-20
EVI5	0.713356	1.67297e-22	1.31365e-20
PIGQ	-0.973201	1.77017e-22	1.38533e-20
ZER1	-1.10254	1.78059e-22	1.38886e-20
WASF1	2.56152	2.03402e-22	1.58128e-20
CD164	1.15346	2.05972e-22	1.59598e-20
ELL	-1.40573	2.11981e-22	1.63714e-20
CASS4	-2.99045	2.17453e-22	1.67389e-20
KLHL22	-1.10016	2.28253e-22	1.75128e-20
DEK	0.879767	2.32697e-22	1.77957e-20
EDNRB	4.87078	2.52613e-22	1.9256e-20
TMCC1	-1.7161	2.60475e-22	1.97911e-20
AXIN1	-0.771196	2.79978e-22	2.12042e-20
PDS5A	0.754639	2.80902e-22	2.12059e-20
ACTR6	0.823959	3.26696e-22	2.45053e-20
RGS19	-1.34293	3.25873e-22	2.45053e-20
ZNF639	0.911329	3.33769e-22	2.49562e-20
RUNX1	1.66963	3.351e-22	2.49761e-20
MAOA	8.87102	4.05087e-22	3.00969e-20
DYRK1B	-1.34911	4.20035e-22	3.11091e-20
TPP1	0.657334	4.41356e-22	3.25854e-20
.11326	1.42208	4.51722e-22	3.32461e-20
SLC25A46	0.804863	4.68101e-22	3.4344e-20
API5	0.798808	4.71093e-22	3.44559e-20
S1PR4	-2.17543	4.89788e-22	3.5712e-20
LAMC1	3.56666	4.9166e-22	3.57374e-20
.11693	1.81706	5.08202e-22	3.68258e-20
TMEM165	1.02419	5.1014e-22	3.68525e-20
PAFAH1B1	0.569287	5.47891e-22	3.94582e-20
AOC2	-3.56695	5.59519e-22	4.01724e-20
SLC30A1	1.22813	5.67317e-22	4.06082e-20
MYO1F	-1.01867	5.94573e-22	4.24297e-20
FMN1	3.15535	6.24206e-22	4.44094e-20
OTULINL	0.963941	6.40066e-22	4.54002e-20
PRKCI	1.01016	6.55731e-22	4.63712e-20
PI4KB	-0.47096	6.69941e-22	4.72339e-20
SERBP1	0.645109	7.74413e-22	5.44361e-20
CAMK2G	-1.28432	7.93686e-22	5.56244e-20
ZNF561-AS1	1.15002	8.13945e-22	5.68744e-20
TRAPPC5	-1.69187	8.70296e-22	6.06315e-20
SETP3	3.0391	8.78709e-22	6.10365e-20
BCAT1	3.06565	9.02275e-22	6.24886e-20
TRIQK	0.904113	9.46064e-22	6.53285e-20
CCDC85B	-1.4252	9.6027e-22	6.6115e-20
CORO7	-0.977328	1.04898e-21	7.20115e-20
PMAIP1	-2.98128	1.10854e-21	7.58781e-20
PSMC6	0.653594	1.13171e-21	7.7239e-20
ELOCP19	-3.24659	1.27481e-21	8.67537e-20
LHFPL2	2.3823	1.37164e-21	9.30734e-20
PDLIM2	-1.10002	1.43808e-21	9.72937e-20
.19631	-1.88509	1.44212e-21	9.72937e-20
ZNF460	-1.55117	1.4784e-21	9.9455e-20
FBXW11	0.736657	1.52557e-21	1.02335e-19
CMC1	0.820199	1.57594e-21	1.05413e-19
SDHC	0.944333	1.63953e-21	1.09355e-19
SLC45A4	-2.68385	1.67487e-21	1.11395e-19
SCYL1	-1.01102	1.75483e-21	1.16056e-19
CD200R1	-2.70485	1.7507e-21	1.16056e-19
SEPTIN5	-4.85394	1.76413e-21	1.16343e-19
PSD4	-1.0428	1.79242e-21	1.17878e-19
MED25	-1.5873	1.80214e-21	1.18186e-19
SCOC	0.942779	2.06384e-21	1.34971e-19
LRP10	-2.07423	2.26647e-21	1.47811e-19
EFCAB14	0.472094	2.37678e-21	1.54576e-19
PPP2CB	0.92244	2.39446e-21	1.55296e-19
LRRC58	1.01871	2.43744e-21	1.57648e-19
CDC40	0.685158	2.87566e-21	1.8548e-19
.20169	-3.04516	3.06962e-21	1.97448e-19
SFI1	-0.881666	3.20116e-21	2.05347e-19
UBE2K	1.01032	3.2971e-21	2.10925e-19
TNK2	-0.745529	3.61705e-21	2.30764e-19
.19380	-3.73537	3.73999e-21	2.3796e-19
HAUS6	0.799502	4.20725e-21	2.66967e-19
SEC63	0.607078	4.52301e-21	2.8623e-19
.12748	1.05874	4.80337e-21	3.03155e-19
TMEM30A	0.840396	5.00642e-21	3.15122e-19
AAK1	0.900816	5.10485e-21	3.20459e-19
SPSB3	-1.03859	5.12017e-21	3.20563e-19
XPC-AS1	-1.76859	5.16879e-21	3.22747e-19
SELP	-3.19079	5.20012e-21	3.23842e-19
TSEN34	-1.82781	5.97346e-21	3.71018e-19
CLIC4	1.44217	6.02542e-21	3.73258e-19
INTS13	0.848216	6.06411e-21	3.74667e-19
FAM199X	0.673718	6.18301e-21	3.8101e-19
KCTD12	1.07632	6.25549e-21	3.84467e-19
APOOL	0.914558	6.48666e-21	3.97634e-19
TASOR	0.845521	7.70508e-21	4.71093e-19
NADK2	1.05579	7.84214e-21	4.78228e-19
BROX	0.77321	8.37764e-21	5.0956e-19
REX1BD	-1.18542	8.69312e-21	5.27128e-19
CCN3	-3.71317	8.71137e-21	5.27128e-19
ANXA5	0.874471	9.66773e-21	5.83493e-19
RASSF7	-1.4679	9.89128e-21	5.95455e-19
GATAD2A	-0.759208	1.0074e-20	6.04901e-19
TECPR2	-2.0081	1.01873e-20	6.10148e-19
.7932	7.66728	1.08816e-20	6.50073e-19
MAU2	-0.771946	1.23572e-20	7.34488e-19
SLC35A1	0.944211	1.23393e-20	7.34488e-19
CDC7	1.58574	1.2959e-20	7.68311e-19
TST	-1.27868	1.33099e-20	7.87129e-19
LINC02977	1.25437	1.34515e-20	7.93505e-19
BLMH	1.03789	1.38966e-20	8.17708e-19
BMI1	0.957639	1.39782e-20	8.20448e-19
CORO1A	-1.07367	1.44112e-20	8.41659e-19
CCL4	-5.27471	1.43843e-20	8.41659e-19
AK3	1.36525	1.4575e-20	8.49113e-19
.16466	-3.86246	1.46675e-20	8.52383e-19
UNC119	-1.20397	1.49294e-20	8.65464e-19
SLC30A6	0.74523	1.53193e-20	8.85879e-19
R3HDM4	-2.07547	1.61996e-20	9.34482e-19
PSMB10	-1.12562	1.7494e-20	1.00668e-18
NXT2	1.01865	1.88607e-20	1.08267e-18
ULK1	-0.956885	1.93236e-20	1.10653e-18
NDUFB4	0.706531	2.04451e-20	1.16791e-18
H2BC18	-3.68057	2.09352e-20	1.193e-18
AIMP1	0.662888	2.11396e-20	1.20173e-18
TRPM7	0.682701	2.14743e-20	1.21781e-18
P2RY14	-4.06292	2.16342e-20	1.22392e-18
OIP5-AS1	1.09388	2.24271e-20	1.26573e-18
LAPTM4A	0.825536	2.26806e-20	1.27697e-18
TEX2	1.79153	2.51463e-20	1.41241e-18
CAND1	0.720195	2.58739e-20	1.4498e-18
C19orf25	-0.866316	2.87106e-20	1.60492e-18
DHX29	0.625584	2.95889e-20	1.65009e-18
USP20	-0.831393	3.0433e-20	1.69314e-18
METAP1	0.72862	3.34943e-20	1.85574e-18
SELENOF	0.535069	3.35137e-20	1.85574e-18
.12394	1.46932	3.39869e-20	1.87751e-18
SEC23A	1.04624	3.63686e-20	2.00437e-18
LPAR2	-1.95532	3.66431e-20	2.01477e-18
ZC3H15	0.575447	3.68848e-20	2.02332e-18
HNRNPD	0.564809	3.71471e-20	2.03296e-18
DBNDD2	1.51934	3.74852e-20	2.04669e-18
MEGF6	-2.39538	3.95455e-20	2.15417e-18
CAPRIN1	0.557509	4.06686e-20	2.21023e-18
OPA1	0.630122	4.1725e-20	2.2624e-18
TRAPPC14	-1.30463	4.27635e-20	2.31337e-18
.5922	-2.94924	4.3717e-20	2.35951e-18
ECPAS	0.55212	4.78999e-20	2.57935e-18
CBFB	0.863489	5.08107e-20	2.72982e-18
UBE3A	0.861907	5.10065e-20	2.73409e-18
UBA2	0.618475	5.11293e-20	2.73443e-18
CCDC71	-0.950098	5.47314e-20	2.92042e-18
CSRNP1	-2.36184	5.69653e-20	3.03272e-18
RCHY1	0.871837	5.91807e-20	3.14354e-18
RUNX2	-1.29638	6.26393e-20	3.31974e-18
XKR8	-1.99492	6.78422e-20	3.58738e-18
CSNK1G3	0.737484	7.34963e-20	3.87763e-18
CDC42BPA	2.37206	7.54467e-20	3.96984e-18
SLC16A4-AS1	1.78786	7.55821e-20	3.96984e-18
POLM	-0.907525	8.46961e-20	4.43861e-18
TCEA1	0.756984	8.57159e-20	4.48204e-18
AZIN1	0.756376	8.84434e-20	4.61439e-18
PLPPR2	-1.01423	9.30317e-20	4.84301e-18
TCF12	0.800639	9.50884e-20	4.93913e-18
MBOAT7	-2.17428	9.82993e-20	5.09464e-18
SGK1	-2.24523	1.00005e-19	5.16145e-18
AKAP17A	-0.857805	1.00028e-19	5.16145e-18
SYT11	1.01789	1.00875e-19	5.19374e-18
IPO7	0.894607	1.02988e-19	5.29094e-18
B4GALT6	1.62224	1.05093e-19	5.3873e-18
AGFG1	1.67105	1.05533e-19	5.39803e-18
CASD1	0.773986	1.09702e-19	5.59908e-18
CCL3	-4.52103	1.13675e-19	5.7893e-18
MMP14	1.63412	1.14551e-19	5.82126e-18
CYCS	1.1835	1.17035e-19	5.93467e-18
RHOF	-1.2789	1.26022e-19	6.3766e-18
ITPKB	-0.832449	1.27249e-19	6.42483e-18
JMJD1C	-1.28092	1.28339e-19	6.46595e-18
SLC16A7	1.64634	1.3009e-19	6.54016e-18
MARCHF1	1.17351	1.34378e-19	6.74128e-18
TMCO6	-1.09957	1.43345e-19	7.17582e-18
OSTC	0.730358	1.48325e-19	7.40931e-18
TCAIM	0.83143	1.56701e-19	7.81109e-18
ARRDC1	-0.769752	1.59713e-19	7.94437e-18
TMEM87B	0.832508	1.61299e-19	8.00631e-18
SEPTIN10	1.35041	1.679e-19	8.31638e-18
VSIG4	5.10105	1.73774e-19	8.58918e-18
CHERP	-0.710583	1.74487e-19	8.60632e-18
BLOC1S5	0.756453	1.91217e-19	9.41171e-18
CHST7	-1.97885	2.00932e-19	9.86919e-18
CEP63	-1.24635	2.22812e-19	1.0921e-17
DRAM1	1.35012	2.23363e-19	1.09252e-17
.6016	-2.37547	2.3731e-19	1.15833e-17
YJU2B	-0.640558	2.40467e-19	1.1713e-17
UNC13D	-1.09782	2.49979e-19	1.21511e-17
SCD	2.76743	2.51858e-19	1.22172e-17
ZDHHC18	-2.81959	2.59901e-19	1.25814e-17
SUCLA2	0.875585	2.78317e-19	1.34451e-17
PDHX	0.831154	2.86619e-19	1.38177e-17
CHCHD7	1.05669	2.91369e-19	1.4018e-17
FEM1B	0.80638	2.94896e-19	1.41586e-17
PANX2	-2.24809	3.03426e-19	1.45384e-17
PHF6	0.903822	3.32565e-19	1.59022e-17
UGP2	0.89585	3.42611e-19	1.63492e-17
SLC35B4	1.13692	3.62909e-19	1.72827e-17
RALA	0.845497	3.67277e-19	1.74553e-17
ECHDC1	0.883579	4.24068e-19	2.01137e-17
DPY19L1	0.998561	4.96838e-19	2.35176e-17
TACC3	-0.845701	5.03571e-19	2.37406e-17
TIAL1	0.594658	5.02788e-19	2.37406e-17
TNF	-4.43379	5.72654e-19	2.69434e-17
UBN1	-1.19148	5.93734e-19	2.78794e-17
FAR1	0.941979	6.21005e-19	2.91017e-17
COMMD5	-0.809793	6.34846e-19	2.96911e-17
SEPTIN2	0.633891	6.5492e-19	3.0569e-17
SPTLC1	0.794184	6.77425e-19	3.15567e-17
ERLEC1	0.820648	6.85669e-19	3.18775e-17
RFX1	-0.921706	7.24789e-19	3.36296e-17
HOXA10	5.36587	7.33046e-19	3.39456e-17
FDX1	0.847193	8.02265e-19	3.7005e-17
LAMTOR4	-1.05589	8.01205e-19	3.7005e-17
RNASE2CP	2.40889	8.04949e-19	3.70561e-17
HOXA9	4.05752	8.67676e-19	3.98656e-17
TMEM140	-2.02539	8.84434e-19	4.04855e-17
SMIM13	1.13824	8.84617e-19	4.04855e-17
HOOK3	0.831696	9.19931e-19	4.20197e-17
MCFD2	0.600568	9.38003e-19	4.2762e-17
IER3IP1	0.882031	9.77682e-19	4.44845e-17
S100PBP	0.514287	1.0321e-18	4.68397e-17
BANP	-1.43228	1.03343e-18	4.68397e-17
HINT3	0.80371	1.10854e-18	5.01469e-17
SLC44A1	1.15078	1.12678e-18	5.08739e-17
PDLIM7	-1.71096	1.14547e-18	5.16186e-17
NDUFA12	0.961139	1.17033e-18	5.26382e-17
CCL5	-5.06559	1.2306e-18	5.52428e-17
RAB6A	0.743308	1.26545e-18	5.65911e-17
ANKUB1	-3.89286	1.2643e-18	5.65911e-17
RAB11FIP4	-1.67378	1.38537e-18	6.18362e-17
EPS15L1	-1.02977	1.41552e-18	6.30619e-17
PROSER1	0.732244	1.42704e-18	6.34544e-17
C11orf68	-0.928175	1.47401e-18	6.54191e-17
ARL4A	2.92638	1.6237e-18	7.19271e-17
H3P6	-2.35563	1.66997e-18	7.38371e-17
CSGALNACT2	1.36373	1.681e-18	7.41853e-17
CCDC6	0.951738	1.70149e-18	7.49486e-17
RBM42	-0.715991	1.82747e-18	8.03471e-17
ADPRS	-1.08254	1.85944e-18	8.15999e-17
P2RY1	3.32459	1.97332e-18	8.64359e-17
ABHD18	0.791917	2.07089e-18	9.05409e-17
UEVLD	0.848341	2.16754e-18	9.45901e-17
SLC17A5	0.882433	2.33032e-18	1.01317e-16
CPTP	-1.00764	2.32821e-18	1.01317e-16
SIN3B	-0.940204	2.33568e-18	1.01362e-16
PPIF	-1.60524	2.43436e-18	1.0545e-16
TSPEAR	-7.35701	2.47042e-18	1.06815e-16
NMNAT2	3.02007	2.53247e-18	1.09297e-16
ORAI2	-1.52234	2.60543e-18	1.12239e-16
CD37	-0.920762	2.62864e-18	1.13032e-16
ZDHHC12	-0.995523	2.63747e-18	1.13204e-16
RB1	1.07154	2.67522e-18	1.14614e-16
PYCARD	-1.43624	2.79511e-18	1.19533e-16
AZI2	0.789041	2.8091e-18	1.19913e-16
GPR132	-1.31029	2.86222e-18	1.21959e-16
CUL2	0.637953	3.01924e-18	1.28197e-16
ORMDL1	1.02117	3.01955e-18	1.28197e-16
RDX	1.10886	3.08041e-18	1.30545e-16
TTC33	0.900717	3.17695e-18	1.34394e-16
FBXO3	0.641892	3.33149e-18	1.40678e-16
IBTK	0.908824	3.43207e-18	1.44665e-16
.18494	-4.95288	3.5071e-18	1.47562e-16
HACE1	1.10488	3.57994e-18	1.50358e-16
RGL1	2.64035	3.65797e-18	1.5336e-16
PTPN2	0.863799	3.84249e-18	1.60809e-16
SLC33A1	0.732136	4.01039e-18	1.67537e-16
GASK1B	1.85641	4.08883e-18	1.70511e-16
JUND	-1.72268	4.2791e-18	1.78129e-16
LRCH3	0.583991	4.35277e-18	1.80875e-16
ITGB1	0.689447	4.38149e-18	1.81747e-16
SMARCA5	0.47675	4.72066e-18	1.9547e-16
EPAS1	2.25121	4.75832e-18	1.96337e-16
CCR3	-5.20153	4.75476e-18	1.96337e-16
OSM	-4.84198	4.80555e-18	1.97938e-16
LNPK	1.17592	4.82025e-18	1.98196e-16
DTWD1	1.11852	4.95598e-18	2.0342e-16
BTN2A1	-0.887567	5.1279e-18	2.1011e-16
VAMP4	1.00386	5.13979e-18	2.1023e-16
DCUN1D1	0.671988	5.23481e-18	2.13744e-16
SWAP70	1.2129	5.29688e-18	2.15903e-16
TRMT61A	-1.46168	5.43387e-18	2.21103e-16
PSMG2	0.723494	5.51612e-18	2.24062e-16
SNRPB2	0.808064	5.67284e-18	2.30029e-16
SCP2	0.794216	5.91749e-18	2.39536e-16
BBS5	-1.41671	6.15775e-18	2.48832e-16
APC	-0.817272	6.19029e-18	2.49717e-16
GMIP	-1.15375	6.22338e-18	2.50622e-16
PPP1R12B	-1.26689	6.58723e-18	2.6482e-16
EZH2	0.90768	6.70135e-18	2.68948e-16
HEXD	-1.15194	6.82657e-18	2.73505e-16
KRT23	-4.10548	6.91942e-18	2.7616e-16
TBCC	-1.06137	6.9281e-18	2.7616e-16
TSN	0.558108	6.91271e-18	2.7616e-16
SLC11A2	1.04625	7.07382e-18	2.8149e-16
USP7	0.566063	7.44213e-18	2.95645e-16
.15434	-4.83738	7.60368e-18	3.01553e-16
CYTH4	-1.58704	7.88251e-18	3.12084e-16
RNF44	-0.804875	7.90865e-18	3.12591e-16
EGLN2	-1.16298	7.94749e-18	3.13598e-16
.16283	-2.79735	8.02744e-18	3.16222e-16
NUAK2	-2.00307	8.34856e-18	3.28321e-16
ZBTB17	-0.796876	8.75681e-18	3.438e-16
DLD	0.842388	9.39699e-18	3.68318e-16
PSMD5	0.86755	9.57328e-18	3.74603e-16
.19270	-4.06333	9.72928e-18	3.80073e-16
ATG16L2	-1.29806	1.03309e-17	4.02907e-16
CALU	0.845286	1.05831e-17	4.12058e-16
ZNF207	0.711067	1.07088e-17	4.16261e-16
HLA-E	-1.25524	1.09079e-17	4.23298e-16
AMMECR1	1.06163	1.13281e-17	4.38879e-16
GNG7	-2.76	1.15916e-17	4.48349e-16
ANKRD12	-0.607022	1.19562e-17	4.61691e-16
UPF1	-0.981481	1.26226e-17	4.86625e-16
PSMA1	0.823666	1.26627e-17	4.87369e-16
SNAPC4	-0.785651	1.33037e-17	5.11203e-16
AMPD2	-1.81682	1.36967e-17	5.25445e-16
PTGFR	4.79567	1.38361e-17	5.29926e-16
RBM27	0.628814	1.39231e-17	5.32388e-16
LINC01506	-2.40654	1.4285e-17	5.4534e-16
ST6GALNAC3	1.53136	1.49251e-17	5.68852e-16
ANXA2	0.848156	1.51869e-17	5.7789e-16
SKI	-0.963269	1.60528e-17	6.0985e-16
TTL	0.744352	1.61453e-17	6.12374e-16
.7659	2.26812	1.68189e-17	6.36896e-16
FKBP3	0.773815	1.75665e-17	6.64132e-16
ZNF746	-1.08285	1.76041e-17	6.64485e-16
MAPK6	1.22127	1.83087e-17	6.89971e-16
BAIAP3	-4.00182	1.871e-17	7.03963e-16
SUMO1	0.800316	1.93118e-17	7.25342e-16
TLK1	0.782575	1.934e-17	7.25342e-16
SLC35D2	0.846758	2.08532e-17	7.80846e-16
TNRC18	-0.914866	2.10659e-17	7.87555e-16
NUBP2	-0.909048	2.13885e-17	7.98344e-16
HLA-A	-1.11149	2.1593e-17	8.047e-16
SUSD6	-0.89479	2.19713e-17	8.175e-16
IAH1	0.89397	2.21328e-17	8.22205e-16
.738	-3.14222	2.34691e-17	8.70468e-16
METAP2	0.727987	2.35617e-17	8.72526e-16
SRGAP1	3.53106	2.37105e-17	8.76653e-16
H2AZ2	0.477967	2.41059e-17	8.8987e-16
BAZ2B	-1.03206	2.44819e-17	9.02332e-16
PTBP2	1.99684	2.5653e-17	9.44015e-16
ARID3B	-0.966793	2.5781e-17	9.47238e-16
TMEM87A	0.547658	2.60221e-17	9.54603e-16
RECQL	0.664506	2.65007e-17	9.70646e-16
PHKG2	-0.540717	2.71698e-17	9.93604e-16
RBCK1	-1.1045	2.9253e-17	1.06812e-15
DBNL	-0.692204	2.93919e-17	1.07153e-15
ZNF408	-0.893526	2.95659e-17	1.0762e-15
SEC61G	1.01558	2.97951e-17	1.08286e-15
YWHAQ	0.635306	3.00063e-17	1.08885e-15
COPS2	0.838109	3.07776e-17	1.11512e-15
TRAPPC11	0.542544	3.115e-17	1.1267e-15
CEP19	-2.14685	3.12142e-17	1.1267e-15
XPOT	0.803992	3.12413e-17	1.1267e-15
FBXW2	0.994495	3.1295e-17	1.12691e-15
PCNP	0.641563	3.28532e-17	1.18121e-15
FMNL1	-1.0258	3.39754e-17	1.21969e-15
SNRNP70	-0.800513	3.49982e-17	1.25449e-15
G3BP1	0.84218	3.51708e-17	1.25875e-15
USP3	0.60997	3.59734e-17	1.28552e-15
ANG	1.66485	3.65732e-17	1.30496e-15
MDFIC	1.08211	3.77585e-17	1.34317e-15
LRRC57	0.611209	3.77493e-17	1.34317e-15
ATP5PB	0.615181	3.81094e-17	1.3536e-15
FN1	5.11736	3.90367e-17	1.38445e-15
MIRLET7BHG	-1.43464	3.95649e-17	1.40106e-15
MPHOSPH10P1.1	-1.85883	3.99415e-17	1.41227e-15
PGAP6	-0.980909	4.05025e-17	1.42995e-15
SFN	-4.09865	4.08859e-17	1.44132e-15
CCAR1	0.760619	4.11785e-17	1.44946e-15
REM2	-3.6305	4.15079e-17	1.45887e-15
CISD2	1.0404	4.34238e-17	1.52392e-15
LYPLA1	0.978638	4.37843e-17	1.53428e-15
FAM174A	-1.62022	4.41647e-17	1.5453e-15
RASAL3	-0.993517	4.45189e-17	1.55538e-15
.18036	-5.73971	4.62175e-17	1.61233e-15
TELO2	-0.952884	4.66205e-17	1.62397e-15
OXER1	-2.21081	4.86101e-17	1.69077e-15
TRADD	-0.868847	4.92471e-17	1.71039e-15
CFAP92	-2.23502	4.94019e-17	1.71071e-15
STARD4	2.06322	4.93763e-17	1.71071e-15
KIF21B	-1.52399	5.08165e-17	1.7571e-15
.19247	-2.99709	5.21092e-17	1.79915e-15
BORCS7	0.86848	5.30951e-17	1.83049e-15
ZBTB46	-1.48011	5.39699e-17	1.85792e-15
SOCS6	1.22793	5.46983e-17	1.88024e-15
HNRNPA2B1	0.656417	5.58447e-17	1.91404e-15
FBXW5	-0.638874	5.57877e-17	1.91404e-15
SNX1	0.56911	5.68204e-17	1.94465e-15
NCKAP1L	0.59638	5.96384e-17	2.03812e-15
ADRM1	-0.773314	6.18175e-17	2.10952e-15
USP1	0.532492	6.38233e-17	2.17481e-15
ZNF593	-1.49095	6.56779e-17	2.23476e-15
CHTF18	-1.5088	6.84593e-17	2.32603e-15
LST1	-1.02048	7.52143e-17	2.55185e-15
CPNE3	0.570246	7.80947e-17	2.64575e-15
SDC4	3.0459	7.86638e-17	2.66119e-15
GAPDH	0.814849	7.94128e-17	2.68267e-15
PIP4K2A	0.749505	8.02778e-17	2.70799e-15
STARD7	0.557753	8.09633e-17	2.7272e-15
RIC1	0.691871	8.34773e-17	2.80785e-15
USP16	0.559972	8.7267e-17	2.93112e-15
YPEL3-DT	-4.64836	9.47552e-17	3.17809e-15
HMGXB4	0.607794	9.67198e-17	3.23935e-15
OGFOD2	-0.907089	1.03594e-16	3.46463e-15
LINC02863	-3.36438	1.0503e-16	3.50767e-15
KLF9	2.72418	1.14544e-16	3.81998e-15
.1387	1.81428	1.18366e-16	3.94183e-15
COMMD8	0.964051	1.1988e-16	3.98096e-15
MYL6B	1.50706	1.19732e-16	3.98096e-15
SLC1A3	3.39567	1.21526e-16	4.02992e-15
LATS1	0.606226	1.22686e-16	4.06267e-15
MFGE8	6.03104	1.25829e-16	4.16085e-15
DENND3	-1.25442	1.27148e-16	4.19856e-15
TEX10	0.70792	1.32131e-16	4.357e-15
PAXX	-0.965976	1.33606e-16	4.39943e-15
SMIM29	-0.96557	1.36385e-16	4.48466e-15
MED16	-0.971945	1.38069e-16	4.53367e-15
STRADB	0.909308	1.42024e-16	4.65703e-15
MMP25-AS1	-2.63188	1.47223e-16	4.82079e-15
ZBTB16	2.897	1.48695e-16	4.86219e-15
SETD1B	-0.620193	1.51763e-16	4.95562e-15
CCDC117	0.787527	1.52432e-16	4.97055e-15
DCTN6	0.88639	1.614e-16	5.2557e-15
TSC2	-0.474134	1.62185e-16	5.27393e-15
PUM1	0.603383	1.70289e-16	5.5298e-15
PPP2R5E	0.661799	1.72556e-16	5.59567e-15
ZMAT3	0.711041	1.76163e-16	5.70476e-15
SLC25A24	1.18201	1.8134e-16	5.86063e-15
INKA2	-1.91778	1.81475e-16	5.86063e-15
RPUSD1	-0.826724	1.81871e-16	5.86533e-15
.12962	-2.58482	1.82849e-16	5.88878e-15
ZDHHC2	0.969536	1.83793e-16	5.91108e-15
SEC24A	0.928431	1.90892e-16	6.131e-15
NAIP	0.999663	1.95867e-16	6.28221e-15
GLRX2	0.8399	1.97156e-16	6.31491e-15
BCAP29	0.966841	2.03423e-16	6.50678e-15
RBL1	1.11708	2.06448e-16	6.59453e-15
TYK2	-0.662637	2.19297e-16	6.99546e-15
TRABD	-0.654552	2.3056e-16	7.34475e-15
METTL26	-0.993558	2.38011e-16	7.57183e-15
ATXN3	0.704924	2.38812e-16	7.58705e-15
SYTL1	-1.49849	2.4622e-16	7.81183e-15
PLEKHA3	0.616882	2.48044e-16	7.85907e-15
TREX1	-1.0878	2.51679e-16	7.96351e-15
STX12	0.855728	2.56013e-16	8.08973e-15
GLMN	1.0492	2.73842e-16	8.64148e-15
CDV3	0.54108	2.82e-16	8.88698e-15
SLC9A9	0.806874	2.96046e-16	9.31711e-15
AGGF1	0.66857	2.96673e-16	9.32434e-15
GOLPH3	0.810781	2.98799e-16	9.37863e-15
TMEM41B	0.791046	3.00008e-16	9.40398e-15
SRP54	0.712135	3.00514e-16	9.4073e-15
TYROBP	-1.06548	3.02416e-16	9.45422e-15
PAQR3	1.40496	3.08918e-16	9.64465e-15
PTGS2	-4.56537	3.24518e-16	1.01182e-14
ZFR	0.51686	3.51401e-16	1.09419e-14
GPBAR1	-1.39783	3.58064e-16	1.11346e-14
ABCD3	0.932635	3.66114e-16	1.13699e-14
ZNF800	0.634475	3.91789e-16	1.21512e-14
DIAPH2	0.78042	3.9662e-16	1.22848e-14
YME1L1	0.570936	4.08571e-16	1.26383e-14
AASDHPPT	0.65684	4.33932e-16	1.34051e-14
UBR1	0.819126	4.34914e-16	1.34177e-14
TNFRSF14	-1.05995	4.42598e-16	1.36369e-14
USF2	-0.578163	4.43627e-16	1.36507e-14
GCNT1	1.53695	4.50794e-16	1.38531e-14
PBRM1	0.811183	4.57469e-16	1.40398e-14
ID1	4.25882	4.7377e-16	1.45211e-14
ARHGAP18	1.21693	4.78243e-16	1.46391e-14
PPP4R3B	0.449694	4.8385e-16	1.47914e-14
.12980	-3.28817	4.84856e-16	1.48029e-14
.18303	-3.68104	4.95935e-16	1.51215e-14
MFSD12	-0.708747	4.98367e-16	1.5176e-14
CHI3L1	-6.5555	5.1547e-16	1.56764e-14
APOL2	-1.4956	5.37916e-16	1.63379e-14
UHMK1	0.792169	5.47292e-16	1.66012e-14
SLC26A6	0.866472	5.58411e-16	1.69166e-14
PITPNM1	-0.819225	5.6601e-16	1.71247e-14
TMED5	0.954494	5.79516e-16	1.75108e-14
ASPRV1	-3.67543	6.04926e-16	1.82551e-14
EXOC5	0.782063	6.19353e-16	1.86665e-14
RNASE4	1.85021	6.20199e-16	1.8668e-14
DPYD	1.02008	6.21874e-16	1.86944e-14
FTX	0.963759	6.27204e-16	1.88306e-14
PANK3	0.974062	6.74204e-16	2.02158e-14
REPIN1	-1.01626	6.78502e-16	2.03187e-14
CYP51A1	1.9783	6.85485e-16	2.05017e-14
ATP2C1	0.632921	7.06284e-16	2.10969e-14
PLBD1	1.55918	7.17573e-16	2.14068e-14
ANGEL2	0.691846	7.22867e-16	2.15374e-14
ZNF446	-1.01911	7.24957e-16	2.15723e-14
HEXB	0.705742	7.37041e-16	2.19041e-14
MYBPH	-6.34551	7.42771e-16	2.20465e-14
TP53INP2	-2.51093	7.44511e-16	2.20702e-14
NTNG2	-2.9672	7.53978e-16	2.23227e-14
PRPF4B	0.599213	7.55909e-16	2.23517e-14
.15786	-2.90766	7.75941e-16	2.29152e-14
DLEU1	-1.42544	7.88607e-16	2.326e-14
METTL9	1.28598	7.90022e-16	2.32725e-14
PSMC2	0.739162	7.93692e-16	2.33513e-14
ATP2A3	-1.52916	8.15596e-16	2.39357e-14
RAC2	-1.12063	8.14679e-16	2.39357e-14
ARMH3	0.515147	8.19362e-16	2.40162e-14
SNED1	-1.86301	8.21191e-16	2.40398e-14
EED	0.659918	8.34147e-16	2.43887e-14
KIAA1109	-0.852602	8.51166e-16	2.48553e-14
MSMO1	2.17192	8.56209e-16	2.49715e-14
.19605	-4.76002	8.58724e-16	2.50138e-14
CCNJ	0.768462	8.62819e-16	2.50709e-14
RCAN1	0.885445	8.61983e-16	2.50709e-14
EFR3A	0.784298	8.95506e-16	2.59885e-14
CDIPT	-0.865536	9.23851e-16	2.6778e-14
METTL14	0.459337	9.52625e-16	2.7578e-14
NUDT21	0.520886	9.53831e-16	2.75789e-14
DEF6	-1.17542	9.59383e-16	2.77053e-14
BEST1	-1.42124	9.67523e-16	2.7906e-14
ACTN1	-1.28901	9.93679e-16	2.86253e-14
PRRC1	0.798301	1.00347e-15	2.8872e-14
.13331	-1.94709	1.07322e-15	3.08408e-14
GMEB2	-0.653173	1.08754e-15	3.12142e-14
TBC1D23	0.56732	1.09444e-15	3.13739e-14
SIAE	1.24286	1.12406e-15	3.21837e-14
ALOX15	-7.21314	1.14223e-15	3.26641e-14
ARL8B	0.90097	1.15096e-15	3.28737e-14
GXYLT1	0.779123	1.20899e-15	3.44894e-14
PILRA	-1.02246	1.23849e-15	3.52881e-14
TMEM60	0.802856	1.24462e-15	3.54195e-14
HSD17B4	0.816571	1.33878e-15	3.80532e-14
CD163	2.57932	1.35952e-15	3.85959e-14
CWF19L1	0.66849	1.37155e-15	3.88904e-14
MTCO1P53	3.927	1.41302e-15	4.00011e-14
DRAIC	-2.69683	1.41413e-15	4.00011e-14
GFI1B	-5.13776	1.45984e-15	4.12444e-14
POLD4	-0.934967	1.46187e-15	4.12523e-14
AP4E1	0.85909	1.55635e-15	4.38655e-14
DDX50	0.544023	1.56715e-15	4.4117e-14
.11103	0.822563	1.67371e-15	4.70604e-14
AP5M1	0.509933	1.69423e-15	4.75674e-14
RERE	-1.05774	1.6958e-15	4.75674e-14
GLUD1	0.559727	1.71209e-15	4.79671e-14
ELK4	0.758896	1.75328e-15	4.90625e-14
SIGLEC16	1.56542	1.76389e-15	4.93006e-14
IREB2	0.544886	1.78567e-15	4.98502e-14
RAB14	0.607146	1.83271e-15	5.10419e-14
TNFRSF14-AS1	-0.941801	1.8318e-15	5.10419e-14
CCDC144BP.1	-2.6742	1.86587e-15	5.19039e-14
ARL1	0.86326	1.91226e-15	5.31314e-14
KDELR2	0.70524	1.97247e-15	5.47395e-14
XPO6	-2.11963	1.98507e-15	5.50242e-14
GUCY1A1	-2.71148	2.01806e-15	5.58726e-14
.11130	1.66369	2.08e-15	5.75197e-14
TYMP	-1.18452	2.16357e-15	5.97603e-14
HELZ2	-1.95327	2.16901e-15	5.98403e-14
FBRS	-0.931254	2.17558e-15	5.99511e-14
WDSUB1	0.976631	2.18231e-15	6.00659e-14
TUBB1	-5.17903	2.1897e-15	6.01989e-14
CCNG1	0.833828	2.19244e-15	6.02035e-14
SLFN11	1.0017	2.22294e-15	6.09699e-14
FAM20B	0.739176	2.31747e-15	6.34884e-14
CSNK2A2	0.996325	2.32753e-15	6.36896e-14
SHLD2	0.90563	2.34473e-15	6.40857e-14
MTERF2	-1.56939	2.41835e-15	6.60208e-14
TMEM86B	-1.32557	2.43119e-15	6.62943e-14
IRF1	-1.65937	2.49621e-15	6.79885e-14
LNPEP	0.525739	2.5932e-15	7.05483e-14
CEP131	-1.21451	2.59879e-15	7.06186e-14
LINC01765	-5.10644	2.62882e-15	7.13519e-14
PPARG	4.43384	2.63544e-15	7.14491e-14
RPS6KA5	-1.79319	2.64214e-15	7.14734e-14
ADSL	0.479572	2.64243e-15	7.14734e-14
DLG1	0.73409	2.71199e-15	7.32706e-14
C10orf105	-2.09281	2.73163e-15	7.37164e-14
SACM1L	0.507357	2.75602e-15	7.42892e-14
MAP4	0.600606	2.87944e-15	7.7527e-14
TMC8	-0.70218	3.02075e-15	8.12384e-14
GBP5	-2.6771	3.08083e-15	8.27594e-14
.19062	-4.35427	3.1016e-15	8.32223e-14
LARP4	1.13673	3.16165e-15	8.47365e-14
.19917	-6.19097	3.4081e-15	9.12377e-14
FBXO9	0.831757	3.49204e-15	9.33783e-14
XPO7	0.512506	3.54842e-15	9.47779e-14
PTGER2	1.40913	3.60442e-15	9.61643e-14
MIR124-1HG	9.03433	3.61971e-15	9.64625e-14
MTHFD2	0.920141	3.66702e-15	9.76126e-14
LRRC75A	-1.80432	3.81828e-15	1.01524e-13
HDAC2	0.488518	3.86553e-15	1.02664e-13
PITPNB	0.581319	3.91519e-15	1.03865e-13
RAB24	-1.03638	3.9232e-15	1.0396e-13
PIGF	0.821395	3.93671e-15	1.04201e-13
ATG5	0.685819	4.00776e-15	1.05962e-13
COX7C	0.791705	4.0455e-15	1.06839e-13
DOK4	-3.36386	4.12328e-15	1.08771e-13
PPP1R15A	-1.74901	4.19981e-15	1.10666e-13
GTF3C3	0.593307	4.40182e-15	1.15859e-13
HNRNPA1L3	1.23651	4.4203e-15	1.16215e-13
LINC00921	-1.17038	4.47051e-15	1.17403e-13
SHARPIN	-0.709855	4.79922e-15	1.25895e-13
IMP3	-0.633775	4.8053e-15	1.25914e-13
MDH1	0.7051	4.83859e-15	1.26645e-13
SLC12A4	-0.729805	4.9897e-15	1.30455e-13
HTRA2	-0.929978	4.99844e-15	1.30538e-13
RAD23B	0.792065	5.02693e-15	1.31136e-13
COX20	0.691617	5.11088e-15	1.33178e-13
TMCO1	0.6023	5.20067e-15	1.35218e-13
ISL2	-2.04405	5.19682e-15	1.35218e-13
SBF1	-0.723276	5.21943e-15	1.35555e-13
HLA-F	-1.53127	5.23462e-15	1.35799e-13
SCFD1	0.839128	5.37484e-15	1.3913e-13
NT5DC4	-2.50829	5.37352e-15	1.3913e-13
AP1G1	0.54526	5.40477e-15	1.3975e-13
EDC4	-0.579102	5.47001e-15	1.41282e-13
PRRG1	2.05314	5.62981e-15	1.45249e-13
BID	-1.12119	5.83341e-15	1.50337e-13
SLC36A4	1.802	5.90057e-15	1.51901e-13
ZNF25	0.806326	5.90705e-15	1.51901e-13
MERTK	1.93488	6.05611e-15	1.55564e-13
RICTOR	-1.46136	6.23552e-15	1.59997e-13
PPP1R8	0.438083	6.29254e-15	1.61284e-13
REXO1	-0.636358	6.30559e-15	1.61442e-13
CLCN5	0.803787	6.42284e-15	1.64265e-13
PDK4	2.79966	6.44531e-15	1.6466e-13
CDYL2	1.57097	6.52327e-15	1.66471e-13
SPIN1	0.786337	6.7973e-15	1.73088e-13
TMEM191A.1	-1.52338	6.7953e-15	1.73088e-13
PPL	-3.39645	6.80598e-15	1.73121e-13
CIC	-0.768907	6.9683e-15	1.77058e-13
IL5RA	-5.67272	7.06546e-15	1.79333e-13
MIOS	0.921275	7.32037e-15	1.85602e-13
HADHB	0.855795	7.34522e-15	1.86031e-13
UBXN2A	1.59574	7.47903e-15	1.89216e-13
PHKB	0.557873	7.56155e-15	1.91014e-13
.6764	-2.75462	7.56635e-15	1.91014e-13
HMGB3	1.93284	7.61305e-15	1.91986e-13
CHPF2	-0.584911	7.68111e-15	1.93495e-13
ELOVL6	4.18732	8.21364e-15	2.06688e-13
SCARF1	-1.75174	8.26282e-15	2.07703e-13
ANAPC4	0.602544	8.30293e-15	2.08488e-13
ATF7	0.692794	8.38649e-15	2.10361e-13
BBC3	-1.61776	8.46781e-15	2.12174e-13
RNF144B	1.34288	8.54144e-15	2.13791e-13
WDR44	0.630431	8.55691e-15	2.1395e-13
ITPK1	-0.965313	8.92729e-15	2.22973e-13
FBXL14	-1.11104	8.95628e-15	2.2346e-13
FADS1	1.5979	9.19298e-15	2.29122e-13
FRY	-0.979236	9.24158e-15	2.29845e-13
CROCC2	-4.42796	9.23537e-15	2.29845e-13
DOHH	-1.43686	9.32577e-15	2.31449e-13
GNS	0.820366	9.31765e-15	2.31449e-13
SAMSN1	2.21565	9.66772e-15	2.39682e-13
SLC52A2	-0.875603	9.68843e-15	2.39942e-13
GRSF1	0.632448	9.78279e-15	2.42024e-13
SPAST	0.593508	1.00726e-14	2.48932e-13
ISG20	-2.94353	1.01605e-14	2.50839e-13
USP12	0.829603	1.02956e-14	2.53908e-13
RNH1	-0.611894	1.04356e-14	2.5709e-13
MIRLET7IHG	1.16353	1.04685e-14	2.5763e-13
BAG4	0.819229	1.04799e-14	2.57641e-13
CDC27	0.493716	1.06561e-14	2.61699e-13
LINC01353	-1.86781	1.0744e-14	2.63582e-13
RBM10	-0.581342	1.07602e-14	2.63703e-13
SYNE2	-4.80414	1.13971e-14	2.78892e-13
FAM204A	0.529655	1.14037e-14	2.78892e-13
LYPD2	-4.69599	1.14819e-14	2.80513e-13
GNAZ	-6.36957	1.16435e-14	2.84165e-13
STOM	1.28573	1.2468e-14	3.0397e-13
MRPL15	0.818247	1.25001e-14	3.04437e-13
TRAPPC12	-0.623422	1.25539e-14	3.0543e-13
METTL7A	1.16684	1.26083e-14	3.06437e-13
TMEM184B	-1.13649	1.29917e-14	3.15428e-13
S100A4	0.586454	1.30201e-14	3.1579e-13
LIN7C	0.708595	1.31885e-14	3.19546e-13
CCDC9	-1.18891	1.35367e-14	3.27644e-13
.14954	-1.144	1.42311e-14	3.44096e-13
GLI4	-0.865767	1.42615e-14	3.44477e-13
LRRC40	0.986816	1.44106e-14	3.4772e-13
ANKRD13D	-0.680198	1.48481e-14	3.57782e-13
CCDC153	-1.33846	1.48581e-14	3.57782e-13
C19orf48	-1.21941	1.53822e-14	3.70024e-13
NSF	0.672858	1.56665e-14	3.76476e-13
.19719	-2.21789	1.58443e-14	3.8036e-13
TNFRSF10C	-3.87492	1.62284e-14	3.89183e-13
PNRC1	-1.24496	1.62534e-14	3.89385e-13
H2AC6	-2.58951	1.6322e-14	3.90629e-13
CEP20	0.769549	1.64254e-14	3.92703e-13
RARS1	0.64176	1.67136e-14	3.99188e-13
MTPN	0.674218	1.69459e-14	4.04324e-13
AP1AR	0.538454	1.78241e-14	4.24847e-13
BIVM	1.54666	1.79716e-14	4.27928e-13
RAB2B	0.826587	1.8539e-14	4.40993e-13
SLC10A7	0.976439	1.89086e-14	4.49329e-13
SAP30	2.21697	1.89968e-14	4.50967e-13
IP6K1	-0.873355	1.93883e-14	4.59796e-13
EIF4E	0.830537	2.03046e-14	4.8104e-13
SOAT1	1.01754	2.03606e-14	4.81881e-13
SLC44A2	-1.64147	2.3477e-14	5.55078e-13
BTBD1	0.698978	2.36001e-14	5.57427e-13
FAM133B	0.707818	2.39816e-14	5.65869e-13
C16orf87	0.952908	2.43946e-14	5.75037e-13
ENTPD2	-6.99318	2.48345e-14	5.84818e-13
SMIM27	-1.62512	2.51777e-14	5.92307e-13
SPTSSA	0.828385	2.57407e-14	6.04946e-13
ITFG1	0.706913	2.61005e-14	6.12789e-13
CNIH4	1.11623	2.63022e-14	6.16905e-13
KMT2B	-0.730869	2.63578e-14	6.17593e-13
.14858	1.42082	2.67468e-14	6.26084e-13
ARHGEF1	-0.589983	2.68307e-14	6.27421e-13
TIMM17A	0.882412	2.74299e-14	6.40796e-13
OTX1	-4.47809	2.7547e-14	6.4289e-13
MIDN	-1.65713	2.80795e-14	6.54667e-13
SLC16A5	-0.817307	2.81588e-14	6.55866e-13
.17128	1.52324	2.81916e-14	6.55979e-13
ERLIN1	1.02589	3.03806e-14	7.06213e-13
SOWAHD	-1.39837	3.06569e-14	7.11931e-13
USP47	0.613331	3.07338e-14	7.13011e-13
.1496	-1.30938	3.19897e-14	7.41416e-13
MSRB1	-1.45944	3.27343e-14	7.57924e-13
.9611	1.16714	3.319e-14	7.67719e-13
SS18	0.589638	3.36819e-14	7.7833e-13
TESK2	-1.01206	3.41109e-14	7.87468e-13
AHCTF1	-1.24032	3.54647e-14	8.17917e-13
.17215	-1.64569	3.57462e-14	8.23602e-13
HSH2D	-2.19905	3.594e-14	8.27253e-13
SBNO2	-1.39967	3.63524e-14	8.35928e-13
MRC1	4.63762	3.68042e-14	8.45489e-13
LSM10	-0.930071	3.80462e-14	8.73166e-13
NCAM1	3.52369	3.81212e-14	8.74032e-13
RPE	0.868207	3.86449e-14	8.85176e-13
NINJ1	-1.67544	3.89598e-14	8.91518e-13
ARSA	-0.860472	3.9476e-14	9.01573e-13
CCL8	-3.65753	3.94682e-14	9.01573e-13
IQCN	-2.24362	3.95507e-14	9.02402e-13
.20088	-2.8417	4.06273e-14	9.26065e-13
RINL	-1.4055	4.07845e-14	9.28747e-13
SELPLG	-1.09117	4.08712e-14	9.2982e-13
AGAP2	-1.29261	4.26298e-14	9.68889e-13
FLII	-0.3857	4.34868e-14	9.8741e-13
UBE2V2	0.717249	4.44158e-14	1.00753e-12
ATP5PD	0.621183	4.48591e-14	1.01661e-12
TMEM39A	1.22811	4.58942e-14	1.03906e-12
MIER3	0.768373	4.64218e-14	1.04999e-12
.16442	-2.31191	4.71043e-14	1.0644e-12
SKIV2L	-0.607463	4.78396e-14	1.07998e-12
CTPS2	0.901406	5.04515e-14	1.13785e-12
FOXN2	0.859303	5.05494e-14	1.13896e-12
NLGN3	-1.24308	5.07327e-14	1.142e-12
ERI1	1.1347	5.09929e-14	1.14675e-12
CARD9	-0.902592	5.2034e-14	1.16905e-12
ARL6IP1	0.870328	5.24132e-14	1.17644e-12
NEK4	0.758005	5.3195e-14	1.19285e-12
BLOC1S6	0.661524	5.43879e-14	1.21843e-12
BRAT1	-0.804661	5.55636e-14	1.24359e-12
TREM1	-1.82999	5.57391e-14	1.24514e-12
HTRA1	3.02437	5.57381e-14	1.24514e-12
ZNF410	0.533547	5.6206e-14	1.25438e-12
COX15	0.700638	5.92696e-14	1.32149e-12
ZFYVE27	-0.699853	5.95904e-14	1.32739e-12
RNASE3	2.44472	5.98846e-14	1.33267e-12
LINC02484	-3.4354	6.02577e-14	1.33971e-12
YPEL3	-1.7827	6.09882e-14	1.35467e-12
AHR	1.3259	6.13853e-14	1.3622e-12
HLA-G	-1.96941	6.1514e-14	1.36376e-12
HLA-B	-1.03614	6.16251e-14	1.36494e-12
PPP1R12C	-0.611233	6.35092e-14	1.40534e-12
COA5	0.671837	6.61161e-14	1.46165e-12
NADK	-0.972313	6.8131e-14	1.50478e-12
ZBP1	-2.62129	7.11547e-14	1.57008e-12
POLR2K	0.795608	7.15962e-14	1.57834e-12
OPRL1	-1.1592	7.23913e-14	1.59363e-12
.20284	-2.20079	7.24255e-14	1.59363e-12
EPB41	-0.75147	7.2762e-14	1.59954e-12
GNPTAB	0.704247	7.38359e-14	1.62163e-12
.9830	-1.81789	7.41842e-14	1.62775e-12
DCAF15	-0.8006	7.4378e-14	1.63048e-12
CLINT1	0.705517	7.64047e-14	1.67335e-12
TCIRG1	-0.867458	7.65625e-14	1.67524e-12
CBR4	1.06151	7.98106e-14	1.74469e-12
LAMP3	-4.73341	8.00431e-14	1.74814e-12
MFSD11	0.600222	8.04863e-14	1.75619e-12
FAM89A	2.379	8.2615e-14	1.80096e-12
GAK	-0.522105	8.53341e-14	1.85851e-12
MAGT1	0.666455	8.71163e-14	1.89557e-12
RUSC1-AS1	0.9968	9.26133e-14	2.01331e-12
TNFRSF11A	3.07771	9.48865e-14	2.06082e-12
TRAPPC13	0.742471	9.50884e-14	2.0633e-12
MKNK2	-1.3073	9.82279e-14	2.12945e-12
LYL1	-0.94061	9.84721e-14	2.13277e-12
.6824	-2.03899	9.92789e-14	2.14827e-12
CAMK1D	-2.03445	1.03106e-13	2.22903e-12
FLT1P1	-5.43487	1.04262e-13	2.25194e-12
ANKRD40	0.828746	1.04958e-13	2.26489e-12
MYH11	-1.73947	1.06006e-13	2.28541e-12
TOR1AIP2	0.686958	1.10502e-13	2.38015e-12
DHRS13	-2.74535	1.11141e-13	2.39172e-12
MARCHF8	-0.80659	1.13141e-13	2.43253e-12
APTX	0.544518	1.13806e-13	2.44459e-12
UCHL5	0.64793	1.15878e-13	2.48683e-12
NFIA	1.67705	1.16817e-13	2.50469e-12
TMEM170B	1.36882	1.17753e-13	2.52245e-12
KATNB1	-0.771299	1.18595e-13	2.53818e-12
LINC00482	1.80964	1.18707e-13	2.53824e-12
LARP1	0.585823	1.19553e-13	2.55401e-12
CDC14B	-4.21966	1.2116e-13	2.58599e-12
NUCB2	0.787681	1.22809e-13	2.61881e-12
TMEM134	-1.2912	1.25759e-13	2.67928e-12
ALCAM	1.33342	1.30504e-13	2.77785e-12
TEPSIN	-0.695889	1.30812e-13	2.78189e-12
COMMD10	0.670311	1.31013e-13	2.78363e-12
RBM15	-0.870221	1.32111e-13	2.80444e-12
GRAMD1C	-3.45022	1.35488e-13	2.87352e-12
IRF9	-1.23867	1.37093e-13	2.90493e-12
SCCPDH	1.17198	1.37575e-13	2.91123e-12
IRF7	-1.76165	1.37638e-13	2.91123e-12
.19218	-6.26256	1.43634e-13	3.03532e-12
TPRG1L	-0.914225	1.43855e-13	3.03725e-12
DIPK2A	0.690754	1.45498e-13	3.06919e-12
VDAC1	0.650903	1.45688e-13	3.07044e-12
CD74	-1.24134	1.47163e-13	3.09875e-12
MZT1	0.993491	1.50249e-13	3.16088e-12
PHRF1	-0.707576	1.53694e-13	3.23047e-12
YTHDC2	0.606928	1.5485e-13	3.25185e-12
PDCD6IP	0.484611	1.55317e-13	3.25874e-12
DLC1	2.10053	1.60159e-13	3.35734e-12
.17995	-1.11063	1.62666e-13	3.40685e-12
TMEM33	0.666873	1.63449e-13	3.41715e-12
ZUP1	0.829648	1.6343e-13	3.41715e-12
CHM	0.751444	1.66731e-13	3.48265e-12
SLX4IP	0.77619	1.71305e-13	3.57501e-12
METTL7B	6.06488	1.74808e-13	3.64489e-12
SREK1IP1	0.683073	1.7535e-13	3.65294e-12
STX2	1.24826	1.75713e-13	3.65725e-12
VASP	-1.13075	1.76186e-13	3.66386e-12
TMIGD3	5.21525	1.76565e-13	3.6685e-12
ACAT1	0.771726	1.78289e-13	3.69776e-12
EMB	1.23993	1.78373e-13	3.69776e-12
.20435	0.722175	1.78446e-13	3.69776e-12
PTPRN2	-2.1061	1.80731e-13	3.7418e-12
PREP	0.663025	1.8135e-13	3.75132e-12
LGALS9C	-3.17848	1.85856e-13	3.83776e-12
CUEDC1	-0.903821	1.8574e-13	3.83776e-12
IRAG2	-1.31354	1.99824e-13	4.12255e-12
POU5F1P3	-1.05945	2.01644e-13	4.15645e-12
PSMD1	0.770356	2.02419e-13	4.16877e-12
RABL3	0.810737	2.10476e-13	4.3309e-12
DNAJC16	0.771777	2.13131e-13	4.38169e-12
SGTA	-0.653044	2.19198e-13	4.50248e-12
LIPA	1.73631	2.21449e-13	4.54473e-12
MOB1A	0.687542	2.27414e-13	4.66307e-12
SPNS2	-2.94231	2.2833e-13	4.67778e-12
.17359	-1.82156	2.30206e-13	4.7121e-12
MAP1LC3A	-2.79517	2.30973e-13	4.72368e-12
SRGAP2C	0.798094	2.38175e-13	4.86673e-12
NUDT19	0.984971	2.40145e-13	4.90271e-12
WDR41	0.657971	2.48836e-13	5.07132e-12
TMEM135	1.10176	2.48631e-13	5.07132e-12
NAA16	0.549691	2.61287e-13	5.32046e-12
PLEKHO1	-0.888863	2.61599e-13	5.32221e-12
CYB561D2	-0.689066	2.6231e-13	5.32743e-12
MBD6	-1.25643	2.62177e-13	5.32743e-12
ESR2	-4.53554	2.63075e-13	5.33836e-12
PRIM2	0.816874	2.64486e-13	5.36234e-12
SNX12	0.775802	2.69335e-13	5.45595e-12
SMIM15	0.982333	2.88337e-13	5.83583e-12
.17040	-0.932722	2.91395e-13	5.89266e-12
RAB3D	-0.676318	2.98414e-13	6.02939e-12
SLC39A9	0.498801	3.08105e-13	6.21985e-12
.19203	-1.51978	3.08867e-13	6.22987e-12
PRDX1	1.01204	3.19641e-13	6.44165e-12
SUGP1	-0.474818	3.30686e-13	6.65854e-12
PKD2	0.73614	3.36363e-13	6.76704e-12
ZNF512	0.625624	3.44014e-13	6.91503e-12
NEDD4L	1.45432	3.52518e-13	7.07992e-12
ACVR1B	1.02081	3.68903e-13	7.40264e-12
.19678	-3.15593	3.74869e-13	7.51595e-12
TRMT9B	1.78356	3.79928e-13	7.61089e-12
ACD	-0.727852	3.91875e-13	7.84351e-12
CNBD2	3.33536	3.93611e-13	7.87154e-12
NR1H2	-0.621768	3.94745e-13	7.88752e-12
MTG2	-0.675999	4.05229e-13	8.09012e-12
RPL22L1	0.849452	4.06612e-13	8.11081e-12
DPEP2	-1.85903	4.14116e-13	8.25349e-12
VPS45	0.608274	4.17047e-13	8.30485e-12
MTO1	0.710119	4.18337e-13	8.32348e-12
SEMA7A	-3.05143	4.24392e-13	8.43682e-12
DLEC1	-1.5107	4.2491e-13	8.43997e-12
DNM1L	0.723704	4.25394e-13	8.44242e-12
INTS1	-0.807609	4.35105e-13	8.62787e-12
MINPP1	0.937954	4.4133e-13	8.74392e-12
STRN4	-0.711097	4.42485e-13	8.75942e-12
FRMD8	-0.745345	4.5547e-13	9.00887e-12
HACD2	0.776926	4.60929e-13	9.10916e-12
IKBKG	-0.724806	4.77454e-13	9.42781e-12
PSMA6	0.788089	4.78241e-13	9.43542e-12
LINGO3	-1.38866	4.87454e-13	9.6091e-12
CS	0.422583	4.88885e-13	9.62924e-12
MCEMP1	1.90064	4.9047e-13	9.65236e-12
MAP1S	-0.790769	4.9267e-13	9.68752e-12
MYO9B	-0.729786	5.00966e-13	9.8424e-12
FAM114A2	0.640764	5.02476e-13	9.86054e-12
NDUFAF1	0.7514	5.02729e-13	9.86054e-12
MMP19	2.8206	5.03775e-13	9.87282e-12
CREBBP	-0.746531	5.08237e-13	9.94365e-12
TTN	-1.08074	5.08096e-13	9.94365e-12
IFIT2	-3.23214	5.09986e-13	9.96957e-12
.20281	3.55016	5.13604e-13	1.00319e-11
ARF5	-0.78615	5.15641e-13	1.00634e-11
PLD1	1.17604	5.24938e-13	1.02363e-11
WDR18	-0.910695	5.27177e-13	1.0255e-11
ATF1	0.82787	5.26344e-13	1.0255e-11
PPP1CB	0.830023	5.2721e-13	1.0255e-11
EPN2	-2.20145	5.42173e-13	1.05374e-11
FBXO7	0.540075	5.44841e-13	1.05805e-11
EPOR	-1.0177	5.49537e-13	1.06628e-11
DGKZ	-0.642813	5.62613e-13	1.09075e-11
CHPT1	1.0324	5.63304e-13	1.09119e-11
SELENOP	4.43355	5.6844e-13	1.10023e-11
LACC1	1.19295	5.69488e-13	1.10135e-11
EFL1	0.56092	5.76203e-13	1.11342e-11
.6064	-7.06986	5.86828e-13	1.13302e-11
POGLUT1	0.715209	5.89849e-13	1.13792e-11
PPP1R18	-0.9307	6.02357e-13	1.16109e-11
VPS36	0.612732	6.03539e-13	1.16242e-11
RPL22P19	2.48602	6.06566e-13	1.16729e-11
MIGA1	0.755776	6.09467e-13	1.17191e-11
LYST	-0.977813	6.18166e-13	1.18767e-11
.18721	-2.27309	6.19247e-13	1.18877e-11
RAP1GDS1	0.816119	6.24964e-13	1.19877e-11
LINC02897	-3.28798	6.27314e-13	1.20229e-11
MTPAP	0.732892	6.29228e-13	1.20458e-11
HSD17B1-AS1	-0.751245	6.29536e-13	1.20458e-11
ZSCAN18	-3.06518	6.36797e-13	1.21748e-11
FGFR1OP2	0.687552	6.39276e-13	1.22123e-11
TRD-AS1	-2.24914	6.40744e-13	1.22304e-11
NCK2	-1.09249	6.42575e-13	1.22554e-11
SORL1	-1.36308	6.51973e-13	1.24245e-11
ABHD17A	-0.803842	6.5313e-13	1.24365e-11
DUSP23	-0.987954	6.71112e-13	1.27685e-11
PAFAH1B2	0.718012	6.76629e-13	1.28631e-11
NAPEPLD	0.765848	6.7776e-13	1.28742e-11
DUS4L-BCAP29	0.773348	6.84183e-13	1.29857e-11
ARHGAP9	-1.43426	6.85509e-13	1.30003e-11
AIDA	0.760592	6.89983e-13	1.30746e-11
CUL5	0.790514	6.9323e-13	1.31255e-11
RAVER1	-0.610034	6.95215e-13	1.31525e-11
ABRAXAS2	0.558735	7.06797e-13	1.33608e-11
HIGD1A	0.823582	7.219e-13	1.36354e-11
FPGT	0.915313	7.25672e-13	1.36846e-11
.10405	1.08635	7.2513e-13	1.36846e-11
RABEP2	-0.877129	7.26973e-13	1.36981e-11
KLHL21	-1.16206	7.39427e-13	1.39216e-11
FLYWCH2	-1.00593	7.6349e-13	1.43631e-11
RARA	-1.18976	7.67192e-13	1.44212e-11
SLCO4A1	5.44516	7.7082e-13	1.44778e-11
UFC1	0.486363	7.76385e-13	1.45707e-11
GPR19	-5.32957	7.80058e-13	1.4628e-11
IP6K2	-0.684354	7.9031e-13	1.48084e-11
DCTN4	0.613015	7.96048e-13	1.4904e-11
NOTCH3	3.94634	8.00789e-13	1.49808e-11
.4038	-8.40965	8.02706e-13	1.50047e-11
ZDHHC6	0.588529	8.34837e-13	1.55929e-11
CDIP1	-1.70376	8.50228e-13	1.58678e-11
MAP3K20	0.771052	8.52213e-13	1.58922e-11
GP1BB	-8.33129	8.6665e-13	1.61486e-11
CLTC	0.787313	8.69839e-13	1.61952e-11
TCEAL9	2.55497	8.79849e-13	1.63685e-11
GOLGA8H	1.09129	9.03465e-13	1.67946e-11
ZCCHC10	0.734478	9.34072e-13	1.73498e-11
INKA2-AS1	-4.3024	9.40648e-13	1.74581e-11
JADE1	-1.12236	9.41828e-13	1.74662e-11
PNPLA8	0.629028	9.45967e-13	1.75291e-11
PTMAP5	1.31223	9.47068e-13	1.75357e-11
ODF3B	-1.298	9.487e-13	1.75521e-11
ADGRE5	-1.37264	9.92966e-13	1.83566e-11
B4GALT4	1.01374	9.95441e-13	1.83879e-11
RASGRP2	-0.798612	1.01117e-12	1.86637e-11
SSBP1	0.576119	1.02032e-12	1.88178e-11
RNF214	0.598103	1.03786e-12	1.91263e-11
KIAA2013	-0.751864	1.03945e-12	1.91316e-11
GBP6	-3.35243	1.03978e-12	1.91316e-11
DGAT1	-0.799939	1.04405e-12	1.91952e-11
PPP4C	-0.715064	1.04686e-12	1.92318e-11
RAB11B	-0.700559	1.05466e-12	1.936e-11
EPM2A-DT	0.849526	1.09326e-12	2.00527e-11
SNRK-AS1	-1.38305	1.11303e-12	2.03995e-11
AIP	-0.487252	1.11858e-12	2.04852e-11
SEMA4B	-0.910999	1.1265e-12	2.06141e-11
.1477	-1.75732	1.12753e-12	2.06169e-11
FAM43A	-1.93825	1.1402e-12	2.08324e-11
MLST8	-0.63498	1.15572e-12	2.10995e-11
TPST1	2.86099	1.1701e-12	2.13455e-11
TTC22	-4.02846	1.17201e-12	2.13637e-11
TBC1D22A	-0.666853	1.17359e-12	2.13759e-11
ARHGAP29	1.87056	1.18583e-12	2.15728e-11
GTF2I	0.635915	1.18624e-12	2.15728e-11
PKN1	-0.654603	1.18956e-12	2.16165e-11
PTGR1	2.51689	1.19493e-12	2.16973e-11
PGLS	-0.709159	1.23813e-12	2.24644e-11
MFSD6L	-3.32314	1.24415e-12	2.25561e-11
ABCG1	-2.42034	1.28175e-12	2.32198e-11
VDAC2	0.635987	1.32754e-12	2.40308e-11
LYAR	0.781388	1.32946e-12	2.4047e-11
CNIH1	0.868417	1.33508e-12	2.41301e-11
NT5C	-1.15444	1.3379e-12	2.41438e-11
GMPS	0.561528	1.33741e-12	2.41438e-11
SLC25A40	0.900538	1.34483e-12	2.42504e-11
.12630	-1.72909	1.34812e-12	2.4291e-11
DBP	-1.52934	1.35783e-12	2.44471e-11
NEMF	0.523121	1.35922e-12	2.44534e-11
HSPA6	-1.66687	1.3641e-12	2.45225e-11
HMOX2	-1.0611	1.4265e-12	2.56247e-11
PF4	-7.011	1.46779e-12	2.63261e-11
.15724	0.830861	1.46694e-12	2.63261e-11
.15698	-1.36982	1.47313e-12	2.64016e-11
.16667	-1.66817	1.49506e-12	2.67743e-11
BMP6	-4.30211	1.50585e-12	2.6947e-11
TPR	-0.624482	1.52608e-12	2.72882e-11
SCYL2	0.63835	1.5301e-12	2.73392e-11
RNF123	-0.471866	1.53958e-12	2.74877e-11
IL18	1.3163	1.54205e-12	2.75108e-11
NKAPD1	0.499185	1.56822e-12	2.79565e-11
GUK1	-0.848849	1.58279e-12	2.81947e-11
.16372	-1.24196	1.59489e-12	2.83889e-11
ARL15	0.710601	1.60136e-12	2.84823e-11
ABCD1	-0.593089	1.62077e-12	2.88058e-11
SLC12A9	-0.894492	1.63556e-12	2.90246e-11
C5orf24	0.936571	1.63538e-12	2.90246e-11
METTL6	0.743061	1.66784e-12	2.95753e-11
CCDC91	0.735435	1.6742e-12	2.96655e-11
RAB12	0.787841	1.67796e-12	2.97098e-11
ZMYM1	0.732882	1.68113e-12	2.97435e-11
SUPT7L	0.659333	1.6827e-12	2.97487e-11
KRAS	1.00128	1.68508e-12	2.97684e-11
COX16	0.616065	1.6902e-12	2.98365e-11
COMMD2	0.690994	1.70262e-12	3.00332e-11
.9143	-0.800452	1.7503e-12	3.0851e-11
TPGS1	-0.809267	1.76884e-12	3.11544e-11
TMC6	-0.969686	1.77347e-12	3.12126e-11
EPN1	-0.82263	1.79921e-12	3.16418e-11
MCTS1	0.632126	1.81068e-12	3.18198e-11
SPPL2B	-0.806405	1.82494e-12	3.20463e-11
PSMD14	0.912381	1.83945e-12	3.22529e-11
MPIG6B	-3.57247	1.83936e-12	3.22529e-11
VCAN	1.24373	1.85906e-12	3.25725e-11
FAM20A	3.84824	1.88216e-12	3.29526e-11
.19911	-3.0396	1.8859e-12	3.29933e-11
RO60	0.618347	1.90494e-12	3.33017e-11
ASMTL	-0.706397	1.94072e-12	3.39019e-11
MRPS36	0.78759	1.95027e-12	3.40403e-11
ARMC5	-0.890842	1.95154e-12	3.40403e-11
.20279	-2.23579	1.95523e-12	3.40794e-11
LRRC14	-1.03831	1.95703e-12	3.40853e-11
PSMD11	0.589744	1.96567e-12	3.42105e-11
ACSL3	0.905227	1.98342e-12	3.44938e-11
ADIPOR2	0.582982	2.00123e-12	3.47778e-11
LRP8	1.45426	2.02966e-12	3.52458e-11
SYNCRIP	0.72375	2.03226e-12	3.52649e-11
TMED8	1.27268	2.06426e-12	3.57936e-11
SLC35D1	0.830799	2.07e-12	3.58668e-11
PRDM1	-1.77391	2.08241e-12	3.60551e-11
CXCL1	-3.60102	2.12364e-12	3.67419e-11
OLFML2B	2.19371	2.13416e-12	3.68968e-11
CD83	-2.61997	2.15044e-12	3.71509e-11
CPM	1.60656	2.16381e-12	3.73543e-11
.11680	0.879977	2.20473e-12	3.80328e-11
ALG13	0.518062	2.22548e-12	3.83625e-11
ARFGEF1	0.447886	2.24134e-12	3.86076e-11
DHRS12	-2.29936	2.27536e-12	3.91649e-11
DHX15	0.507263	2.3009e-12	3.95755e-11
MXD4	-0.833397	2.31564e-12	3.97999e-11
LPIN2	-0.934531	2.32296e-12	3.98965e-11
MRPL19	0.731026	2.35003e-12	4.03318e-11
NLE1	-1.12419	2.35602e-12	4.04052e-11
DNAJB5	-1.9371	2.39227e-12	4.09968e-11
GCLM	1.75626	2.41612e-12	4.13754e-11
SCAMP1	0.770362	2.43302e-12	4.16344e-11
ATF7IP2	0.869453	2.45209e-12	4.19303e-11
LINC00989	-8.32441	2.49433e-12	4.26215e-11
H2BC21	-1.92046	2.5072e-12	4.28103e-11
FAM98B	0.674878	2.51927e-12	4.2985e-11
TAP1	-1.40769	2.62488e-12	4.47544e-11
CXCL8	-3.52459	2.63509e-12	4.48309e-11
ZBTB20	-2.11498	2.63288e-12	4.48309e-11
ARAP1	-0.941901	2.63334e-12	4.48309e-11
FAM219B	0.503966	2.64456e-12	4.49595e-11
FAM214B	-0.835865	2.67754e-12	4.54872e-11
CEBPZ	0.540656	2.74436e-12	4.65886e-11
TCN2	1.97319	2.78538e-12	4.72507e-11
ZNF707	-0.653775	2.79211e-12	4.73307e-11
EEF1A1P22	1.77855	2.82539e-12	4.78604e-11
NABP1	-1.20488	2.84334e-12	4.81298e-11
COPB1	0.570217	2.87247e-12	4.85878e-11
SPATA2L	-2.02278	2.88802e-12	4.88156e-11
RSL24D1	0.570596	2.90548e-12	4.90754e-11
TARDBP	0.597978	2.91518e-12	4.92039e-11
TMEM19	0.889434	2.92637e-12	4.93573e-11
TMEM252	-3.72639	2.9452e-12	4.96392e-11
NOP53	-0.869958	3.01768e-12	5.08244e-11
VAT1	1.00912	3.06862e-12	5.16452e-11
NCF1B	-3.40818	3.07901e-12	5.17829e-11
FANCA	-1.38819	3.10262e-12	5.21427e-11
.7328	0.920794	3.11087e-12	5.2244e-11
RNF40	-0.530125	3.1851e-12	5.34523e-11
ASPH	1.70926	3.30171e-12	5.53697e-11
NNT	0.662945	3.39531e-12	5.68987e-11
BNIP2	0.725026	3.44012e-12	5.76086e-11
GRAP2	-6.02831	3.47104e-12	5.80849e-11
DNAJC7	0.514729	3.49307e-12	5.84119e-11
ARHGEF18	-1.00447	3.52623e-12	5.89244e-11
.2959	-1.78673	3.59609e-12	6.00491e-11
G0S2	-5.38735	3.61331e-12	6.02937e-11
GNPNAT1	1.12219	3.68694e-12	6.14788e-11
.4647	-1.93526	3.69482e-12	6.15664e-11
UBE2Q2	0.720929	3.73856e-12	6.22068e-11
SETD3	0.661855	3.7366e-12	6.22068e-11
GATA2	-6.88035	3.74395e-12	6.22525e-11
SLC35E3	0.882573	3.77419e-12	6.27108e-11
CCDC146	-1.32456	3.83041e-12	6.36e-11
OLA1	0.576442	3.83956e-12	6.37068e-11
TMEM40	-7.0004	3.88631e-12	6.4437e-11
PLD4	-5.25662	3.97783e-12	6.5908e-11
TRAF2	-1.13426	4.15325e-12	6.87659e-11
AP3M1	0.648265	4.20195e-12	6.95232e-11
BRICD5	-1.36641	4.21256e-12	6.96496e-11
SLC22A15	0.763358	4.24903e-12	7.02032e-11
PSMB9	-1.59349	4.27818e-12	7.06351e-11
COPS9	0.992794	4.28544e-12	7.07052e-11
GSPT1	0.550471	4.31183e-12	7.10906e-11
GTPBP1	-0.835665	4.33442e-12	7.14129e-11
SPHK2	-0.628768	4.35317e-12	7.16716e-11
TRIM9	-3.46146	4.38838e-12	7.22007e-11
C2orf88	-4.81543	4.50456e-12	7.40603e-11
CADM4	-1.38969	4.58565e-12	7.53408e-11
CERS6	0.824262	4.59169e-12	7.53873e-11
TMEM222	-0.828356	4.75214e-12	7.7967e-11
FOS	-1.64125	4.77241e-12	7.82448e-11
IDO1	-2.56332	5.01911e-12	8.22321e-11
AVIL	-1.71846	5.03924e-12	8.25044e-11
INTS2	0.862914	5.08264e-12	8.31569e-11
MRPL13	0.859726	5.13054e-12	8.38821e-11
ARNTL2	2.04464	5.15092e-12	8.41568e-11
ATP7A	-0.805011	5.16221e-12	8.42065e-11
FAM210A	0.796453	5.16472e-12	8.42065e-11
.19277	-2.58124	5.163e-12	8.42065e-11
PWWP2B	-1.14073	5.18028e-12	8.43511e-11
CCDC13-AS2	-2.21389	5.18077e-12	8.43511e-11
SLAIN2	0.629959	5.19392e-12	8.45064e-11
NDUFS7	-0.65373	5.20974e-12	8.47052e-11
SH3BP5L	-0.792931	5.23391e-12	8.50393e-11
MRPL50	0.672442	5.2648e-12	8.5482e-11
SPOCK2	-3.25451	5.34358e-12	8.67011e-11
.20240	2.0326	5.36813e-12	8.70393e-11
ENKD1	-1.09842	5.38713e-12	8.72871e-11
ZNF467	-1.21951	5.40036e-12	8.74412e-11
LSP1	-1.38392	5.49751e-12	8.89528e-11
.16157	-3.97927	5.54893e-12	8.9723e-11
RFFL	-0.636947	5.64432e-12	9.12026e-11
GAS6	1.72974	5.65872e-12	9.13724e-11
GNG11	-6.96454	5.66406e-12	9.13957e-11
SNAI3	-1.12712	5.71033e-12	9.2079e-11
HAUS5	-1.26425	5.72115e-12	9.21902e-11
PACSIN2	-0.960959	5.83211e-12	9.39138e-11
HIRA	-0.510747	5.88145e-12	9.46434e-11
.15238	-3.88446	5.89527e-12	9.48007e-11
HDAC8	0.704157	5.90982e-12	9.49697e-11
LINC01624	-2.09895	5.98062e-12	9.60418e-11
CPT1A	1.09629	6.02368e-12	9.6667e-11
.8247	-1.694	6.1828e-12	9.91529e-11
POLR2B	0.449516	6.19955e-12	9.93536e-11
RBM34	0.468579	6.2993e-12	1.00883e-10
NAA20	0.60175	6.31746e-12	1.01105e-10
.14032	-1.91775	6.33241e-12	1.01275e-10
RAB10	0.742917	6.35255e-12	1.01459e-10
ZNF326	0.739864	6.35043e-12	1.01459e-10
CD300LB	-1.21321	6.40764e-12	1.0227e-10
USP33	0.430099	6.43567e-12	1.02647e-10
MINDY1	-1.21583	6.83581e-12	1.08955e-10
TEFM	0.99626	6.84911e-12	1.09093e-10
DUS3L	-0.822561	7.02202e-12	1.11772e-10
TRIM21	-1.06716	7.04451e-12	1.12054e-10
GPER1	2.27773	7.06838e-12	1.12357e-10
LENG1	-0.869744	7.106e-12	1.12879e-10
.14550	-3.16472	7.17787e-12	1.13943e-10
PATL2	-1.61319	7.25901e-12	1.15153e-10
RNF7	0.703149	7.41967e-12	1.17622e-10
MAP1A	-3.31737	7.46365e-12	1.1824e-10
PRKD3	0.749181	7.51112e-12	1.18912e-10
PRKCZ	-2.04834	7.55838e-12	1.19579e-10
SIGLEC8	-6.16705	7.60371e-12	1.20215e-10
NHS	-1.03196	7.66201e-12	1.21056e-10
ZNF687	-0.715468	7.81891e-12	1.23452e-10
SCARB2	0.951623	7.84541e-12	1.23787e-10
NSRP1	0.453257	7.86859e-12	1.24069e-10
MAPK1IP1L	0.677535	7.91555e-12	1.24726e-10
SDHD	0.536125	7.96051e-12	1.2535e-10
NKRF	0.651164	8.22039e-12	1.29355e-10
HNRNPA3	0.670911	8.23264e-12	1.29461e-10
LDLRAD3	1.24686	8.25843e-12	1.2978e-10
ERH	0.583051	8.45131e-12	1.32722e-10
C6orf120	0.714613	8.47615e-12	1.33023e-10
SCAND1	-0.654111	8.64743e-12	1.35621e-10
CDK2AP2	-0.749495	8.79133e-12	1.37786e-10
MBP	-0.84512	8.82955e-12	1.382e-10
CEBPZOS	0.722262	8.8275e-12	1.382e-10
NDUFAF3	-0.752084	8.8983e-12	1.39183e-10
PLIN2	2.06698	8.90507e-12	1.39196e-10
HAUS1	0.683946	8.96734e-12	1.40077e-10
PTPN6	-0.867402	8.98527e-12	1.40263e-10
LINC00877	-1.32889	9.13071e-12	1.42439e-10
MRPS31	0.64445	9.14394e-12	1.42551e-10
KCNQ1OT1	-0.803267	9.17567e-12	1.42951e-10
INPP5K	-0.602318	9.20859e-12	1.43368e-10
AMDHD2	-0.771307	9.2367e-12	1.43711e-10
CGGBP1	0.697806	9.47716e-12	1.47354e-10
MKLN1	-0.627644	9.51317e-12	1.47816e-10
.13711	1.03607	9.8413e-12	1.52814e-10
YIPF3	-0.824006	9.9126e-12	1.53819e-10
AKNA	-0.747722	1.00708e-11	1.56171e-10
TNNI2	-1.85189	1.03624e-11	1.60586e-10
ATAD1	0.660347	1.05555e-11	1.63471e-10
OTUD6B	0.73818	1.07287e-11	1.66043e-10
SH3PXD2B	3.21194	1.08823e-11	1.68309e-10
MAP2K2	-0.584231	1.0942e-11	1.6901e-10
MRPL47	0.717768	1.09411e-11	1.6901e-10
KMT2C	-0.592824	1.09723e-11	1.69367e-10
THEM6	-1.38482	1.13397e-11	1.74923e-10
GTF2H3	0.915976	1.14136e-11	1.75948e-10
CROCC	-1.09365	1.14604e-11	1.76553e-10
AATK	-1.99472	1.14936e-11	1.76949e-10
ACADM	0.703475	1.16145e-11	1.78693e-10
CCM2	-0.712757	1.1738e-11	1.80475e-10
EXOSC5	-1.0537	1.17675e-11	1.8075e-10
JMJD8	-0.64269	1.17713e-11	1.8075e-10
CHP1	0.72598	1.17917e-11	1.80944e-10
ANKRD13C	0.691045	1.18864e-11	1.82278e-10
OTUD5	-0.855979	1.21916e-11	1.86716e-10
NIPA2	0.675979	1.21856e-11	1.86716e-10
SCARF2	-2.34625	1.22036e-11	1.86777e-10
CANT1	-0.884296	1.22632e-11	1.87567e-10
BRCA1	-0.725856	1.22994e-11	1.87998e-10
.19677	-2.23545	1.24041e-11	1.89476e-10
NDUFV2	0.67192	1.25357e-11	1.91361e-10
.15340	-2.86384	1.29425e-11	1.97443e-10
APOBR	-0.874318	1.29624e-11	1.97617e-10
.19589	-3.14945	1.30676e-11	1.99093e-10
PRSS33	-6.47178	1.33241e-11	2.02738e-10
TRNAU1AP	0.622501	1.33159e-11	2.02738e-10
RPGRIP1	-2.0098	1.33494e-11	2.0299e-10
TXNDC9	0.665404	1.35817e-11	2.0639e-10
DDX52	0.627405	1.36404e-11	2.07147e-10
PLCG2	-0.755281	1.37379e-11	2.08492e-10
TTC19	0.637061	1.37955e-11	2.09231e-10
DPY19L4	0.96858	1.39351e-11	2.11213e-10
TAF8	0.697386	1.43778e-11	2.17782e-10
FAAP100	-0.775558	1.44236e-11	2.18335e-10
SNRPE	0.579127	1.46977e-11	2.22341e-10
CERS6-AS1	0.925685	1.47721e-11	2.23323e-10
CORO7-PAM16	-1.85145	1.47859e-11	2.23388e-10
RNF217	0.891817	1.49085e-11	2.25095e-10
RPL24P2	2.2779	1.50415e-11	2.26957e-10
ABCA2	-1.22986	1.5126e-11	2.27944e-10
OLAH	6.05734	1.51264e-11	2.27944e-10
.16156	0.648413	1.54348e-11	2.32443e-10
THOC5	-0.953948	1.55588e-11	2.3401e-10
WWP2	-0.637264	1.55531e-11	2.3401e-10
HELLPAR	-0.640152	1.5782e-11	2.37215e-10
.14949	1.16741	1.6024e-11	2.40699e-10
FAM151B	1.17089	1.61298e-11	2.42132e-10
MFAP3L	-4.11827	1.63573e-11	2.45391e-10
PIK3R2	2.03664	1.63786e-11	2.45554e-10
RASA4	-1.90008	1.63928e-11	2.45609e-10
MRPS10	0.580015	1.67818e-11	2.51278e-10
MLLT10	0.509451	1.68242e-11	2.51751e-10
GARS1	0.608097	1.7119e-11	2.56e-10
VWA5A	1.37914	1.71996e-11	2.57041e-10
GBE1	0.67495	1.75479e-11	2.6208e-10
.9951	1.01464	1.77492e-11	2.64917e-10
FBXL12	-0.543318	1.78286e-11	2.65935e-10
HLA-DOA	-2.54696	1.78531e-11	2.6613e-10
RPL36A-HNRNPH2	-4.04725	1.79639e-11	2.67612e-10
CLPX	0.407304	1.8139e-11	2.7005e-10
ZNF865	-1.01045	1.82964e-11	2.7222e-10
DUSP5	-1.78133	1.89044e-11	2.81088e-10
DVL1	-0.741621	1.914e-11	2.8441e-10
DNAJA2	0.491983	1.93895e-11	2.87936e-10
.3138	-2.22951	1.98073e-11	2.93955e-10
PLEKHG2	1.61024	1.98806e-11	2.94856e-10
HNRNPLL	0.81672	2.02724e-11	3.00476e-10
RASGRP4	-0.914234	2.04137e-11	3.0238e-10
SINHCAF	0.601614	2.04466e-11	3.02676e-10
FUZ	-1.15095	2.06754e-11	3.05871e-10
ENY2	0.554002	2.07079e-11	3.06158e-10
RASA4B	-1.99019	2.10838e-11	3.1152e-10
RGS2	-2.10529	2.13229e-11	3.14855e-10
HSPA13	0.755879	2.16505e-11	3.19491e-10
NARS1	0.506063	2.17516e-11	3.20782e-10
PTGES3	0.585253	2.20471e-11	3.24936e-10
NRIP1	0.935484	2.21571e-11	3.26352e-10
FH	0.590301	2.22799e-11	3.27749e-10
SLC4A1AP	0.430081	2.22748e-11	3.27749e-10
NFKBIE	-0.918782	2.26137e-11	3.32451e-10
SMCHD1	-1.37057	2.26442e-11	3.32692e-10
RNF126	-0.614959	2.2847e-11	3.35461e-10
LARP1B	0.743998	2.28735e-11	3.3564e-10
IPO4	-0.809415	2.29278e-11	3.36226e-10
SCML4	-4.16293	2.30529e-11	3.3764e-10
GABPA	0.678008	2.30423e-11	3.3764e-10
ADGRG5	-3.90754	2.33207e-11	3.41349e-10
MORN3	-2.06783	2.34188e-11	3.42571e-10
PLCB2	-0.565587	2.35312e-11	3.44001e-10
SNX4	0.625782	2.37509e-11	3.46997e-10
CAMTA2	-0.406097	2.38878e-11	3.4878e-10
MED13L	-0.466744	2.3925e-11	3.49105e-10
SIPA1L3	-0.793791	2.40618e-11	3.50883e-10
BRSK1	2.11229	2.4391e-11	3.55463e-10
UBE2G1	0.553577	2.44787e-11	3.56521e-10
SUSD1	0.914882	2.45109e-11	3.56768e-10
ZFP36	-1.79615	2.45609e-11	3.57275e-10
TPPP3	-2.63978	2.46824e-11	3.5882e-10
PISD	-0.745812	2.47274e-11	3.59251e-10
ZYG11B	0.552845	2.48419e-11	3.60691e-10
AEBP2	0.630006	2.52994e-11	3.67108e-10
HUS1	0.753419	2.54222e-11	3.68434e-10
CAVIN2	-6.11835	2.541e-11	3.68434e-10
FUBP3	0.657051	2.68569e-11	3.88986e-10
RTCA	0.794177	2.74373e-11	3.97147e-10
CRYZL1	0.6973	2.76598e-11	4.00121e-10
LIMK2	-1.74104	2.78145e-11	4.02112e-10
NLK	0.6661	2.78794e-11	4.02802e-10
GRK5	-1.03259	2.79322e-11	4.03316e-10
TSNAX	0.726758	2.7987e-11	4.03859e-10
.17935	-2.09155	2.82927e-11	4.08019e-10
ATP1B3	1.21207	2.86335e-11	4.1268e-10
RNF31	-0.705898	2.89017e-11	4.16291e-10
SCAF1	-0.83936	2.89734e-11	4.17068e-10
PTCD1	-0.599115	2.91552e-11	4.19428e-10
GYG1	1.27473	2.95817e-11	4.25303e-10
MRS2	0.608939	3.03584e-11	4.36202e-10
RNF8	0.866628	3.10302e-11	4.45582e-10
IPO8	0.467899	3.11602e-11	4.47176e-10
ACAA2	0.912204	3.17873e-11	4.55896e-10
B3GNT9	-1.83033	3.18541e-11	4.56575e-10
RWDD1	0.557806	3.19948e-11	4.58313e-10
SLC7A14-AS1	-1.26356	3.2387e-11	4.63648e-10
PFKL	-0.476328	3.24225e-11	4.63873e-10
ZFP36L1	-1.37036	3.30767e-11	4.72944e-10
LILRB3	-0.858548	3.31351e-11	4.73491e-10
.19230	-8.34583	3.31751e-11	4.73775e-10
LRRK1	-0.484863	3.35956e-11	4.79487e-10
AKT1	-0.755538	3.40376e-11	4.85501e-10
TIFAB	-2.40368	3.41718e-11	4.87119e-10
CPEB3	0.98549	3.45723e-11	4.92529e-10
ATG2A	-1.45283	3.49541e-11	4.97667e-10
PXN	-0.807944	3.56508e-11	5.07279e-10
ZFP91	0.491721	3.62709e-11	5.15789e-10
B3GNT8	-1.84103	3.65845e-11	5.19934e-10
XPR1	0.845313	3.68946e-11	5.24023e-10
DNAJC13	0.579498	3.73925e-11	5.30454e-10
UBXN4	0.44784	3.73851e-11	5.30454e-10
ZNF324	-0.823367	3.75621e-11	5.32539e-10
PHAF1	0.505344	3.78265e-11	5.35962e-10
UBE3C	0.518754	3.89389e-11	5.51392e-10
OXSR1	0.668975	3.90731e-11	5.52959e-10
CENPBD2P	-0.529154	3.91543e-11	5.53774e-10
PIK3CB	0.621409	3.91826e-11	5.5384e-10
BIN3	-0.732283	3.95176e-11	5.5824e-10
.588	-1.91788	4.11636e-11	5.81142e-10
FAM53C	-1.44475	4.15466e-11	5.86196e-10
.15875	-2.35464	4.18724e-11	5.90439e-10
.15845	-2.44038	4.19199e-11	5.90754e-10
DERA	0.636411	4.20286e-11	5.9193e-10
ABHD4	-0.960282	4.22297e-11	5.94184e-10
.15796	-1.58435	4.22392e-11	5.94184e-10
ENOX2	0.88977	4.2281e-11	5.94415e-10
PREX1	-0.92019	4.23703e-11	5.95314e-10
GLIPR1-AS1	-1.70219	4.29249e-11	6.02745e-10
TOM1L2	-0.602803	4.31215e-11	6.05144e-10
.19955	-7.07944	4.31845e-11	6.05666e-10
.18003	-1.22864	4.33444e-11	6.07546e-10
ZFAND5	0.634201	4.34859e-11	6.09166e-10
NBEAL2	-0.816908	4.35575e-11	6.09805e-10
MLF2	-0.836936	4.39566e-11	6.15026e-10
NDUFA4	0.653667	4.43141e-11	6.19659e-10
MRPL30	0.525117	4.45991e-11	6.23273e-10
.19516	-6.05023	4.53755e-11	6.33746e-10
DES	-2.49539	4.62494e-11	6.45567e-10
DDX46	0.450236	4.62944e-11	6.45811e-10
LRRC25	-0.972989	4.63388e-11	6.46047e-10
BMPR2	0.702285	4.70502e-11	6.55576e-10
SOCS5	0.743583	4.75386e-11	6.61988e-10
.19959	-2.84712	4.75912e-11	6.62328e-10
VPS33A	0.497173	4.78199e-11	6.65115e-10
DIS3	0.41581	4.94112e-11	6.86842e-10
TSTD1	-1.67584	4.96609e-11	6.89905e-10
BTNL3	-7.10585	4.97141e-11	6.90235e-10
BTBD2	-0.599661	4.97984e-11	6.90997e-10
LINC00528	-1.63707	5.00392e-11	6.93929e-10
RILPL1	-1.50281	5.0342e-11	6.97715e-10
TMEM267	1.05237	5.12718e-11	7.10182e-10
.10074	-0.999888	5.13877e-11	7.11368e-10
ATP6V1C1	0.937151	5.144e-11	7.11673e-10
PLAA	0.481762	5.15176e-11	7.12327e-10
ZC3H12A	-1.72078	5.16415e-11	7.13358e-10
KMT2E-AS1	-1.22687	5.1653e-11	7.13358e-10
.4879	-3.61394	5.22346e-11	7.20967e-10
SNRPD1	0.730753	5.2741e-11	7.27102e-10
.15077	-3.296	5.27386e-11	7.27102e-10
RBM45	0.76588	5.32943e-11	7.34298e-10
UFL1	0.694434	5.33969e-11	7.3528e-10
CISD3	-0.906236	5.34552e-11	7.35652e-10
.19816	-1.11606	5.36844e-11	7.38373e-10
ST20-MTHFS	-1.83617	5.46562e-11	7.51299e-10
C1orf127	-2.03196	5.61313e-11	7.71124e-10
DAPK3	-0.731007	5.63073e-11	7.73089e-10
ZNF296	-1.51068	5.662e-11	7.76929e-10
OSBPL2	-0.841235	5.69218e-11	7.80614e-10
.9348	0.77138	5.70844e-11	7.82387e-10
SH3D21	-2.01263	5.72763e-11	7.84559e-10
ATP13A3	1.41162	5.77822e-11	7.91027e-10
CISH	-1.4656	5.79337e-11	7.92638e-10
SREBF1	-0.91795	6.02063e-11	8.23252e-10
TRIOBP	-0.873598	6.03225e-11	8.24361e-10
CSRNP2	0.646155	6.0613e-11	8.27849e-10
ACBD5	0.547399	6.0681e-11	8.28295e-10
RARA-AS1	-1.32661	6.12714e-11	8.35869e-10
RHOBTB3	2.32098	6.15327e-11	8.38946e-10
TMEM126B	0.645665	6.17304e-11	8.41153e-10
SEC14L1	-1.37215	6.18327e-11	8.42058e-10
NFKB2	-1.19087	6.19118e-11	8.42647e-10
WBP2	-0.944822	6.23123e-11	8.47606e-10
HAT1	0.810756	6.25688e-11	8.50602e-10
ADAM17	0.814578	6.26691e-11	8.51472e-10
TERF1P7	1.85382	6.29215e-11	8.54408e-10
ACSS3	-1.94496	6.36577e-11	8.63905e-10
LPXN	0.656187	6.41758e-11	8.70433e-10
CHIT1	-2.64959	6.43631e-11	8.7247e-10
.17164	-1.17596	6.44396e-11	8.73003e-10
TSPOAP1-AS1	-1.1226	6.49417e-11	8.79297e-10
PLEKHB2	0.456575	6.76281e-11	9.15142e-10
ORAI1	-0.84005	6.85784e-11	9.27467e-10
GNAS	-0.57127	6.88214e-11	9.30218e-10
MTND5P32	-3.1926	6.9465e-11	9.38377e-10
.5203	-3.69479	6.99413e-11	9.44268e-10
CCDC88A	0.829993	7.01644e-11	9.46735e-10
GLDN	7.93413	7.16283e-11	9.65933e-10
SLTM	0.513843	7.32609e-11	9.87382e-10
ZNF330	0.671194	7.33183e-11	9.87589e-10
ZFYVE9	1.29579	7.3932e-11	9.95284e-10
ARHGEF7	0.495272	7.40106e-11	9.95771e-10
OAT	0.865248	7.47244e-11	1.0048e-09
AGTRAP	-0.552975	7.5263e-11	1.01146e-09
SNN	-0.983059	7.53238e-11	1.0117e-09
.20106	-3.42209	7.62339e-11	1.02334e-09
NPIPB15	0.841436	7.87434e-11	1.05642e-09
.13933	-0.803553	8.00202e-11	1.07294e-09
QKI	0.600438	8.03911e-11	1.0773e-09
PYM1	0.558109	8.13798e-11	1.08992e-09
TNFRSF9	-1.73301	8.15994e-11	1.09162e-09
CAST	0.751796	8.15913e-11	1.09162e-09
KCTD13	-0.633242	8.16735e-11	1.09199e-09
CCR2	1.30033	8.20834e-11	1.09684e-09
NR2C2	-0.780092	8.2457e-11	1.10121e-09
.11138	-4.47489	8.38913e-11	1.11973e-09
NCF4	-1.25922	8.44221e-11	1.12617e-09
SLC35A3	0.853151	8.58215e-11	1.14419e-09
RAB6D	3.75981	8.63161e-11	1.15013e-09
HMG20B	-0.698164	8.66822e-11	1.15435e-09
RARS2	0.52063	8.69997e-11	1.15792e-09
EFHC2	-3.76692	8.70506e-11	1.15795e-09
ZNF700	0.551979	8.75905e-11	1.16447e-09
PHACTR2	0.740478	8.7826e-11	1.16694e-09
LINC00968	0.939461	8.84067e-11	1.17399e-09
HIPK2	1.29875	8.8946e-11	1.18048e-09
KPNA6	0.551531	8.98622e-11	1.19197e-09
EDEM1	0.465584	9.23325e-11	1.22404e-09
ARPC5L	0.823269	9.29301e-11	1.23127e-09
ROPN1L	-2.75678	9.44843e-11	1.25116e-09
DSE	0.826072	9.52852e-11	1.26105e-09
MEFV	-0.737797	9.54865e-11	1.263e-09
SIVA1	-0.701313	9.57449e-11	1.26571e-09
.19431	-2.61451	9.60559e-11	1.26911e-09
SMIM14	0.641392	9.67561e-11	1.27764e-09
EIF2AK1	0.460839	9.86225e-11	1.30155e-09
TMEM62	0.657313	9.93674e-11	1.31064e-09
RN7SL15P	-3.39114	9.96859e-11	1.31411e-09
VAV1	-0.561625	1.00281e-10	1.32121e-09
CD274	-2.48132	1.01464e-10	1.33605e-09
MTMR6	0.631416	1.02582e-10	1.35001e-09
ST6GALNAC2	-1.67354	1.03931e-10	1.367e-09
CLTB	-0.720776	1.04483e-10	1.37349e-09
RAB43	-1.2183	1.04954e-10	1.37891e-09
GFPT1	0.808281	1.06215e-10	1.3947e-09
IRF1-AS1	-1.40937	1.06568e-10	1.39855e-09
TRAM1	0.625812	1.07094e-10	1.40466e-09
ZNHIT2	-1.08544	1.07167e-10	1.40483e-09
CIR1	-0.989983	1.08367e-10	1.41978e-09
OAZ2	-0.790151	1.08729e-10	1.42372e-09
NUDT16	0.630811	1.0881e-10	1.42399e-09
UPP1	1.26625	1.09093e-10	1.4269e-09
POLD2	-0.925843	1.10866e-10	1.44928e-09
UBE2F	0.604668	1.11767e-10	1.46025e-09
THAP7	-0.921188	1.1529e-10	1.50544e-09
IMPDH1	-0.739362	1.15705e-10	1.51002e-09
CYP19A1	8.01754	1.16461e-10	1.51904e-09
.11719	1.34608	1.1741e-10	1.53057e-09
OTULIN	0.556481	1.18926e-10	1.54947e-09
RASSF5	-0.988002	1.20516e-10	1.56932e-09
JRKL	0.973027	1.20646e-10	1.57014e-09
SLC25A3	0.506423	1.21427e-10	1.57942e-09
STAU1	0.486174	1.22746e-10	1.59569e-09
IL10	4.98178	1.23328e-10	1.60238e-09
TBCE	0.708261	1.23626e-10	1.60536e-09
YJU2	-0.521454	1.23886e-10	1.60785e-09
TPP2	0.550835	1.25425e-10	1.62692e-09
TMEM154	-1.57461	1.25953e-10	1.63287e-09
PNKP	-0.533717	1.26562e-10	1.63985e-09
STK10	-0.759535	1.26988e-10	1.64447e-09
AIDAP2	2.08195	1.28381e-10	1.66159e-09
VPS29	0.634014	1.29109e-10	1.6701e-09
.10505	-1.05921	1.29642e-10	1.67606e-09
MPDU1	0.472052	1.31979e-10	1.70534e-09
ALG6	0.728614	1.35031e-10	1.74382e-09
ZNF26	0.691624	1.35779e-10	1.75251e-09
MTF2	0.511892	1.36112e-10	1.75585e-09
YTHDF2	0.515143	1.37025e-10	1.76665e-09
POLB	-1.29121	1.37133e-10	1.76708e-09
SH3GLB2	-0.45077	1.3801e-10	1.77739e-09
PCGF6	0.870586	1.3912e-10	1.79071e-09
SSB	0.728901	1.39462e-10	1.79315e-09
PTPRCAP	-3.35292	1.3944e-10	1.79315e-09
HPRT1	0.782122	1.41e-10	1.81193e-09
RASSF1	-0.849288	1.4217e-10	1.82565e-09
NKIRAS1	0.855899	1.42223e-10	1.82565e-09
NDUFB5	0.679459	1.43336e-10	1.83893e-09
PABPC1L	-1.13681	1.45397e-10	1.86435e-09
EPHB1	-4.49653	1.45867e-10	1.86936e-09
INTS11	-0.539358	1.46327e-10	1.87423e-09
FIGNL2	-3.22628	1.46672e-10	1.87762e-09
DENND1B	0.707462	1.47407e-10	1.88601e-09
NUP54	0.545036	1.48947e-10	1.90468e-09
IL1A	-5.75135	1.49413e-10	1.90959e-09
PXK	0.775236	1.52883e-10	1.95288e-09
MAPK9	0.52256	1.53729e-10	1.96261e-09
CPE	4.28575	1.56072e-10	1.99071e-09
RALY	-0.59053	1.56099e-10	1.99071e-09
SYT17	-1.83179	1.57504e-10	2.00696e-09
.19908	-5.40575	1.57545e-10	2.00696e-09
KATNIP	-0.649028	1.57718e-10	2.00809e-09
MOB3A	-0.855164	1.58845e-10	2.02134e-09
BET1	0.623093	1.62891e-10	2.0717e-09
.19470	-8.15102	1.64319e-10	2.08873e-09
DHRS9	-2.4729	1.66669e-10	2.11746e-09
.15508	-4.51904	1.66972e-10	2.12015e-09
LCORL	0.677855	1.67801e-10	2.12953e-09
THUMPD3	0.6371	1.71071e-10	2.16985e-09
AP3B1	0.411747	1.71745e-10	2.17606e-09
ARHGAP11A	1.42114	1.71665e-10	2.17606e-09
EEPD1	-1.25893	1.72983e-10	2.18938e-09
TUBA1A	-1.71964	1.72938e-10	2.18938e-09
CDKN2B	1.78441	1.7446e-10	2.20688e-09
C5orf22	0.695462	1.7467e-10	2.20835e-09
CYFIP1	0.769591	1.75414e-10	2.21656e-09
RSU1	0.562337	1.7672e-10	2.23187e-09
INSYN2B	-2.26051	1.7928e-10	2.26298e-09
SEC62	0.826018	1.80986e-10	2.28329e-09
NSMCE2	0.73443	1.83297e-10	2.3112e-09
PPA2	0.703861	1.84134e-10	2.3205e-09
FFAR2	-3.39648	1.84643e-10	2.32566e-09
AQR	0.430175	1.91063e-10	2.40525e-09
SS18L1	0.616309	1.93173e-10	2.43051e-09
PPP1R10	-0.672195	1.93704e-10	2.43588e-09
.19005	-1.9461	1.9394e-10	2.43754e-09
CDK8	0.627906	1.96129e-10	2.46373e-09
SLCO2B1	3.83528	1.99968e-10	2.50927e-09
NSUN3	0.662964	1.99915e-10	2.50927e-09
CLASRP	-0.577628	2.00282e-10	2.51187e-09
N4BP2L2-IT2	1.22155	2.01783e-10	2.52935e-09
.16363	-5.43378	2.02725e-10	2.53979e-09
BORCS6	-0.828665	2.03159e-10	2.54388e-09
CEP135	0.568572	2.03735e-10	2.54972e-09
MTMR9	0.573986	2.05959e-10	2.57619e-09
TMEM248	0.368151	2.06975e-10	2.58751e-09
FRAT2	-1.24703	2.0727e-10	2.58982e-09
STAU2	0.57752	2.11759e-10	2.64451e-09
CASP6	0.864176	2.12054e-10	2.64678e-09
TGFBRAP1	0.435071	2.13428e-10	2.66251e-09
ZFTRAF1	-0.649508	2.14049e-10	2.66885e-09
TRIR	-0.61619	2.15466e-10	2.68367e-09
DHCR7	1.55473	2.15459e-10	2.68367e-09
DDIT3	-1.59494	2.18354e-10	2.7182e-09
SPRED2	1.14261	2.19145e-10	2.72659e-09
CTSB	1.16674	2.22687e-10	2.7692e-09
RHBDD1	0.430622	2.23038e-10	2.7721e-09
VPS51	-0.779261	2.25004e-10	2.79505e-09
UBE2V1	0.54048	2.25311e-10	2.79738e-09
RAB3GAP1	0.465827	2.26271e-10	2.80782e-09
PRKAR2A	0.616877	2.28631e-10	2.8356e-09
.17684	-0.948893	2.28862e-10	2.83698e-09
INPP5A	-0.790847	2.30572e-10	2.85666e-09
EPHB6	-0.778369	2.343e-10	2.90132e-09
C2orf69	0.608345	2.37063e-10	2.93398e-09
ANKRD44	-0.682098	2.37261e-10	2.93489e-09
PPP1R16A	-0.929104	2.40135e-10	2.96887e-09
MT1F	1.34152	2.41126e-10	2.97955e-09
CD2AP	0.840854	2.41273e-10	2.9798e-09
GDI2	0.526955	2.4295e-10	2.99894e-09
GON7	0.76802	2.44116e-10	3.01175e-09
HGS	-0.604673	2.44377e-10	3.01338e-09
METTL15	0.682852	2.46808e-10	3.04041e-09
SRP72	0.508055	2.46828e-10	3.04041e-09
RFK	0.887371	2.49413e-10	3.07065e-09
MRPL4	-0.781392	2.52739e-10	3.10996e-09
MED29	-0.308307	2.52905e-10	3.11038e-09
TMED2	0.495795	2.55516e-10	3.14084e-09
SLC25A51P4.1	1.17104	2.57685e-10	3.16585e-09
LDB1	-0.387582	2.64056e-10	3.24242e-09
TAGLN2	-1.34978	2.67721e-10	3.28571e-09
TMEM115	-0.521097	2.70432e-10	3.31724e-09
DHRSX	-0.703099	2.71107e-10	3.32379e-09
ATE1	0.698967	2.77182e-10	3.39649e-09
TCTN1	-1.4988	2.82273e-10	3.45707e-09
HYAL2	-0.615888	2.86114e-10	3.50229e-09
RNASET2	-1.09108	2.88243e-10	3.5265e-09
SCO1	0.632014	2.90098e-10	3.54736e-09
CDYL	0.576796	2.97803e-10	3.63968e-09
BTBD7	0.424352	2.98114e-10	3.64158e-09
HCFC2	0.663382	3.03257e-10	3.70247e-09
ZNF692	-0.809313	3.08284e-10	3.7619e-09
OVCH1-AS1	1.32317	3.08917e-10	3.76767e-09
PBX3	0.648879	3.099e-10	3.77769e-09
PSTPIP1	-0.580818	3.10328e-10	3.78094e-09
SFT2D2	0.5644	3.12109e-10	3.80067e-09
MANEA	0.922697	3.14524e-10	3.8281e-09
ATP10D	0.594194	3.16377e-10	3.84865e-09
RNMT	0.496578	3.22349e-10	3.91927e-09
HMGB1P6	-0.607747	3.2629e-10	3.96513e-09
PTPN9	0.592687	3.3157e-10	4.02721e-09
HP	2.30521	3.34181e-10	4.05683e-09
NKX3-1	-3.93124	3.37671e-10	4.09707e-09
SAP30-DT	1.92494	3.40308e-10	4.12694e-09
CYB5R3	-0.505645	3.4137e-10	4.13767e-09
NEDD9	-1.31949	3.43973e-10	4.16708e-09
TUBB4B	-0.873819	3.47726e-10	4.21038e-09
RABGGTB	0.739832	3.48881e-10	4.22218e-09
BMT2	0.749664	3.5346e-10	4.27539e-09
ZNF830	-0.740816	3.57518e-10	4.32225e-09
COPS5	0.412593	3.58921e-10	4.33697e-09
.6286	-1.1827	3.60635e-10	4.35544e-09
ZNF628	-1.22797	3.61077e-10	4.35855e-09
RWDD3-DT	-1.08349	3.63847e-10	4.38973e-09
RHOT1	0.658144	3.70715e-10	4.47028e-09
CASP10	0.765016	3.71613e-10	4.47881e-09
CALCRL	1.80532	3.73296e-10	4.49679e-09
KCNJ15	-2.27098	3.7415e-10	4.50477e-09
HDAC7	-1.02862	3.7615e-10	4.52652e-09
.8942	-3.99349	3.79393e-10	4.56322e-09
CCT8	0.603706	3.84395e-10	4.62101e-09
HS2ST1	0.573263	3.89076e-10	4.67488e-09
BTNL8	-4.18439	3.90697e-10	4.69196e-09
CAPNS1	0.544445	3.91949e-10	4.70458e-09
RUFY2	0.727172	3.96701e-10	4.7592e-09
DBF4	0.922732	3.9794e-10	4.77162e-09
WDR33	0.369683	4.01659e-10	4.81376e-09
MAP4K1	-1.18598	4.02945e-10	4.82671e-09
SECISBP2L	0.579979	4.08643e-10	4.89246e-09
INPP5D	-0.574396	4.24462e-10	5.07926e-09
APRT	-0.640431	4.29628e-10	5.13846e-09
NHSL2	-0.850023	4.30581e-10	5.14724e-09
SCAT8	-1.02027	4.31087e-10	5.15067e-09
TET2	-0.789177	4.35179e-10	5.19692e-09
CAMP	-2.8197	4.36184e-10	5.20626e-09
SH2D3C	-1.22726	4.40327e-10	5.25305e-09
ZNF451	0.558852	4.42431e-10	5.27546e-09
DGAT2	-1.72177	4.42946e-10	5.27892e-09
THOC2	0.465089	4.43415e-10	5.28184e-09
SLC31A1	0.612745	4.44888e-10	5.29669e-09
NDUFB7	-0.775881	4.45921e-10	5.3063e-09
SEC23IP	0.559591	4.52519e-10	5.38209e-09
RTEL1P1	-3.31568	4.54604e-10	5.40415e-09
ZNF276	-0.906082	4.67299e-10	5.55225e-09
CSTF3	0.62421	4.67927e-10	5.55689e-09
ZNF282	-0.590117	4.72453e-10	5.60781e-09
MRPL51	0.617412	4.7305e-10	5.61207e-09
SLF2	0.54378	4.74057e-10	5.62117e-09
SF3A1	-0.464523	4.75006e-10	5.62958e-09
MSS51	0.895828	4.85995e-10	5.75691e-09
BTBD3	0.713054	4.86545e-10	5.76052e-09
ATP6AP2	0.659458	4.87315e-10	5.76526e-09
.9741	2.79325	4.87437e-10	5.76526e-09
COL9A2	-1.74973	4.90632e-10	5.80013e-09
GTF2F2	0.511724	4.9116e-10	5.80345e-09
NRBF2	-1.53748	4.917e-10	5.80691e-09
TOR2A	-0.494922	4.93088e-10	5.81819e-09
SHISA5	-1.09313	4.93151e-10	5.81819e-09
LDLR	1.71544	4.93487e-10	5.81923e-09
RPS6KB1	0.607174	4.96908e-10	5.85663e-09
KCNQ1	-0.655349	4.98108e-10	5.86783e-09
RDH10	0.879849	5.006e-10	5.89423e-09
CYB5A	0.901243	5.02324e-10	5.91155e-09
IMPDH1P10	-7.93928	5.06617e-10	5.95909e-09
ACER3	0.887545	5.10098e-10	5.99704e-09
ARMC8	0.479213	5.15491e-10	6.05741e-09
[truncated: 9,248 more rows]
