# Supplementary material for: Comprehensive analysis of the role of diverse programmed cell death patterns in sepsis
Source: Front Immunol. 2025 Nov 19;16:1685533. doi: 10.3389/fimmu.2025.1685533 (PMC12672461; doi:10.3389/fimmu.2025.1685533)
Supplement: Supplementary file 14 [file Table9.xlsx]

## Sheet: Sheet 1
Supplementary Table 9. List of DEGs between high-risk and low-risk sepsis groups.
symbol	logFC	P.Value	adj.P.Val
SH2B3	0.44701	6.56244e-12	7.27775e-08
WIPF1	0.339077	5.94292e-11	3.29535e-07
NEDD9	0.456554	1.75352e-10	6.48217e-07
LYSMD2	0.713646	2.77871e-10	7.70397e-07
KLF4	0.527567	3.84367e-10	8.52526e-07
MID1IP1	0.513595	5.81851e-10	1.07545e-06
BTN2A1	0.408446	8.58114e-10	1.3595e-06
PCBP1	0.339219	2.03272e-09	2.55104e-06
ZMIZ1	0.442248	2.07028e-09	2.55104e-06
F11R	0.430674	3.07648e-09	3.41181e-06
GCLM	-0.583029	4.26079e-09	4.29565e-06
SEMA4D	0.492025	4.72874e-09	4.37014e-06
RAB27A	-0.482458	5.81645e-09	4.96188e-06
CNBP	0.432887	8.63083e-09	6.83685e-06
FOS	0.467415	1.23064e-08	9.09853e-06
CLEC7A	0.430928	1.61418e-08	1.11883e-05
MTCH1	0.243984	2.24057e-08	1.46164e-05
KLF2	0.376693	2.46046e-08	1.51592e-05
RNF44	0.374375	3.09541e-08	1.74713e-05
CBLL1	0.285329	3.15081e-08	1.74713e-05
HSBP1	-0.408076	4.27524e-08	2.25773e-05
ITM2B	0.453669	4.61651e-08	2.32714e-05
TMEM43	0.357532	5.03845e-08	2.42941e-05
BTG1	0.464685	5.32763e-08	2.46181e-05
RAB9A	0.288485	7.17595e-08	3.18325e-05
F2RL1	0.575279	7.59616e-08	3.24005e-05
RTN1	0.445727	7.94567e-08	3.26361e-05
ELOVL5	0.376378	9.67696e-08	3.78691e-05
TAGAP	0.471573	9.90265e-08	3.78691e-05
S100P	-0.847098	1.15089e-07	4.2199e-05
HP	-1.32507	1.17959e-07	4.2199e-05
STK40	0.380114	1.22053e-07	4.22991e-05
RNF19B	0.418077	1.27444e-07	4.28288e-05
TTK	-0.446623	1.38277e-07	4.51025e-05
PDE4B	0.529244	1.5614e-07	4.94742e-05
CCNK	0.203903	1.91294e-07	5.89292e-05
TM9SF4	0.295168	2.28851e-07	6.85936e-05
NPC2	0.424372	2.39462e-07	6.86735e-05
UTP3	0.275258	2.41503e-07	6.86735e-05
OGFRL1	0.333871	3.27566e-07	9.0194e-05
ZFAND5	0.398022	3.33449e-07	9.0194e-05
HIVEP1	0.23336	3.42452e-07	9.04235e-05
SYNCRIP	0.305188	4.08804e-07	0.000105433
CD63	-0.476376	4.23559e-07	0.000106756
SLC39A6	0.277736	4.33465e-07	0.000106825
RETN	-1.37364	4.56021e-07	0.000107917
L2HGDH	-0.164664	4.64976e-07	0.000107917
JMJD1C	0.421354	4.8078e-07	0.000107917
BRD1	0.268538	4.81235e-07	0.000107917
CLEC5A	-0.861462	4.90587e-07	0.000107917
HVCN1	0.337189	5.03331e-07	0.000107917
CEP63	0.379492	5.06011e-07	0.000107917
BTG2	0.373674	5.25013e-07	0.000109857
RSBN1L	0.280526	6.03751e-07	0.000123993
GAB2	0.326182	6.27001e-07	0.000126426
SF3A1	0.256642	6.73766e-07	0.00013343
MMP8	-1.66503	7.11697e-07	0.000138469
EIF2S3	0.33691	7.55756e-07	0.000142307
CDC42SE2	0.31339	7.57091e-07	0.000142307
PSME1	0.370195	8.16467e-07	0.00015091
NACA	0.340692	8.78705e-07	0.000159592
PANK4	0.235275	8.92219e-07	0.000159592
SLBP	0.247249	9.18004e-07	0.000161598
RTN2	-0.262996	9.50293e-07	0.000164668
CRLF3	0.33552	9.68615e-07	0.000165261
ID2	0.415019	1.01067e-06	0.000168826
PSAP	0.353582	1.0359e-06	0.000168826
WAC	0.229609	1.04259e-06	0.000168826
CTDSP2	0.266268	1.05041e-06	0.000168826
NCOA6	0.242123	1.1705e-06	0.000183878
RASSF5	0.282658	1.17722e-06	0.000183878
SMYD2	0.242424	1.23744e-06	0.000190599
GIMAP1	0.406823	1.29887e-06	0.000197321
PQLC3	0.469292	1.35732e-06	0.000203414
SPAG9	0.284894	1.49614e-06	0.00022123
MYL6	-0.352439	1.562e-06	0.000227928
TTYH2	0.339507	1.63253e-06	0.000234559
ELK4	0.290982	1.65752e-06	0.000234559
RAB22A	0.245896	1.68233e-06	0.000234559
ELMO1	0.335895	1.70229e-06	0.000234559
RHOB	0.284458	1.71319e-06	0.000234559
SPC24	-0.187778	1.73608e-06	0.000234794
FTH1	0.302262	1.77134e-06	0.000236676
NOD2	0.474142	1.89676e-06	0.000250179
RGS2	0.488507	1.91751e-06	0.000250179
NUP160	0.357065	1.95064e-06	0.000251542
IDS	0.310793	1.99637e-06	0.00025448
BLOC1S1	-0.43993	2.02506e-06	0.000255204
RNASE3	-0.903373	2.14621e-06	0.000267432
MAP2K4	0.255543	2.37931e-06	0.000293184
CX3CR1	0.776392	2.47812e-06	0.000302003
JARID2	0.284149	2.51982e-06	0.000303748
UQCRQ	-0.415097	2.55146e-06	0.000304255
QTRTD1	0.213428	2.58585e-06	0.000305075
FCAR	-0.702515	2.66689e-06	0.000311325
SLC7A7	0.530487	2.83395e-06	0.00032738
LY75	0.33734	2.89654e-06	0.000331161
ROGDI	-0.331833	2.93235e-06	0.000331834
RPGRIP1	0.179993	3.06413e-06	0.000343245
TNFAIP8L3	-0.374363	3.13771e-06	0.000344701
KPNB1	0.30336	3.1393e-06	0.000344701
DTWD1	0.218981	3.21022e-06	0.000349033
TGFBI	0.799451	3.28348e-06	0.000353532
IFIT2	0.985762	3.33303e-06	0.000355417
NQO2	-0.477873	3.36767e-06	0.00035569
MBOAT2	-0.383735	3.43563e-06	0.000359445
ALDH1A1	0.422555	3.49524e-06	0.000362264
RBM26	0.289674	3.67944e-06	0.000377824
IRF1	0.457079	3.79742e-06	0.000386361
PTGER4	0.463624	3.8343e-06	0.000386567
ZNF274	0.234169	3.96725e-06	0.000390239
CXorf40B	0.161959	3.98291e-06	0.000390239
RNASE2	-0.736652	3.98366e-06	0.000390239
ANKRD11	0.208724	4.01148e-06	0.000390239
DOCK10	0.502885	4.13022e-06	0.000395248
ADAM9	-0.605977	4.13424e-06	0.000395248
SAMHD1	0.263983	4.21712e-06	0.00039711
RPGR	0.266307	4.23265e-06	0.00039711
UVRAG	0.216883	4.26115e-06	0.00039711
IER5	0.355352	4.3582e-06	0.000402771
EXOSC4	-0.565749	4.42919e-06	0.000403057
UBE2E2	0.298583	4.46213e-06	0.000403057
HLA-E	0.322906	4.47033e-06	0.000403057
SCCPDH	-0.25719	5.14544e-06	0.000460185
FNBP1	0.272072	5.37461e-06	0.000476836
SMS	0.278176	5.59816e-06	0.000492727
WNT16	-0.12301	5.6683e-06	0.000494972
DPF2	0.241894	5.8243e-06	0.000504621
STOM	-0.724125	5.88961e-06	0.000506324
JAK1	0.260877	5.97995e-06	0.000508688
CRKL	0.214505	6.00885e-06	0.000508688
MYLIP	0.410678	6.16035e-06	0.000517563
CHMP1B	0.270509	6.65004e-06	0.000554504
TP53I3	-0.509396	6.86637e-06	0.000568269
PRG3	-0.141969	7.02354e-06	0.000576971
MFSD8	0.30221	7.12087e-06	0.000580665
RNF130	0.312942	7.52731e-06	0.000606358
CA4	-0.763642	7.60794e-06	0.000606358
PTMA	0.382101	7.61545e-06	0.000606358
TCN1	-1.05033	7.67869e-06	0.000606358
CSF2RA	-0.391872	7.71923e-06	0.000606358
STAT6	0.284895	7.76401e-06	0.000606358
NUP62	0.306701	8.17529e-06	0.000627016
DAZAP2	0.250402	8.19789e-06	0.000627016
HERPUD1	0.241652	8.21633e-06	0.000627016
VPS37C	0.223273	8.25467e-06	0.000627016
PIK3R4	0.208647	8.64509e-06	0.000652204
C14orf159	0.44098	9.04174e-06	0.00067752
ZCCHC2	0.323006	9.21119e-06	0.000685584
PRKAG2	0.214591	9.55408e-06	0.000699595
IFIH1	0.578348	9.57584e-06	0.000699595
CD177	-1.31516	9.58867e-06	0.000699595
RUNDC1	0.225449	9.66015e-06	0.000700203
COX15	-0.257696	1.01468e-05	0.000729281
SP2	0.253641	1.01928e-05	0.000729281
LRRK2	0.495975	1.03854e-05	0.000738298
RAF1	0.272293	1.06351e-05	0.000751228
FGL2	0.555864	1.11877e-05	0.000785262
STBD1	-0.223112	1.15305e-05	0.000804231
MAPKAPK5	0.192794	1.17555e-05	0.000814804
ARHGAP25	0.291283	1.20229e-05	0.000828159
IL12RB1	0.296235	1.25251e-05	0.000857427
CLDN20	-0.100981	1.26971e-05	0.000863873
NONO	0.279699	1.28498e-05	0.000865203
PRDX5	-0.243169	1.28727e-05	0.000865203
ATP2B1	0.346357	1.31839e-05	0.00088078
HLA-B	0.341451	1.35572e-05	0.000895707
RFX5	0.314756	1.36369e-05	0.000895707
MED30	0.216261	1.36496e-05	0.000895707
CDK5RAP2	-0.565944	1.39278e-05	0.000908585
MARCKSL1	0.480778	1.41218e-05	0.000915851
CEP55	-0.488871	1.50952e-05	0.000969125
RGL4	-0.815131	1.5118e-05	0.000969125
TEPP	-0.131706	1.54745e-05	0.000986277
UGCG	-0.696502	1.57509e-05	0.000998154
TCEB2	-0.302255	1.5966e-05	0.00100604
PILRA	0.529012	1.62241e-05	0.00101461
KIAA0247	0.298353	1.6285e-05	0.00101461
AASDHPPT	0.240948	1.64636e-05	0.00102001
HEATR2	0.184569	1.66713e-05	0.0010226
ZNHIT1	-0.225936	1.66899e-05	0.0010226
U2AF2	0.271439	1.7003e-05	0.00103606
AP3B2	-0.36704	1.72748e-05	0.00104687
NEDD4	-0.449711	1.7463e-05	0.00105252
HERC1	0.245879	1.77005e-05	0.00106107
COX7A2	-0.356088	1.85065e-05	0.00109881
CD74	0.668225	1.85281e-05	0.00109881
AMD1	0.284063	1.88497e-05	0.00111193
PLAUR	0.325338	1.9385e-05	0.00113746
AMPD2	0.265393	1.9781e-05	0.00115091
TFG	0.267633	1.98218e-05	0.00115091
CTDP1	-0.183028	2.0139e-05	0.00115725
VPS25	-0.203395	2.02361e-05	0.00115725
TXN	-0.492476	2.0244e-05	0.00115725
KCNH6	-0.403758	2.04695e-05	0.00116343
FAM43A	0.279087	2.0562e-05	0.00116343
ATP6V1A	0.3141	2.12849e-05	0.00119045
PPP1R9B	0.300322	2.13705e-05	0.00119045
ZDHHC3	-0.331516	2.14365e-05	0.00119045
DDAH2	-0.434458	2.1469e-05	0.00119045
SWAP70	0.283457	2.16866e-05	0.00119654
DYNC1LI1	0.144549	2.19847e-05	0.00120698
BARD1	-0.301877	2.26651e-05	0.00123476
SERPINB9	0.272897	2.27133e-05	0.00123476
MRPS30	0.240351	2.31343e-05	0.00125151
PPP1R15A	0.236549	2.34909e-05	0.00125992
LTF	-0.904214	2.3517e-05	0.00125992
NBPF20	0.376473	2.3801e-05	0.001269
NCK1	0.23295	2.4223e-05	0.00127871
KCTD5	0.221335	2.43284e-05	0.00127871
RCAN3	0.388259	2.43289e-05	0.00127871
ENTPD1	-0.298515	2.45085e-05	0.00128207
FAM64A	-0.142355	2.49166e-05	0.00129389
GIMAP4	0.476061	2.49677e-05	0.00129389
RAD51	-0.252737	2.51069e-05	0.00129505
RBM4	0.258547	2.55012e-05	0.00130591
PRG2	-0.391428	2.55529e-05	0.00130591
ARPC4	-0.230068	2.65048e-05	0.00134588
LFNG	0.466951	2.65778e-05	0.00134588
ATG12	-0.282779	2.67651e-05	0.0013492
PELI1	0.347174	2.72185e-05	0.00136585
LCN2	-1.27531	2.79619e-05	0.00139684
FAM65A	0.233432	2.90271e-05	0.00144354
HDAC3	0.155408	2.92421e-05	0.00144636
CACNA2D3	0.35149	2.93446e-05	0.00144636
QSOX1	-0.316335	2.94808e-05	0.00144665
POMC	-0.135193	2.99406e-05	0.0014565
CLK2	0.167909	2.99444e-05	0.0014565
NCKAP1	-0.230211	3.04599e-05	0.00147511
DLC1	-0.369363	3.08183e-05	0.00148598
ATP1B3	0.278099	3.10877e-05	0.00149026
KIF3B	0.127177	3.11758e-05	0.00149026
MS4A4A	-0.94131	3.13559e-05	0.00149243
ZNF669	-0.263522	3.17901e-05	0.00150663
SCML4	0.360485	3.20267e-05	0.00151139
N4BP2L1	0.262115	3.22021e-05	0.00151323
CD160	0.368935	3.25969e-05	0.0015253
TAGLN2	0.469256	3.27378e-05	0.0015253
ATG10	-0.232969	3.28717e-05	0.0015253
BCL9L	0.260238	3.35246e-05	0.00154912
YWHAQ	0.28054	3.37954e-05	0.00155165
UBL5	-0.372833	3.38592e-05	0.00155165
CEACAM21	-0.296846	3.4207e-05	0.00156114
SHCBP1	-0.410712	3.47409e-05	0.00157194
ZKSCAN5	-0.0969993	3.48687e-05	0.00157194
KLF13	0.259494	3.4878e-05	0.00157194
PSMD12	-0.334725	3.50171e-05	0.00157194
HTRA4	-0.131536	3.51524e-05	0.00157194
RNF4	0.179558	3.66629e-05	0.0016329
PAIP2	0.296337	3.68567e-05	0.00163496
SLC25A5	0.357216	3.79166e-05	0.00167528
SDHD	0.255668	3.8281e-05	0.00168467
KIAA1715	-0.324054	3.86621e-05	0.00169471
CAMK2G	0.228568	3.90127e-05	0.00170335
RELA	0.158713	4.001e-05	0.00174004
BEX1	-0.466651	4.06453e-05	0.00176077
NUDT13	0.142839	4.11904e-05	0.00177744
GLYCTK	-0.129657	4.15114e-05	0.00178435
DHFRL1	-0.163584	4.22088e-05	0.00179117
CECR1	0.62922	4.2298e-05	0.00179117
MPEG1	0.399758	4.23159e-05	0.00179117
THUMPD1	0.247562	4.23163e-05	0.00179117
ZFP36L2	0.404001	4.24916e-05	0.00179176
TRIM32	0.196049	4.31568e-05	0.00181291
TGIF1	0.312017	4.34662e-05	0.00181369
CECR7	-0.142781	4.35023e-05	0.00181369
BPTF	0.175657	4.43703e-05	0.00184295
FGD2	0.341002	4.5346e-05	0.00187023
CD1D	0.404953	4.53645e-05	0.00187023
CENPF	-0.199252	4.57541e-05	0.00187217
KRT23	0.381806	4.58694e-05	0.00187217
TMEM106B	0.207934	4.60028e-05	0.00187217
ZCCHC17	-0.239259	4.60869e-05	0.00187217
UPP1	-0.551545	4.67636e-05	0.00188421
ZCCHC14	0.173458	4.68723e-05	0.00188421
SMARCC2	0.233818	4.68929e-05	0.00188421
DPYSL2	0.437495	4.81897e-05	0.00192933
USP11	0.244411	4.84315e-05	0.00193203
NDUFA4	-0.42426	4.89698e-05	0.0019465
FAM104B	-0.203941	4.96554e-05	0.00196671
FTO	0.251141	5.00498e-05	0.00197138
CD4	0.393632	5.0129e-05	0.00197138
CBX7	0.289643	5.11176e-05	0.00200316
KLHL8	-0.399908	5.18819e-05	0.00202595
ING3	0.187503	5.24045e-05	0.00203268
CITED2	0.268822	5.25564e-05	0.00203268
TLR5	-0.611058	5.28207e-05	0.00203268
PNRC1	0.135831	5.29085e-05	0.00203268
RAD21	0.308107	5.30759e-05	0.00203268
TAP2	0.411085	5.31539e-05	0.00203268
LMOD3	-0.349663	5.3399e-05	0.00203503
RPS19BP1	-0.14525	5.49184e-05	0.00208513
JMJD6	-0.247891	5.50896e-05	0.00208513
NDUFA13	-0.228347	5.53342e-05	0.00208589
STAMBP	0.171112	5.54858e-05	0.00208589
CRY1	0.283268	5.59233e-05	0.00209523
TIAM1	0.303991	5.62532e-05	0.0020963
PID1	0.311022	5.63297e-05	0.0020963
ZZEF1	0.195946	5.73043e-05	0.00212543
CKAP4	-0.578791	5.76848e-05	0.00212579
TFAP2A	-0.21402	5.76972e-05	0.00212579
CRYZL1	-0.199044	5.83105e-05	0.00213914
KIAA0101	-0.575237	5.84453e-05	0.00213914
LDOC1L	0.272695	5.95526e-05	0.00215849
DYRK4	-0.219156	5.95888e-05	0.00215849
NUDT9	0.195798	5.96321e-05	0.00215849
METAP1	0.219031	5.97526e-05	0.00215849
MPDU1	-0.190569	6.14475e-05	0.00220675
ATP9A	-0.670713	6.1528e-05	0.00220675
SLC41A3	0.170842	6.16854e-05	0.00220675
HLA-DMB	0.544414	6.22664e-05	0.00222037
SORD	0.239174	6.32215e-05	0.0022472
TFF3	-0.476927	6.41129e-05	0.0022716
MANBA	0.246608	6.47676e-05	0.00228749
COL4A3BP	-0.395116	6.52188e-05	0.00229612
HSD3B7	-0.194698	6.57368e-05	0.0023025
RCBTB2	0.344387	6.58153e-05	0.0023025
UCP2	0.498536	6.78089e-05	0.00236391
NUP153	0.239146	6.79972e-05	0.00236391
SMAD7	0.211634	6.82905e-05	0.00236669
S100A10	0.474556	7.13765e-05	0.00246496
ZDHHC7	0.181767	7.15705e-05	0.00246496
BBS2	0.244143	7.26753e-05	0.00249245
HECA	0.276852	7.28183e-05	0.00249245
NFXL1	0.397222	7.38204e-05	0.00251898
CTSZ	0.34269	7.41533e-05	0.00252258
RFTN1	0.375799	7.54213e-05	0.00255508
AGK	0.189653	7.55695e-05	0.00255508
RTN3	-0.271723	7.58826e-05	0.00255786
QRICH1	0.201657	7.67742e-05	0.00257701
MAF	0.292767	7.69153e-05	0.00257701
PEX5	0.155615	7.85748e-05	0.00262468
NR2C2	0.196918	7.89911e-05	0.00263066
MFNG	0.35213	8.00345e-05	0.00263565
SEC14L1	0.351496	8.00677e-05	0.00263565
USP19	0.126408	8.00739e-05	0.00263565
CYBB	-0.420486	8.00913e-05	0.00263565
LRMP	0.284126	8.09541e-05	0.00265616
SNRK	0.319551	8.16387e-05	0.00267072
ERCC3	0.169285	8.22773e-05	0.00268369
RAB11FIP1	0.320194	8.28229e-05	0.0026878
SQRDL	-0.312687	8.2888e-05	0.0026878
CST3	0.538674	8.41076e-05	0.00271568
DAP3	0.148935	8.42375e-05	0.00271568
TASP1	0.176649	8.62333e-05	0.00277196
NEDD4L	-0.290258	8.72282e-05	0.00279584
MAPK9	0.181163	8.76209e-05	0.00280033
MYADM	0.342103	8.86771e-05	0.00282595
SF3B4	0.234987	9.19764e-05	0.00292269
PEA15	0.305927	9.29792e-05	0.00294611
CREBBP	0.244312	9.50132e-05	0.00300198
OXA1L	0.248128	9.6042e-05	0.00302587
PPP2R3A	-0.224439	9.71169e-05	0.00305107
ZMYND8	0.148945	9.79119e-05	0.00306589
ZNF217	0.274632	9.81418e-05	0.00306589
IL10	-0.401044	9.93501e-05	0.00309492
SNX30	0.214925	9.99607e-05	0.00310522
WDR19	0.141199	0.000100476	0.00311252
PNPLA1	-0.298166	0.00010207	0.00315308
CCDC50	0.272046	0.000104376	0.00321537
PRMT6	0.216453	0.000104895	0.0032219
S100A12	-0.663459	0.000105169	0.0032219
TP53	0.273586	0.0001056	0.00322619
ASTE1	0.164872	0.000106027	0.00323032
PRKRA	0.214957	0.000106413	0.00323321
VAT1	-0.186454	0.000106843	0.00323741
SLC23A2	0.175728	0.000107798	0.00325745
HMMR	-0.348929	0.000108524	0.00327046
NDUFB7	-0.292819	0.000109381	0.00328737
KRT9	-0.139023	0.000111082	0.00332945
C14orf2	-0.32742	0.000112244	0.00334721
TNIK	0.30231	0.000112278	0.00334721
TRIM62	0.136262	0.00011357	0.00337605
GATAD2B	0.218806	0.000113854	0.00337605
SMUG1	-0.183169	0.000114607	0.00338931
HIBADH	0.212837	0.000115534	0.00340765
CCNL2	0.160181	0.000117921	0.00346883
CPVL	0.559863	0.000119452	0.00350456
NHS	0.189472	0.000119918	0.00350895
MFSD11	-0.26843	0.00012046	0.00351554
GABPB2	0.207342	0.000121053	0.00352358
WBP11	0.248108	0.000121665	0.0035321
DHCR7	-0.345378	0.000122925	0.00355936
S100A9	-0.276707	0.000124077	0.00358337
GTF2H5	-0.235012	0.000125112	0.003595
WRNIP1	0.227572	0.000125128	0.003595
BTBD1	0.183282	0.000125807	0.00360517
COG3	0.162838	0.000126192	0.00360688
DDX17	0.250698	0.000128658	0.0036679
ADAMTS19	-0.120801	0.000129149	0.00366991
MAP2K6	-0.523878	0.00012939	0.00366991
CCDC115	0.220622	0.000132145	0.00373265
CCAR1	0.158542	0.000132275	0.00373265
TAF4	0.252421	0.000134248	0.00377714
XYLT1	0.255259	0.000134533	0.00377714
FAM107B	-0.341097	0.000136864	0.00382499
SYNE2	0.398543	0.000137186	0.00382499
EVI2B	0.285831	0.000137272	0.00382499
LITAF	0.281386	0.000138988	0.00385149
ZFP36L1	0.311881	0.000139419	0.00385149
RPL38	0.303694	0.000139543	0.00385149
ACP6	-0.179914	0.000139804	0.00385149
SLC2A6	0.258069	0.000140278	0.00385149
RPL26L1	-0.264958	0.000140307	0.00385149
CTDSPL2	0.174325	0.000141003	0.00386106
EHD4	0.187064	0.000141491	0.00386488
CDKN1B	0.265476	0.000142151	0.00387335
HSPB2	-0.0986571	0.000142723	0.00387942
PRTN3	-0.750069	0.000143081	0.00387962
HSCB	-0.209351	0.000144053	0.00389646
TXNIP	0.331242	0.000144728	0.00390518
HYPK	-0.350988	0.000146311	0.00393763
PRPSAP2	0.18381	0.00014664	0.00393763
EID2	0.194965	0.000148733	0.00398416
ZNF559	0.246618	0.000150013	0.00400877
C1orf131	0.213188	0.00015169	0.00404386
TRAK1	0.139658	0.000153886	0.00408646
DUSP13	-0.268357	0.000154025	0.00408646
LSR	0.184048	0.000155837	0.00412465
NBR1	0.162004	0.00015691	0.00414266
CHRNA5	-0.357168	0.000157733	0.00414266
ANKMY2	0.151767	0.000157812	0.00414266
DENND2C	-0.143845	0.000158011	0.00414266
DAPK1	0.212033	0.000158752	0.00415228
IMMT	0.220974	0.000159465	0.00416111
PARP15	0.171716	0.00016011	0.00416812
CD300A	0.264237	0.000161121	0.00418302
TDRD1	-0.267965	0.000161437	0.00418302
NCBP2	0.220905	0.000164237	0.00424494
CD46	0.402299	0.000164592	0.00424494
NSUN2	0.220394	0.000165613	0.00426136
CCDC109B	0.344459	0.00016714	0.00428137
CTSE	-0.156808	0.000167192	0.00428137
RBL2	0.229659	0.000167549	0.00428137
CHST7	0.325592	0.0001688	0.00429889
SLC35A2	0.141539	0.00016901	0.00429889
NUSAP1	-0.420029	0.000169657	0.00430132
PARP8	0.217222	0.000169881	0.00430132
ARHGEF18	0.30765	0.000170824	0.00430687
DHX15	0.241426	0.000170998	0.00430687
PTGES3	0.267278	0.000171265	0.00430687
CRTAP	0.285517	0.000172032	0.00431313
H2AFJ	-0.330673	0.000172292	0.00431313
SLC25A43	0.230928	0.000178171	0.00445026
HAL	0.386163	0.000180093	0.00448815
SLAMF1	0.271644	0.00018118	0.00450512
CAPG	-0.319526	0.000183398	0.004548
HMOX1	0.302983	0.000183725	0.004548
EP400	0.227539	0.000184182	0.00454917
RBM23	0.188162	0.000185073	0.00456103
RANGRF	0.170109	0.000185552	0.00456269
RPP38	0.118635	0.00018696	0.00458713
PLA2G2D	-0.271727	0.000187756	0.00459651
ZC3H18	0.156958	0.00018953	0.0046297
TSPAN3	0.260916	0.000193538	0.00471721
AQP3	0.324629	0.000195215	0.00474767
NDUFA1	-0.304807	0.000197008	0.00478079
CEACAM8	-1.12118	0.000200489	0.00485463
DFFB	0.231383	0.000203104	0.00490157
BTN2A2	0.166189	0.000203512	0.00490157
CA1	-1.07338	0.000203753	0.00490157
EVI2A	0.419638	0.0002051	0.00492328
TAPBPL	0.234687	0.00020559	0.00492439
PRMT3	0.201365	0.000207342	0.00495565
EPB41L3	0.257226	0.000209817	0.00500315
STAG3	-0.131839	0.000210336	0.00500315
LGALS9	0.289446	0.000210683	0.00500315
GTF2F1	0.163162	0.000211964	0.00501694
KIAA1751	-0.327748	0.000212168	0.00501694
RNF125	0.278117	0.000215664	0.00508085
CAMK1D	0.39437	0.000215787	0.00508085
TMEM154	0.278268	0.000218725	0.00512999
SHROOM4	-0.297164	0.000218799	0.00512999
MYC	0.368374	0.000220603	0.00516138
PPCDC	0.184927	0.000221788	0.00517256
MASP1	-0.094538	0.000222014	0.00517256
APOL3	0.314403	0.00022393	0.00520301
ATP2C2	-0.245198	0.000224713	0.00520301
SPTBN5	0.0984311	0.000224729	0.00520301
SFXN1	-0.39644	0.000225999	0.00521683
PGLYRP1	-0.594055	0.000226267	0.00521683
PDHX	0.194807	0.000227132	0.00522592
JUN	0.189601	0.000228133	0.00523809
VNN1	-0.781378	0.000230094	0.00526185
KLF3	0.218023	0.000230588	0.00526185
C19orf52	0.12849	0.000230877	0.00526185
STOX2	-0.120557	0.000231066	0.00526185
DTL	-0.258047	0.000232614	0.00528222
FUT11	0.233005	0.000232991	0.00528222
TNFSF15	-0.267078	0.000233389	0.00528222
HEATR5B	0.206423	0.000237055	0.00535008
NANS	-0.209831	0.000237353	0.00535008
MAML2	0.254862	0.000238681	0.00536912
GPR1	-0.296668	0.000240682	0.00538992
GALNT3	-0.370951	0.000240838	0.00538992
PABPC1	0.298096	0.000241375	0.00538992
PROM1	-0.115239	0.00024155	0.00538992
EMR1	-0.450147	0.000242443	0.00539897
SYF2	0.176802	0.000245152	0.00544838
ARRB1	0.192525	0.00024656	0.00545579
EIF4A3	0.184657	0.000246639	0.00545579
HLA-DPB1	0.343041	0.000246962	0.00545579
FRAT2	0.275939	0.000249698	0.00550527
RPS28	0.327035	0.000251944	0.0055332
CCNG2	0.328663	0.000251963	0.0055332
PMAIP1	0.255731	0.00025464	0.00557858
PLD1	-0.163686	0.000255035	0.00557858
NARF	-0.28101	0.000256085	0.00559052
CASP8	0.149758	0.000258094	0.00561886
FAM120A	0.218428	0.000258397	0.00561886
SCN2A	-0.0907466	0.000259365	0.00562889
SH3BP1	0.191043	0.000260396	0.00564021
TRAPPC5	-0.27701	0.000262059	0.00566432
SERPINC1	-0.099941	0.00026253	0.00566432
MRFAP1	0.167397	0.00026328	0.00566947
TSPYL1	0.206238	0.000264883	0.00569293
FNTA	0.182875	0.000265672	0.00569463
CCDC140	-0.145982	0.000266738	0.00569463
BCAS2	0.140468	0.000266972	0.00569463
USP14	-0.181072	0.000267016	0.00569463
TOP2A	-0.459572	0.000269117	0.00572842
FUCA1	0.255328	0.000269642	0.00572861
NDST2	-0.275032	0.000273169	0.00579244
BATF	-0.271066	0.000275837	0.00583785
MESDC1	0.134317	0.000277015	0.00585161
HBD	-0.812511	0.000282694	0.00594892
OPN3	0.168371	0.000283602	0.00594892
ST3GAL5	0.21597	0.000283805	0.00594892
NAGPA	0.216133	0.000284273	0.00594892
MSRA	-0.318856	0.000284304	0.00594892
UFM1	0.177032	0.000285987	0.00597287
KIAA1143	0.148178	0.000288283	0.00599503
HCP5	0.396678	0.000288688	0.00599503
CD40	0.105329	0.000289067	0.00599503
RUNX2	0.313329	0.000289517	0.00599503
ZNF577	-0.285736	0.00029116	0.00599503
RPAP3	0.229102	0.000291294	0.00599503
CCNB1	-0.317248	0.000291355	0.00599503
FAM115A	-0.227531	0.000291373	0.00599503
MTHFD1	0.16484	0.000293912	0.00602552
SCRN1	0.266952	0.000293941	0.00602552
ALDH2	0.380539	0.000295522	0.00604676
ABR	0.194961	0.000296197	0.00604941
TNPO1	-0.233471	0.000298331	0.00608178
COX6C	-0.292296	0.00029962	0.00609685
TRPM2	-0.21309	0.000300479	0.00610313
QDPR	0.264988	0.000301369	0.00610864
RXRA	0.270834	0.000302537	0.00610864
PSMB9	0.388861	0.000302797	0.00610864
MED10	0.1204	0.000302953	0.00610864
EED	0.170125	0.000306092	0.00616073
OLFM4	-1.31488	0.000307468	0.00617261
USP22	0.09535	0.000307796	0.00617261
AKR1D1	-0.215979	0.000308661	0.00617626
MAP3K14	0.234037	0.000309092	0.00617626
SIAH2	-0.599597	0.000311877	0.00621695
R3HDM2	0.112592	0.000312487	0.00621695
PUS3	-0.218914	0.000312809	0.00621695
PNPO	0.207475	0.000313435	0.00621823
CCDC146	0.144028	0.000314004	0.0062184
MTMR11	0.330017	0.000315982	0.00622305
CCR3	0.603386	0.000316425	0.00622305
EPC1	0.172634	0.000316566	0.00622305
AKT1	0.286324	0.00031693	0.00622305
ZCCHC9	0.160152	0.000317045	0.00622305
FIG4	-0.299595	0.000321543	0.00630021
SIAH1	0.180083	0.000322798	0.00631364
CTNNA1	0.200173	0.000323508	0.00631638
CECR5	0.209653	0.000325112	0.00632741
FUT6	-0.173933	0.000325445	0.00632741
HMGB3	-0.190211	0.000325784	0.00632741
DCBLD1	0.154397	0.000327585	0.00634785
HPD	-0.194683	0.000327982	0.00634785
NOLC1	0.21808	0.000329786	0.00635931
LILRB1	-0.28468	0.000330272	0.00635931
CAPN3	-0.288596	0.000330294	0.00635931
MOGAT1	-0.103821	0.00033102	0.00636223
WDFY3	-0.343268	0.000336788	0.0064619
HLA-A	0.24158	0.000338135	0.00647654
TNFRSF14	0.239775	0.000341398	0.00652777
MRPS6	0.313661	0.000343838	0.00656311
CKS1B	-0.224957	0.000345288	0.00657946
LIX1L	0.19319	0.000347465	0.00659177
NAB1	0.272699	0.000347946	0.00659177
VASP	-0.250316	0.00034891	0.00659177
TRIM5	0.227306	0.000349384	0.00659177
EIF1AD	0.151597	0.000349443	0.00659177
NUP50	0.16896	0.0003495	0.00659177
ETV3	0.160689	0.000350847	0.00660593
SESN2	-0.205219	0.000353132	0.00663769
FOXRED2	-0.0967334	0.000355829	0.00667706
DMC1	-0.261078	0.000360028	0.00674444
FUT7	-0.342614	0.000362902	0.00678445
TMF1	0.208015	0.000363387	0.00678445
ZBTB25	0.143073	0.000364061	0.00678561
C20orf194	0.128591	0.000373028	0.00694108
EEPD1	0.12805	0.000374736	0.00695344
A1CF	-0.105338	0.000374946	0.00695344
IL27RA	0.304697	0.000375936	0.00696015
RBX1	-0.421547	0.000377753	0.00697941
UBE3C	0.155395	0.000378915	0.00697941
NPLOC4	-0.158771	0.000379068	0.00697941
BTN3A1	0.41539	0.000379494	0.00697941
LAP3	0.343366	0.000380566	0.00698754
IL4R	-0.328763	0.000385117	0.00705941
GBP2	0.392007	0.000391596	0.00716634
KCNG2	-0.114726	0.000395849	0.00723224
EIF3K	0.249718	0.000397521	0.00725084
FUNDC1	0.211715	0.000401874	0.00730672
MYO3B	-0.225029	0.000401903	0.00730672
ANXA3	-0.745408	0.000405349	0.00735732
TSPYL5	0.131822	0.000407439	0.00738316
ARG1	-0.971083	0.000411977	0.00745323
SPN	-0.227428	0.000414493	0.00748653
ST3GAL4	-0.239576	0.000418519	0.00754695
ZNF114	-0.0900716	0.000420152	0.0075641
CASC5	-0.2466	0.000421235	0.00757131
INTS9	0.191143	0.000422157	0.00757146
NFE2	-0.264557	0.000422609	0.00757146
RNF216	0.180649	0.000423834	0.00757567
LDLR	-0.382867	0.000424753	0.00757567
HSD17B11	0.276028	0.000424893	0.00757567
MTRF1L	-0.207558	0.000428932	0.00762855
ANKRD22	-0.849517	0.00043144	0.00762855
PNMA1	0.151162	0.000431468	0.00762855
PIP4K2B	0.147039	0.000431556	0.00762855
TPCN1	0.178158	0.000431891	0.00762855
DBR1	0.120414	0.000431987	0.00762855
DHRS13	-0.240814	0.000434995	0.00766078
KCNS2	-0.0863571	0.000435193	0.00766078
CEACAM1	-0.739973	0.000436235	0.00766696
NOB1	0.188249	0.000437693	0.0076804
F5	-0.396451	0.000439234	0.00769526
KCNB2	-0.0913578	0.000440008	0.00769606
CCBE1	-0.294865	0.000440667	0.00769606
GORASP2	0.174896	0.000441967	0.00770662
PIGH	0.126387	0.000448738	0.0078124
VPS13C	0.215056	0.000454419	0.00789891
EIF3F	0.315371	0.000455802	0.00790522
ZNF146	0.240918	0.000456208	0.00790522
DDX5	0.329819	0.00045809	0.00792516
P2RY14	0.517728	0.000458787	0.00792516
PEF1	-0.166337	0.000460018	0.00793405
ISOC1	0.237863	0.000461793	0.0079523
TERF2	0.200183	0.000463449	0.00796845
PPA2	-0.360816	0.000468083	0.00803567
DACH1	-0.601027	0.000472525	0.00809347
PTGS2	0.33589	0.00047291	0.00809347
HIST1H1C	-0.548873	0.000479844	0.00819949
LPXN	0.321771	0.000481914	0.00822219
BMX	-0.511417	0.000483124	0.00822586
RABL3	0.109581	0.000483621	0.00822586
IRF9	0.275136	0.000484354	0.00822586
SNRPG	-0.356216	0.000486853	0.00825566
NACAP1	0.0944026	0.000487774	0.00825865
ACTN2	-0.119638	0.000496073	0.00838636
GNAS	0.274435	0.000499125	0.00841626
TOR1A	-0.207773	0.000499697	0.00841626
CCDC97	0.146153	0.000500676	0.00841626
GPR84	-0.821251	0.000501478	0.00841626
KIAA0408	-0.143961	0.000501636	0.00841626
NFE2L2	0.24394	0.000503573	0.00843599
GPBAR1	0.282488	0.000505821	0.00845723
ABCC11	-0.107271	0.000507021	0.00845723
HERPUD2	0.161151	0.000507129	0.00845723
ARL16	-0.303246	0.000509109	0.00847751
G3BP1	0.209566	0.000513657	0.00853626
EIF5	0.17692	0.000514177	0.00853626
PRKACB	0.228257	0.000517838	0.00858419
PDCD6	0.177159	0.000520346	0.00861288
NAGK	0.280656	0.000523113	0.00864579
AKT3	0.162444	0.000523925	0.00864633
SOSTDC1	-0.0770745	0.000525655	0.00866199
GPATCH1	0.173798	0.000528625	0.00869752
RIN2	0.306874	0.00052938	0.00869752
ASCC3	0.204374	0.000532434	0.00873476
MUCL1	-0.110389	0.000533906	0.00874597
MRPS18B	0.27201	0.000537562	0.00879287
RRS1	0.232153	0.000541758	0.00884844
XPC	0.251797	0.000544663	0.00888281
CNOT8	0.213014	0.000547833	0.00891935
MPO	-0.68306	0.000548512	0.00891935
RFPL3	-0.0880714	0.000552423	0.00893991
TRIB1	-0.358729	0.00055243	0.00893991
ALPP	-0.299776	0.000552543	0.00893991
PAM	-0.381894	0.000553988	0.00893991
PSMD9	-0.117483	0.000554471	0.00893991
SMAD4	0.227127	0.000554613	0.00893991
C22orf23	-0.0990214	0.000558563	0.00898881
EFHC1	0.194982	0.000559268	0.00898881
LCP2	0.159229	0.000560763	0.00899979
ANLN	-0.178299	0.000562215	0.00901007
RNPC3	0.139456	0.00056485	0.00902872
ALDH9A1	0.212102	0.000565007	0.00902872
PEX11B	-0.178335	0.000567632	0.00905761
IKBKAP	0.151374	0.000569496	0.0090743
PLK1	-0.14059	0.000574558	0.00914181
CHCHD7	-0.386689	0.000581969	0.00924415
MYOM2	0.285199	0.000582656	0.00924415
ST6GALNAC3	-0.468516	0.000586876	0.0092978
EGLN1	0.227201	0.000588538	0.00931082
ST5	-0.121349	0.000589997	0.00932061
CD24	-0.734247	0.000592472	0.00933618
BRD4	0.204202	0.000592666	0.00933618
KIAA0907	0.204305	0.000593896	0.00934228
RABGAP1L	0.271964	0.00059514	0.00934859
SLC30A5	0.216265	0.000600308	0.00941509
ADNP	0.201433	0.000601617	0.00941509
CNDP2	0.264851	0.00060192	0.00941509
PIK3R5	0.142084	0.000603652	0.00941715
TMSB10	0.2686	0.00060375	0.00941715
XRCC5	-0.166079	0.000608971	0.00948524
MYO10	-0.352911	0.000623984	0.00970544
HNRNPA0	0.226264	0.000625263	0.00971171
KRTAP13-1	-0.0954154	0.000626898	0.00972349
SLC25A3	0.237689	0.000638253	0.00988579
C21orf119	-0.097281	0.000641067	0.00991553
ANKHD1	0.168635	0.000645348	0.00996783
CASS4	0.285621	0.00065433	0.0100924
CDCA5	-0.20936	0.000655234	0.0100924
CBX4	0.18286	0.000659311	0.0101411
MTIF2	0.17863	0.000662463	0.0101755
FAM110A	0.238978	0.00066843	0.010253
MED29	0.181266	0.000669882	0.010261
LOC339862	-0.0617308	0.000672374	0.0102767
FAM110B	-0.275309	0.00067276	0.0102767
CCNA1	-0.460333	0.000675189	0.0102997
ALDH7A1	-0.0828673	0.000677821	0.0103256
TRAF6	0.11194	0.000680882	0.0103447
SLC25A28	-0.256708	0.00068113	0.0103447
NNT	0.152335	0.000681874	0.0103447
IQCE	0.138198	0.000684578	0.0103715
MAML1	0.128155	0.00068594	0.010378
FLI1	0.183349	0.000688876	0.0104031
ZNF385A	0.207844	0.000689475	0.0104031
SDHA	0.141553	0.000691922	0.0104161
MAN1C1	0.285719	0.000692765	0.0104161
SULF2	0.551892	0.000693153	0.0104161
PAN3	0.235494	0.000700449	0.0105115
POGK	0.218594	0.000707815	0.0106077
COQ5	-0.18115	0.000709914	0.0106248
BTN3A2	0.407056	0.000715665	0.0106908
CD37	0.276709	0.000717111	0.0106908
KIAA0226	0.143729	0.000717218	0.0106908
CHCHD1	-0.195683	0.000718237	0.0106916
PIP4K2C	0.117128	0.000719474	0.0106957
TAP1	0.429407	0.000724001	0.0107485
ZMAT2	-0.291107	0.000728801	0.0108053
CYLC2	-0.0815157	0.000734701	0.0108783
NCAPD3	0.116807	0.000739082	0.0109286
CXCL14	-0.127972	0.000747692	0.0110137
RPA2	0.168391	0.00074856	0.0110137
AVEN	0.141398	0.000748752	0.0110137
DCTD	0.214359	0.00074881	0.0110137
CACNA2D4	0.128178	0.000757678	0.0111293
SYS1	0.124555	0.000758696	0.0111295
EMR3	0.490986	0.000760664	0.0111437
LRPAP1	-0.224927	0.000762673	0.0111584
KCTD13	0.144085	0.00076546	0.0111671
POMT2	-0.0904309	0.000766171	0.0111671
FOXN3	0.184462	0.000766293	0.0111671
METTL3	0.179602	0.000769584	0.0112004
TROAP	-0.121581	0.000774612	0.0112551
PLXNB2	0.296102	0.000775843	0.0112551
MAP2K1	0.203464	0.000776386	0.0112551
DTWD2	-0.277909	0.000785717	0.0113755
FSTL1	-0.255361	0.000789956	0.0114219
NCL	0.293937	0.000799005	0.0115202
LIMA1	0.150604	0.000799274	0.0115202
IL1B	0.326731	0.000799871	0.0115202
YME1L1	0.238098	0.000803602	0.0115443
YEATS4	0.18057	0.000803624	0.0115443
ATP5I	-0.262048	0.000806922	0.0115767
MRPL40	-0.150575	0.00080846	0.0115778
HAMP	-0.159244	0.00080909	0.0115778
YTHDF2	0.15012	0.000813872	0.0116312
WBSCR16	0.114416	0.000820298	0.0117056
LY86	0.35546	0.000821681	0.0117056
FBXW5	-0.164278	0.000822244	0.0117056
TNFAIP2	0.376596	0.000824533	0.0117232
RTTN	-0.104086	0.000826716	0.0117392
FUBP3	0.189046	0.000828909	0.0117443
PCDH12	-0.0948527	0.000829984	0.0117443
DNMT1	0.34176	0.000830257	0.0117443
CST7	-0.448577	0.00083364	0.0117772
LPIN2	0.190119	0.000835021	0.0117817
SNIP1	0.134704	0.000838653	0.0118179
DYNC1LI2	-0.222263	0.000840733	0.0118321
SCYL1	0.158969	0.00085025	0.0119509
LEPROTL1	0.249438	0.000853089	0.0119756
MPV17	0.169787	0.000858329	0.012034
GBP1	0.586344	0.000861069	0.0120571
ARFIP1	0.246881	0.000862621	0.0120636
SIGLEC9	-0.258923	0.000872063	0.0121803
SYCP3	-0.240934	0.000878941	0.0122609
LRRN2	-0.0849855	0.000886024	0.0123378
CBX8	0.0894949	0.00088764	0.0123378
KCMF1	-0.172013	0.000887784	0.0123378
HLA-F	0.341124	0.000889738	0.0123494
MCHR2	-0.0927008	0.000897643	0.0124436
YEATS2	0.106592	0.000902466	0.0124948
SMEK2	0.198466	0.000904981	0.012514
COX6A1	-0.162683	0.000914214	0.0126033
SEPSECS	0.140059	0.000914309	0.0126033
ACD	0.173581	0.000914844	0.0126033
CD33	0.229041	0.000917526	0.0126158
CIB1	0.259171	0.000918029	0.0126158
ARMCX5	0.183619	0.000925826	0.0127072
RAE1	-0.198427	0.000932924	0.0127888
SLC36A4	-0.304256	0.000944784	0.0129354
ANP32A	0.170341	0.000946034	0.0129365
MAP1LC3B	-0.301917	0.00095023	0.0129779
VDR	0.134863	0.000953396	0.0130051
PTPN6	0.24302	0.000955201	0.0130137
GDPD1	-0.160937	0.000958009	0.013036
NOTCH1	0.197347	0.000963616	0.0130962
DEDD2	0.174357	0.000966739	0.0131226
ZNF331	0.192415	0.000980919	0.0132988
FAM53B	0.221357	0.0009845	0.013331
PTPRE	0.241671	0.00098968	0.0133807
PELI2	0.185268	0.000990584	0.0133807
ITGB2	0.27085	0.000992383	0.0133858
TCEA1	0.154234	0.000993375	0.0133858
ST6GAL1	0.327598	0.000995981	0.0134046
GMFG	-0.316089	0.001	0.0134425
DBT	-0.148229	0.00100168	0.0134487
SIDT1	0.253893	0.00100348	0.0134524
PFAS	0.210523	0.00100438	0.0134524
ZNF397	0.14486	0.00100787	0.0134711
LRRC43	-0.108663	0.00100931	0.0134711
KIF14	-0.246405	0.00100942	0.0134711
PLAGL2	0.14199	0.00101319	0.0135023
ACOT4	0.123311	0.00101511	0.0135023
NECAB1	-0.189188	0.00101547	0.0135023
TBC1D9	0.316602	0.00101663	0.0135023
ZNF143	0.153851	0.00102309	0.0135576
SLC26A8	-0.372007	0.00102324	0.0135576
MORC2	0.220065	0.00102454	0.0135587
C1orf106	-0.103996	0.00102787	0.0135846
EEF2	0.34504	0.00102895	0.0135846
KIF11	-0.314058	0.00103028	0.013586
RRN3	0.196717	0.00103315	0.0136076
WDR81	0.115673	0.00103574	0.0136255
FGFR1OP	0.136997	0.00104257	0.0136992
RHBDL2	-0.267349	0.00104568	0.0137238
CD1A	0.122057	0.00105209	0.0137916
AKAP11	0.229023	0.00105387	0.0137986
TAF1C	0.194144	0.00105548	0.0138034
IL2RB	0.408724	0.00105755	0.0138142
IPO7	0.154278	0.00107111	0.0139749
ELF1	0.229728	0.00107353	0.0139899
TIMM8B	-0.238601	0.00107619	0.0140043
AGPAT2	-0.178627	0.00107751	0.0140043
REV1	0.112136	0.00107842	0.0140043
CEP68	0.163104	0.00108274	0.014044
GRHPR	0.152722	0.00108913	0.0141103
PSMG2	0.18971	0.00111235	0.0143901
MRPL51	-0.245172	0.00111332	0.0143901
GNB1	0.158763	0.0011159	0.0143956
NUDT2	-0.145349	0.00111651	0.0143956
CHD6	0.170422	0.00111822	0.0143956
NUBP1	0.157082	0.00111894	0.0143956
AP1B1	0.12819	0.00112581	0.0144673
PRC1	-0.322751	0.00114591	0.0147085
TSHZ3	-0.350632	0.00115132	0.0147159
ADAM17	-0.257899	0.00115137	0.0147159
OSGIN2	0.172333	0.00115163	0.0147159
CBFA2T3	0.201568	0.00115179	0.0147159
ZC3H7A	0.202867	0.00116599	0.0148801
TKTL1	0.281969	0.00116958	0.0149088
CFD	0.613846	0.00117829	0.0150026
ITGA4	0.266184	0.00118242	0.0150379
ZC3H14	0.1016	0.00119168	0.0151383
S100A2	-0.0951905	0.00119571	0.0151649
CSNK1D	0.194479	0.00119651	0.0151649
USP21	0.123905	0.00119928	0.0151827
AKT2	0.134389	0.00120141	0.0151923
STX5	-0.147079	0.00120521	0.0152148
FSIP2	-0.058528	0.00120594	0.0152148
POLQ	-0.107876	0.00121419	0.0153016
AP4S1	-0.087084	0.00122612	0.0154253
CHN2	0.134382	0.00122679	0.0154253
ACTR1B	0.12482	0.00122857	0.0154302
FBP1	0.258202	0.00123108	0.0154442
MLYCD	0.105206	0.00123896	0.0155254
MAN2B2	0.159032	0.00124256	0.015553
F12	-0.149868	0.00125312	0.0156675
COL17A1	-0.375464	0.00125607	0.0156867
LMO4	0.184714	0.00125844	0.0156987
HLA-DPA1	0.494659	0.00126461	0.0157395
TRIM13	-0.285562	0.00126477	0.0157395
DNASE1	-0.0742886	0.00126736	0.0157395
FYN	0.351885	0.00126838	0.0157395
PYGO1	-0.0901432	0.00126881	0.0157395
TRIM21	0.232908	0.00127091	0.015748
DNAH10	-0.0860104	0.00128051	0.0158492
ZNF45	0.162223	0.00128332	0.0158662
CD97	0.350475	0.00130424	0.0161001
PHF3	0.178059	0.00130514	0.0161001
TRERF1	0.292915	0.00131498	0.0162035
LRRN1	-0.392027	0.00132103	0.01626
PACS1	0.221958	0.00132591	0.0163019
ATM	0.253588	0.00132745	0.0163027
CMTM4	-0.285296	0.0013293	0.0163075
B3GNT8	-0.251587	0.00133924	0.0164112
EPAS1	-0.29062	0.00134291	0.016438
EPB41L4B	-0.142095	0.00134955	0.0164969
LEP	-0.263115	0.00135069	0.0164969
TMCC2	-0.466759	0.00135582	0.0165413
AHNAK	0.366863	0.001365	0.0166052
CKS2	-0.408684	0.00136558	0.0166052
BID	0.167245	0.00136681	0.0166052
ABHD3	0.273563	0.00137067	0.0166052
CCT8	0.246756	0.00137104	0.0166052
WAS	0.266169	0.00137266	0.0166052
LOC440704	-0.246061	0.00137373	0.0166052
XRCC2	-0.267454	0.0013742	0.0166052
NDE1	0.267551	0.00137454	0.0166052
GSTO1	-0.27888	0.00137982	0.0166509
HLA-DRA	0.447007	0.00138385	0.0166706
DYNC1H1	0.201954	0.00138583	0.0166706
LOC284837	0.244403	0.00138596	0.0166706
C6orf195	-0.0727398	0.00138752	0.0166713
MTSS1	0.283388	0.00139305	0.0167196
PVR	-0.0806507	0.00139543	0.0167301
PHF12	0.176464	0.0013989	0.0167535
CBLC	-0.0716547	0.00140057	0.0167555
DVL3	0.130794	0.00140797	0.0168259
C6orf120	0.187824	0.00141087	0.0168423
ATG2B	0.128701	0.00141545	0.0168788
POLB	0.253978	0.00142432	0.0169664
IL17RD	-0.263643	0.00142781	0.0169848
ARIH1	0.137015	0.00142893	0.0169848
KCNRG	-0.106807	0.00143208	0.017004
LTBR	0.211357	0.00143555	0.017027
PCOLCE2	-0.508685	0.00143829	0.0170413
TSC1	0.124903	0.00144032	0.0170471
GYS1	-0.158965	0.00144925	0.0171345
LRRC47	0.157547	0.00145276	0.0171577
BRCA1	-0.0720132	0.00145679	0.0171822
PRPF8	0.228294	0.00145793	0.0171822
SMARCA4	0.153917	0.00146347	0.0172291
NFATC1	0.170237	0.00147914	0.0173952
FAM135A	0.120489	0.00149267	0.0175357
RAB31	-0.284808	0.00150998	0.0177202
IRF5	0.167678	0.00151734	0.0177879
CD1C	0.169565	0.00152664	0.017878
UTP6	0.161284	0.00152879	0.0178842
IL6R	0.193084	0.00153249	0.0179087
ZNF740	0.094208	0.0015362	0.0179331
UPB1	-0.182683	0.00154465	0.0180128
ZNF703	0.141775	0.00154776	0.0180301
BST1	-0.326205	0.00156021	0.018156
IL18	-0.25811	0.00156548	0.0181788
RARS2	-0.16199	0.00156574	0.0181788
SORCS1	-0.0770864	0.00156708	0.0181788
TRAF3IP2	0.169721	0.0015696	0.018189
IL18BP	0.157973	0.00157374	0.018218
NR2E1	-0.165443	0.00158089	0.0182817
SENP6	0.240257	0.00158932	0.0183599
SNX10	0.314825	0.00159302	0.0183836
GRIN3B	-0.0856193	0.00159778	0.0184193
C14orf169	0.142053	0.00160521	0.0184858
IK	0.137497	0.00160712	0.0184886
SERPINF1	0.136397	0.00162982	0.0187303
SPTLC1	-0.317548	0.0016325	0.0187416
TMEM69	0.137603	0.00163485	0.0187492
TGFBR2	0.257379	0.00163973	0.0187858
ABI3	0.170497	0.00165151	0.0188607
TLR7	0.146587	0.00165213	0.0188607
ZBTB7A	0.112835	0.00165247	0.0188607
RAI1	0.179383	0.00165391	0.0188607
MOAP1	0.166871	0.00165478	0.0188607
ZNF226	0.138623	0.00165784	0.0188763
OR51B5	-0.0818156	0.00166227	0.0188944
CCR5	0.158598	0.00166284	0.0188944
SPAG7	-0.120721	0.00166525	0.0189024
VLDLR	-0.144791	0.00167078	0.0189458
SNX25	0.125525	0.00167353	0.0189576
MLLT6	0.302755	0.00168266	0.0190415
IL13RA1	0.272567	0.00168584	0.019058
SURF6	0.125327	0.00169053	0.0190917
FBXO21	0.236343	0.00169315	0.0191018
DCPS	0.167562	0.00169799	0.0191369
ZSCAN16	0.163357	0.00170059	0.0191467
PLK4	-0.147142	0.00170318	0.0191565
USP36	0.205685	0.00170745	0.019185
ATG9A	-0.232679	0.00171059	0.0191871
NOG	0.21181	0.00171109	0.0191871
KARS	0.163871	0.00171736	0.0192379
CATSPER1	-0.134147	0.00171945	0.0192418
TMED10	0.159849	0.0017224	0.0192528
IPP	-0.142497	0.0017239	0.0192528
PHF7	-0.0752404	0.00173945	0.0193867
TRIM28	0.240642	0.0017404	0.0193867
CDKN1C	0.331366	0.00174113	0.0193867
RNF169	0.110567	0.00174492	0.0194094
SPCS1	0.235678	0.00175155	0.019449
ANKRD27	0.135678	0.00175199	0.019449
TMEM120A	-0.291892	0.00175568	0.0194505
TRIT1	0.17667	0.0017562	0.0194505
TRAPPC2	0.152941	0.00175854	0.0194505
PCK2	0.197987	0.00175914	0.0194505
NDUFAF1	-0.218209	0.00176091	0.0194507
GK2	-0.120853	0.00176487	0.0194751
ZBTB43	-0.122488	0.00177336	0.0195492
AURKA	-0.201796	0.00177589	0.0195577
ACVR1	0.1966	0.0017852	0.0196407
TMEM209	0.191769	0.00179534	0.0197327
PCDHB9	-0.230564	0.00180794	0.0198516
SH3KBP1	0.201283	0.00181314	0.0198855
PSMB10	0.248965	0.00181462	0.0198855
WDR49	-0.071895	0.00182968	0.0200308
CDC42EP2	0.143286	0.00183192	0.0200355
FKBP1B	-0.252649	0.00184026	0.0201069
ZNF330	0.163168	0.00184496	0.0201384
DDX24	0.266145	0.00184829	0.0201549
ANKRD9	-0.538363	0.00185293	0.0201856
RPL37A	0.242315	0.00185595	0.0201987
CDADC1	-0.255771	0.0018583	0.0202044
PHYH	0.156213	0.00186475	0.0202415
NELL2	0.388537	0.00186536	0.0202415
GJB6	-0.329171	0.00187804	0.0203592
STEAP1	-0.081402	0.00188556	0.0204208
METTL7B	-0.543582	0.0018953	0.0205062
MTMR12	0.136415	0.00190434	0.0205839
DNAJB5	0.0850328	0.00190768	0.0205925
HIST1H4J	-0.145761	0.00190905	0.0205925
HBM	-0.586188	0.0019107	0.0205925
ZWINT	-0.257802	0.00191496	0.020618
RBBP7	0.180455	0.00191679	0.020618
CLEC4D	-0.623154	0.0019197	0.0206294
OPRK1	-0.0887493	0.00192705	0.0206883
MRPL49	0.119934	0.00193426	0.0207456
EIF3C	0.128088	0.00194174	0.0208057
DEF8	0.219923	0.00194971	0.0208709
EEF1A1	0.206183	0.00195757	0.0209349
ANXA2P1	0.291363	0.00196294	0.020954
GRB10	-0.427896	0.00196314	0.020954
EID3	0.12873	0.00196838	0.0209897
BRD3	0.208148	0.00197865	0.0210789
LOC388692	0.145906	0.00198378	0.0210947
NT5DC3	-0.112057	0.00198404	0.0210947
POLE4	-0.162822	0.00198748	0.0210947
PIK3CG	-0.232953	0.00198774	0.0210947
DDX51	-0.307954	0.00199134	0.0211128
LMBR1	-0.24682	0.00199442	0.0211253
PAFAH1B2	0.0906955	0.00200402	0.0211975
MUT	-0.166301	0.00200536	0.0211975
KIAA0556	0.120382	0.00200697	0.0211975
C9orf91	0.209104	0.00201646	0.0212774
SH2D3C	0.220885	0.00202511	0.0213435
RNF34	0.117866	0.00202657	0.0213435
USPL1	0.154688	0.00202958	0.0213484
AK5	0.104635	0.00203089	0.0213484
ZCCHC8	0.141509	0.00204417	0.0214677
MKI67	-0.162615	0.00204802	0.0214877
RABAC1	-0.195876	0.00205044	0.0214928
NFE2L3	0.112848	0.00205305	0.0214999
B3GALNT2	0.15579	0.00205635	0.0215141
CLP1	0.0966148	0.00208033	0.0217445
IKZF5	0.177605	0.002102	0.0219503
PTGDS	0.167276	0.00211135	0.0220091
OPLAH	-0.43721	0.0021116	0.0220091
WASF1	-0.141875	0.00212427	0.0221204
PATZ1	0.12001	0.0021283	0.0221416
INTS6	-0.260939	0.00213203	0.0221596
RERE	0.225437	0.00213719	0.0221924
USP49	-0.281545	0.00214532	0.022256
RASSF3	0.130662	0.00214985	0.0222659
CIRBP	0.25487	0.0021503	0.0222659
KREMEN1	-0.300766	0.00216368	0.0223836
MBP	0.221976	0.00217335	0.0224626
TBC1D7	-0.186457	0.00217623	0.0224715
KIF1B	-0.368733	0.00219027	0.0225955
SETD1B	0.129296	0.00220717	0.0227486
BBX	0.206494	0.00221318	0.0227748
LYAR	0.1846	0.00221466	0.0227748
MKNK1	-0.349627	0.00221587	0.0227748
ITGA5	0.213127	0.002219	0.0227859
LMAN2	-0.129298	0.00222426	0.0228187
SMARCA5	0.213112	0.00224181	0.0229775
MSX1	-0.0993029	0.00225093	0.0230497
YWHAB	0.195085	0.00226143	0.0231359
CFL2	0.153165	0.00226586	0.0231521
SLC37A1	0.1128	0.00226719	0.0231521
ZNF746	0.172585	0.00228959	0.0233593
ZNF121	0.188664	0.00229367	0.0233704
GOLPH3	0.199845	0.00229489	0.0233704
MARCH6	-0.253497	0.00230163	0.0233933
SNTB2	-0.203135	0.00230257	0.0233933
ATP8B4	-0.423959	0.00230347	0.0233933
GBP3	0.359453	0.00231107	0.023449
DKK1	-0.0730237	0.00231594	0.0234769
FLJ11292	-0.074457	0.00232808	0.0235683
BCL7C	-0.116866	0.00233082	0.0235683
CHRAC1	0.124888	0.00233133	0.0235683
RPS6KA5	0.396885	0.00233464	0.0235803
DHX9	0.0965302	0.00234187	0.0236042
PIGP	0.194908	0.00234387	0.0236042
TMC8	0.192138	0.00234548	0.0236042
IWS1	0.129242	0.00234552	0.0236042
SIL1	-0.18977	0.002352	0.0236154
FUS	0.165371	0.00235451	0.0236154
SOCS3	-0.403573	0.0023551	0.0236154
PSAT1	-0.11987	0.00235515	0.0236154
OGG1	0.180724	0.0023722	0.0237648
GAL3ST3	-0.0629745	0.00238285	0.0238488
EFNB2	-0.152928	0.00238488	0.0238488
PPP1R16A	0.112458	0.0023993	0.0239714
SLC25A45	0.133621	0.00240819	0.024017
SMURF1	0.10395	0.0024082	0.024017
RPS16	0.223678	0.00241509	0.0240641
CISD2	-0.447584	0.00245243	0.024407
PLXDC2	0.211695	0.00245413	0.024407
TTC31	0.144298	0.00245611	0.024407
GTPBP4	0.196876	0.00246707	0.0244674
SPATA8	-0.0661312	0.00246814	0.0244674
OTUD4	0.14231	0.0024688	0.0244674
GRAMD1C	0.171099	0.00247137	0.024471
C17orf62	-0.214223	0.00247548	0.0244898
POLR1C	0.158272	0.00248094	0.024522
PRDM1	0.188107	0.00248723	0.0245622
KIAA1598	0.324337	0.00249693	0.0246209
GAB1	0.105768	0.00249761	0.0246209
NUP54	0.185052	0.00250254	0.0246476
RRP15	0.148752	0.00251099	0.0247089
ARHGAP1	0.188104	0.00252053	0.0247807
SREBF1	0.141181	0.00252278	0.0247809
PTRF	-0.0904247	0.00253611	0.0248898
SGCG	-0.0750204	0.00254047	0.0249105
PTPLAD2	-0.318486	0.0025562	0.0250427
CSF1R	0.344682	0.00257038	0.0251594
NOV	0.140113	0.00257694	0.02517
CLIC3	0.370391	0.00257768	0.02517
AKAP10	-0.213399	0.00257828	0.02517
COX7C	-0.28303	0.00258222	0.0251863
GTF3C2	0.14066	0.00259138	0.025206
HNRNPD	0.225731	0.00259143	0.025206
KLHDC4	0.200336	0.002593	0.025206
ENTPD7	-0.277599	0.00259333	0.025206
OAZ3	-0.0980821	0.00260316	0.0252793
SLC39A7	0.104446	0.00263658	0.0255534
TCEB3	0.148568	0.00264031	0.0255534
C1QTNF4	-0.0609025	0.00264039	0.0255534
PALM	-0.067124	0.00264069	0.0255534
CLTCL1	-0.127218	0.00264333	0.0255534
NLRP8	-0.328825	0.0026452	0.0255534
WDR82	0.215061	0.00266366	0.0257093
TIMM9	0.163592	0.00266716	0.0257207
COX7B	-0.359005	0.00267991	0.0257988
TCTEX1D1	-0.280423	0.00267991	0.0257988
CD86	0.330252	0.00269307	0.025903
CD81	0.354373	0.0027032	0.0259779
CTAG2	-0.084558	0.00272274	0.0261295
HIST1H2AM	-0.187042	0.00272369	0.0261295
MEF2D	0.128211	0.00273849	0.0262488
TPX2	-0.198471	0.00274467	0.0262853
B3GALT4	-0.142739	0.00276079	0.0264169
SHC2	-0.0768377	0.00276983	0.0264756
TBX21	0.225623	0.0027717	0.0264756
C12orf43	0.117641	0.00280653	0.0267852
ARHGAP9	0.191459	0.00283098	0.0269953
SETD3	-0.123268	0.00284047	0.0270501
TRIM67	-0.0963598	0.00284365	0.0270501
CCDC104	0.135924	0.00284461	0.0270501
CSAD	0.246607	0.00284648	0.0270501
WDR20	0.158298	0.00285584	0.0271158
VAMP3	-0.201804	0.00286436	0.0271734
PLA2G7	0.218206	0.00288113	0.0273092
CNIH4	-0.423787	0.0028841	0.027314
PRKAG1	-0.113357	0.00288883	0.0273349
CD14	0.315403	0.00289124	0.0273349
UBN1	0.254698	0.00289443	0.0273417
TMLHE	-0.190563	0.00290051	0.0273715
GTF2H4	0.135182	0.00290393	0.0273715
AJAP1	-0.0714755	0.0029069	0.0273715
ZFP36	0.216248	0.00290745	0.0273715
ANKRD36B	0.231614	0.00291722	0.0274402
COQ9	0.110032	0.00293914	0.0275943
CEP164	0.16638	0.0029406	0.0275943
TXNL4B	-0.10637	0.00294107	0.0275943
UBFD1	0.167069	0.00294645	0.0276214
CLEC1A	0.095089	0.00295774	0.0277039
FAM46C	-0.719679	0.00296339	0.0277333
FTSJ1	0.187835	0.00297101	0.0277744
PPP1R8	0.115922	0.00297279	0.0277744
CHRM1	-0.0711599	0.00298231	0.0278399
GUCY1B3	-0.222151	0.00298899	0.0278789
IPO8	0.159718	0.00299291	0.0278919
NAPEPLD	0.12307	0.00299823	0.027918
MS4A3	-0.652418	0.00300877	0.0279927
HBQ1	-0.416911	0.00301858	0.0280604
NCAPG	-0.227558	0.00303372	0.0281775
MTA1	0.258671	0.00303781	0.0281919
GIPC1	0.178699	0.00304345	0.0282206
NUS1	0.12919	0.00305077	0.0282649
MBD1	0.0911491	0.00307821	0.0284721
DNAJC10	0.212381	0.00307827	0.0284721
CENPE	-0.170057	0.00308819	0.0285198
MIA3	0.113377	0.00309259	0.0285198
FABP7	-0.0876905	0.00309367	0.0285198
HOXB2	0.191101	0.00309409	0.0285198
TMEM141	-0.104729	0.00309629	0.0285198
CDV3	0.170925	0.00310012	0.0285314
ERICH1	0.202312	0.00310676	0.0285688
PON3	-0.0884871	0.00311009	0.0285758
KIF13B	0.107685	0.00311457	0.0285932
APOBEC3C	0.185876	0.00313098	0.0287201
EBF1	0.208259	0.00313702	0.0287517
SMARCAD1	0.139244	0.00314442	0.0287957
DNAJC4	-0.11945	0.00315092	0.0288114
FCGRT	0.258307	0.00315132	0.0288114
EIF2AK3	0.177482	0.00315697	0.0288348
CDCA2	-0.099969	0.00315909	0.0288348
S100A6	-0.235423	0.00316412	0.028845
AURKB	-0.151132	0.00316541	0.028845
MEX3C	0.202726	0.00317665	0.0289237
CEP192	0.173872	0.00318161	0.028931
POLR2A	0.196347	0.00318267	0.028931
SLC35F3	0.0789066	0.0031874	0.0289503
TNKS2	0.137026	0.00319123	0.0289614
NLRC5	0.164106	0.00320313	0.0290257
EIF2S1	-0.121436	0.00320355	0.0290257
ZBTB39	0.0949888	0.00320857	0.0290474
IER3	-0.277476	0.0032262	0.0291832
EMG1	-0.140243	0.0032353	0.0292416
LOC645261	-0.0587569	0.00323895	0.0292508
TTF1	0.118005	0.0032486	0.0293141
SAFB2	0.161065	0.00325562	0.0293535
EIF3M	0.172504	0.00326385	0.0293874
NLRC4	-0.399125	0.00326467	0.0293874
ZNF24	0.0923941	0.00326916	0.0294039
ATP6V1D	-0.253132	0.00327956	0.029459
TIGD2	0.120991	0.00328061	0.029459
MECP2	0.11365	0.0033028	0.0296343
HOXB5	-0.075779	0.00331281	0.0296864
PQLC1	-0.272491	0.00331395	0.0296864
OSBPL3	0.193254	0.00332007	0.0297172
CWF19L1	-0.180498	0.00333203	0.0298001
SLC43A2	0.189759	0.00334864	0.0299026
RSPH3	0.0955183	0.00335146	0.0299026
KLHL3	0.174882	0.00335158	0.0299026
OAF	0.157657	0.00335762	0.0299325
DNAL4	0.101862	0.00336412	0.0299663
PUM1	0.177348	0.00337589	0.0300471
PPP2R1A	0.182077	0.00340301	0.0302641
CDC42BPB	0.0831699	0.00340888	0.030292
DNAJC13	-0.185817	0.00342071	0.0303728
NFKBIE	0.13916	0.00343124	0.0304408
LEO1	0.115666	0.00343386	0.0304408
TIMM17B	-0.11967	0.00345061	0.0305649
GYG1	-0.550995	0.00346367	0.0306027
BAD	-0.113147	0.00346456	0.0306027
AP3D1	0.114064	0.00346493	0.0306027
ICA1	-0.239121	0.00346591	0.0306027
ZNF281	-0.28009	0.00346952	0.0306102
ARMC10	0.130318	0.00347765	0.0306575
TRAM2	0.1645	0.00348414	0.0306903
SUCNR1	-0.299581	0.00350851	0.0308804
KIR3DX1	-0.0730813	0.00351719	0.0309118
DLAT	0.161584	0.00351764	0.0309118
RBM33	0.172092	0.00352242	0.0309161
ZNF483	-0.218796	0.00352371	0.0309161
DOCK8	0.208284	0.00352734	0.0309235
TBX1	-0.111675	0.00353502	0.0309663
CDKN3	-0.247961	0.00354755	0.0310515
RHOF	0.173256	0.0035534	0.0310782
MAZ	0.153522	0.00356088	0.031109
ZNF550	0.155879	0.00356264	0.031109
GCC1	0.110444	0.00356574	0.031109
LRG1	-0.375425	0.00356814	0.031109
MORF4L1	0.179235	0.00357609	0.031152
TRIM26	0.147008	0.00357869	0.031152
TMUB2	-0.170283	0.00358461	0.0311711
RECQL5	-0.0932897	0.0035865	0.0311711
ENTPD6	0.146966	0.00359278	0.0312012
GABBR1	-0.202368	0.00360256	0.0312616
IMP3	0.264427	0.00361067	0.0312859
ERBB3	-0.0784793	0.003611	0.0312859
CDH16	-0.0864851	0.00361601	0.0313049
GPATCH8	0.125068	0.00362002	0.0313151
TBC1D4	0.284608	0.00362531	0.0313309
CYFIP1	0.199315	0.00363008	0.0313309
ZDHHC23	0.115417	0.00363032	0.0313309
HOXD12	-0.0923471	0.00364243	0.031411
INSL3	-0.188806	0.00365163	0.0314658
EP300	0.20108	0.0036598	0.0315118
LIPT1	0.161446	0.00366739	0.0315526
SLC25A36	0.143739	0.00367536	0.0315967
SERINC5	0.190047	0.0036809	0.0316198
CORO1B	0.197252	0.00369471	0.0317139
LMO2	0.189478	0.0037161	0.0318728
CCDC135	-0.0814657	0.00373161	0.0319811
TPPP3	0.135054	0.00375593	0.0321647
C16orf80	0.171994	0.00377771	0.0323174
AIRE	-0.186109	0.00378322	0.0323174
SBK1	0.230119	0.00378473	0.0323174
UFSP2	0.139373	0.00378542	0.0323174
UBA2	0.149344	0.00379034	0.0323345
GLRX5	-0.521934	0.00379617	0.0323556
DDX10	0.123851	0.00379864	0.0323556
CMKLR1	0.121671	0.0038038	0.0323746
CHRNA4	-0.0832898	0.003815	0.032445
GTSE1	-0.0698796	0.00381971	0.0324603
ZBP1	0.31841	0.00382785	0.0325044
SYN2	-0.202248	0.00383491	0.0325395
ABI2	0.208454	0.00385204	0.0326599
RPL19	0.286435	0.00386298	0.0326858
PI4KB	0.118056	0.00386373	0.0326858
MAD2L2	-0.184638	0.00386393	0.0326858
MMAB	-0.0750266	0.00386747	0.0326902
CSK	0.221462	0.0038713	0.0326902
NFX1	0.117748	0.00387331	0.0326902
SIGLEC6	-0.082908	0.00388752	0.0327853
HSPB6	-0.0768599	0.00390829	0.0329353
RMND1	0.0857055	0.00392737	0.033069
ERCC5	0.17497	0.00393011	0.033069
GBP5	0.477038	0.00394268	0.0331496
DNAJC15	-0.173372	0.0039483	0.0331707
ABT1	0.0790271	0.00395239	0.0331707
RNF181	-0.14148	0.00395416	0.0331707
SND1	0.165697	0.0039678	0.0332312
DIRAS3	-0.0539951	0.00396791	0.0332312
IL1R2	-0.759549	0.00397064	0.0332312
C6orf136	0.151386	0.00397336	0.0332312
MS4A14	0.210091	0.00398961	0.0333419
ELMO2	0.241594	0.00400008	0.0334043
TMEM106C	-0.153808	0.0040089	0.0334527
KIAA0020	0.106109	0.00401537	0.0334679
PPP3CC	0.16027	0.00401857	0.0334679
SRPR	0.12729	0.00401977	0.0334679
INADL	-0.100823	0.00403061	0.033533
PMS2L2	0.0853275	0.00404811	0.0336275
NUP35	0.132797	0.00404946	0.0336275
TM2D3	0.158866	0.00405293	0.0336275
FOXJ3	0.155681	0.00405555	0.0336275
ZNF407	-0.128279	0.00405722	0.0336275
ADO	0.153904	0.00406017	0.0336275
HGF	-0.149616	0.00407632	0.0337361
PABPC3	0.103771	0.00409096	0.033832
SIN3A	0.155741	0.00410656	0.0339137
SMAD3	0.21838	0.00411082	0.0339137
NLK	-0.192088	0.00411213	0.0339137
DCUN1D3	-0.119089	0.00411307	0.0339137
ASL	-0.109219	0.00412183	0.0339607
DYRK1A	0.1746	0.00413315	0.0340287
EIF4G3	-0.208952	0.00414433	0.0340954
LHX3	-0.0812676	0.00415202	0.0341078
VHL	-0.116885	0.00415804	0.0341078
TRIM56	0.196258	0.00415809	0.0341078
SIPA1L1	0.13788	0.00415814	0.0341078
MRPL35	-0.15661	0.00416937	0.0341567
BECN1	0.111274	0.00417026	0.0341567
TESK1	0.112596	0.00419479	0.0343131
P2RY10	0.22563	0.00419554	0.0343131
DMTF1	0.190282	0.00420483	0.0343635
MRPS16	-0.117489	0.0042079	0.0343635
C18orf25	0.21579	0.00423411	0.0345521
HABP4	0.119345	0.00426616	0.034744
TARBP1	0.119648	0.0042713	0.034744
PYHIN1	0.271634	0.00427232	0.034744
NDUFB5	0.16641	0.00427547	0.034744
SKAP2	-0.272735	0.00427621	0.034744
NUP85	0.149747	0.00427642	0.034744
SYAP1	-0.209754	0.00428329	0.0347743
SDHB	0.137403	0.00429655	0.0348564
UROD	-0.269202	0.00430973	0.0349378
ATG2A	0.182479	0.00431773	0.0349771
TK1	-0.168703	0.00432689	0.0350257
CRIP1	0.410168	0.00434945	0.0351826
SSBP2	0.208026	0.00436147	0.0352542
CLEC14A	-0.0957332	0.00438362	0.0354074
ZNF282	-0.119091	0.00439235	0.0354521
TMEM17	-0.233648	0.00440559	0.0355331
PRKCH	0.341889	0.00441127	0.035553
ZNF439	0.15168	0.00443255	0.0356798
DUS1L	0.116041	0.00443343	0.0356798
TXNDC12	-0.20228	0.00443767	0.035688
NDEL1	0.154133	0.00445112	0.0357342
MSRB2	-0.269446	0.00445209	0.0357342
SLC20A1	0.178988	0.00445528	0.0357342
FIS1	-0.368403	0.00445631	0.0357342
TSHZ1	0.221872	0.00446618	0.0357876
SLC4A5	-0.238932	0.0044721	0.0358091
CTAGE5	-0.215294	0.0044894	0.0359216
NDUFB3	-0.30823	0.00449882	0.0359541
PJA1	0.158026	0.0045006	0.0359541
ZKSCAN4	0.112063	0.00450935	0.0359541
UXS1	0.168889	0.00451012	0.0359541
MRPL27	-0.121449	0.00451047	0.0359541
SLC25A25	0.0862126	0.0045129	0.0359541
SLC1A3	-0.270474	0.00451826	0.0359709
LHX6	-0.109956	0.00452736	0.0359881
ZNF575	0.0924578	0.00452956	0.0359881
PLEKHO1	0.263005	0.00453093	0.0359881
FBXO44	-0.0876844	0.0045334	0.0359881
LMBRD1	0.216336	0.00453954	0.0360111
SLPI	-0.40825	0.00454773	0.0360347
TRMT11	0.153274	0.00454902	0.0360347
TFRC	-0.439263	0.00456241	0.036115
PLAGL1	0.188006	0.00458117	0.0362199
ATP5J2	-0.135957	0.0045822	0.0362199
NDNL2	0.131563	0.00459831	0.03626
AGPAT4	0.125108	0.00459888	0.03626
P2RY8	0.280425	0.00460012	0.03626
ZNF480	-0.072995	0.00460034	0.03626
SPDYA	-0.0628387	0.00461614	0.0363587
MRPL47	-0.166978	0.00462194	0.0363785
EXOSC6	0.150136	0.00463269	0.0364326
APPL2	-0.212567	0.00463538	0.0364326
KIAA0141	0.0950885	0.00465598	0.0365685
KIF15	-0.118558	0.00466986	0.0366428
APOBEC3B	-0.378539	0.00467204	0.0366428
RUFY3	0.229799	0.00469469	0.0367741
SMCHD1	0.215441	0.00469541	0.0367741
UBE2L6	0.381325	0.00470483	0.0368219
PDE3B	0.137256	0.00470954	0.0368327
SMNDC1	0.182077	0.00473804	0.0370295
ZSCAN18	0.225393	0.00474761	0.0370719
EXOC6	-0.316614	0.00475015	0.0370719
GRK5	0.199299	0.00475796	0.0370821
PIGM	0.14717	0.00475814	0.0370821
TECTA	-0.0776224	0.00476603	0.0371175
SI	-0.0489621	0.00478418	0.0372326
ANKRD10	0.151648	0.00479702	0.0372488
RAB27B	-0.184253	0.00479767	0.0372488
CEACAM6	-0.643982	0.00479961	0.0372488
TXNDC17	-0.234847	0.00479969	0.0372488
FSTL3	-0.116556	0.00480713	0.0372668
ACAA1	-0.161975	0.00480872	0.0372668
HIGD2A	0.217137	0.00482738	0.0373852
TNS3	0.193157	0.00484279	0.0374784
ING2	0.137801	0.00484718	0.0374862
ITPK1	0.216031	0.00486476	0.0375959
PITPNA	0.147648	0.00487069	0.0376156
LPIN1	0.23477	0.0048832	0.0376859
RRAGD	-0.228023	0.00490303	0.0378126
PLCG2	0.161672	0.00491904	0.0379097
ARPC5L	-0.131788	0.00494321	0.0380672
DTX3L	0.142928	0.00494634	0.0380672
AVP	-0.0741521	0.00495456	0.038104
PEX11G	-0.0985419	0.00496032	0.0381045
PFN4	-0.0619068	0.00496149	0.0381045
RABGEF1	-0.169357	0.00499983	0.0383724
CALCA	-0.0731498	0.00500486	0.0383845
TEDDM1	-0.0536052	0.0050181	0.0384594
KHDRBS3	-0.0719436	0.00502585	0.0384922
VPS33A	0.100586	0.00503373	0.0385259
ATP5A1	0.226919	0.00505077	0.0386297
CRISP3	-0.53849	0.00506075	0.0386562
SOAT1	0.172428	0.0050612	0.0386562
LTB	0.353178	0.00508883	0.0388404
SLC35E1	-0.239889	0.00512563	0.0390944
MMP1	-0.13069	0.00513134	0.0391099
GPR63	-0.0973695	0.00513472	0.0391099
METTL9	-0.297911	0.00514435	0.0391505
MBIP	0.0989058	0.0051471	0.0391505
LRRC38	-0.0589544	0.00515109	0.0391539
HJURP	-0.126634	0.00516005	0.0391847
PREP	0.0955332	0.00516221	0.0391847
TOMM20	0.141978	0.00517214	0.0392182
MRPL22	-0.223453	0.00517397	0.0392182
NAF1	0.137574	0.00518068	0.0392182
LILRA1	0.172298	0.00518097	0.0392182
MDH2	0.181859	0.00518646	0.0392182
LMAN1	0.130642	0.00518784	0.0392182
CDKN2AIP	0.137807	0.00519757	0.0392596
THOC1	0.13552	0.00520151	0.0392596
PPM1E	-0.0800814	0.0052065	0.0392596
RSBN1	-0.210428	0.00520747	0.0392596
HCG27	0.251572	0.00523164	0.0393741
DMXL1	0.156814	0.00523351	0.0393741
HIST1H3A	-0.0722348	0.00523659	0.0393741
FRMPD4	-0.0622713	0.00523929	0.0393741
SNUPN	0.110694	0.00524042	0.0393741
FAM49A	0.165624	0.00524632	0.0393806
ZNF256	0.109078	0.00524847	0.0393806
CHRNE	-0.0809626	0.00525198	0.0393806
CCDC88A	0.165326	0.00525548	0.0393806
PDCD2L	0.113042	0.00528173	0.0395506
BEX4	0.187351	0.00530355	0.0396872
EFCAB4A	-0.0790215	0.00532143	0.0397941
SEC24B	0.175402	0.00533268	0.0398514
MRPS22	-0.157642	0.00533674	0.0398549
ARF1	0.137572	0.00534674	0.0399026
UTS2	0.182641	0.00535121	0.0399091
ZNF10	0.0844767	0.00537304	0.040045
GBP4	0.383521	0.00537877	0.0400605
CARS2	-0.147081	0.00538234	0.0400605
DBI	-0.248193	0.00539065	0.0400954
JAKMIP1	0.110849	0.00541133	0.0402075
ITGA3	-0.157256	0.00541297	0.0402075
ATP10A	0.166676	0.00542237	0.040228
CLEC10A	0.157207	0.00542299	0.040228
DTD1	0.131819	0.00543303	0.0402541
ATP5J	-0.240803	0.00543375	0.0402541
HEXB	0.205012	0.00543983	0.0402722
MME	0.499025	0.00545099	0.0403032
CRISPLD2	0.335743	0.00545129	0.0403032
FXYD5	0.255075	0.00546712	0.0403723
CKLF	-0.254957	0.00546792	0.0403723
COMT	0.191147	0.00548107	0.0404425
YTHDC1	0.176574	0.00549612	0.0405265
SLC5A8	-0.19434	0.00550405	0.0405581
POLE2	-0.132981	0.00551024	0.0405767
SUB1	-0.249373	0.00552286	0.0406427
AHCTF1	0.159376	0.00553857	0.0407085
BTN3A3	0.287152	0.00553914	0.0407085
DENND4C	-0.211003	0.00555363	0.0407816
PIN1	-0.14212	0.00555644	0.0407816
RFFL	0.134063	0.00556649	0.0408283
LIPA	0.219651	0.00558051	0.0408815
IKZF1	0.232068	0.00558112	0.0408815
CCDC137	0.0773599	0.00560016	0.0409939
SNX27	0.182641	0.00561179	0.0410515
EPHB6	0.134788	0.00561543	0.0410515
FZR1	-0.0813423	0.0056412	0.0412127
RAVER1	0.128434	0.00564959	0.0412373
RNF10	-0.332979	0.00565201	0.0412373
SETD4	0.0743063	0.00566244	0.0412863
POLR2C	0.119557	0.00566775	0.0412978
RNASEH2B	0.167022	0.00567254	0.0413056
KCNK15	-0.0924687	0.0056791	0.0413102
D2HGDH	-0.145319	0.00568062	0.0413102
NODAL	-0.0696296	0.00569773	0.0414075
CAMSAP1	0.092175	0.00570401	0.041426
HSPA6	0.257564	0.00571428	0.0414734
ZNF160	-0.17223	0.00572583	0.04153
COPZ2	-0.0886263	0.00574268	0.0416251
GIMAP6	0.262472	0.00575411	0.0416807
ATP6V1E1	-0.144395	0.00576485	0.0417063
SORT1	-0.356855	0.00576518	0.0417063
LYZL1	-0.0604248	0.00579745	0.0419125
ERLIN1	-0.253964	0.00580741	0.0419572
ROBO3	0.0794904	0.00581178	0.0419614
TMEM140	0.295862	0.00581828	0.041981
EXT1	-0.186745	0.0058357	0.0420793
PPP1R14D	-0.0708361	0.00585837	0.0422153
TFB1M	0.113285	0.00586427	0.0422303
AUTS2	0.281344	0.00587361	0.0422534
NPAT	0.164037	0.00587624	0.0422534
ITCH	-0.13068	0.00587889	0.0422534
PCMT1	-0.27943	0.00589159	0.0423172
SGOL2	-0.166478	0.0059057	0.0423911
FMNL3	0.124582	0.00593038	0.0425407
SNRPD2	-0.256175	0.00594022	0.0425837
APCDD1L	-0.0656118	0.005953	0.0426478
SETMAR	-0.106543	0.00597432	0.0427624
PKHD1	-0.0644517	0.00598026	0.0427624
REV3L	0.135979	0.00598105	0.0427624
SCARA3	-0.0733474	0.00598442	0.0427624
AFF4	0.146903	0.00599081	0.0427805
WDR91	0.0872425	0.00599921	0.0428129
SMEK1	0.108077	0.00600536	0.0428254
AZU1	-0.603866	0.00600884	0.0428254
CCDC34	-0.170613	0.00601615	0.0428254
VPS4B	0.203688	0.0060199	0.0428254
PARN	0.11515	0.00602027	0.0428254
ACOT8	-0.0930981	0.00604905	0.0430026
MTX1	-0.169138	0.00605884	0.0430446
ANAPC13	0.174549	0.00611137	0.04339
PLCD1	0.0869159	0.00612974	0.0434925
ZNF557	-0.210389	0.00615463	0.0436412
CSF2RB	0.146219	0.00617346	0.0437462
PTGES	-0.127389	0.00618001	0.0437462
ZNF585A	-0.149214	0.00618128	0.0437462
GYPB	-0.665494	0.00621859	0.0439822
ADPRHL1	-0.0605331	0.00622963	0.0440322
CDCA7	-0.185878	0.00624802	0.0441341
QSOX2	0.0868959	0.00627383	0.0442882
TOPORS	0.178691	0.00627785	0.0442884
GALNT10	0.131187	0.00629054	0.0443497
TEX2	-0.155349	0.00631399	0.0444687
POFUT1	-0.170316	0.00631543	0.0444687
HLA-DMA	0.351687	0.00633932	0.044582
NME6	-0.116271	0.00633957	0.044582
TCF7L2	0.221493	0.00636517	0.0447254
DCLRE1B	-0.0667354	0.00636802	0.0447254
NME7	0.106239	0.00641296	0.0449779
CARHSP1	-0.24678	0.00642032	0.0449779
DCXR	-0.144218	0.00642271	0.0449779
METTL7A	0.215877	0.00642491	0.0449779
MPI	0.127714	0.00642796	0.0449779
TMEM55B	0.116508	0.00642831	0.0449779
MARCKS	0.259533	0.00643659	0.0450075
FXYD7	0.0928017	0.00644104	0.0450102
MPZL1	0.278503	0.00644992	0.0450438
DHRS9	-0.56775	0.00645503	0.0450511
CLNS1A	0.182085	0.00645994	0.0450571
RPL18	0.295819	0.00647671	0.0451416
AP1M2	-0.0993164	0.0064802	0.0451416
P2RX1	-0.241808	0.00649359	0.0451823
TNIP3	-0.115434	0.0064942	0.0451823
XRCC3	-0.0701056	0.0065067	0.0452327
SMARCAL1	0.120726	0.00650959	0.0452327
GAA	0.190206	0.00652087	0.045235
ALPPL2	-0.120581	0.00652215	0.045235
RABEPK	0.0943295	0.00652216	0.045235
BOLA2	-0.2017	0.00654989	0.0453989
PIGC	0.109612	0.00655683	0.0454088
ERP29	0.236725	0.0065595	0.0454088
HSD11B1L	-0.0886303	0.00657331	0.045476
GTF3C1	0.109093	0.00658539	0.0455312
CEBPE	-0.230621	0.0066074	0.0456548
NUP93	0.164058	0.00661271	0.0456631
ZCCHC6	0.147465	0.00662631	0.0457136
SLC35E3	0.149997	0.00662826	0.0457136
RAPGEF6	-0.192103	0.00663931	0.0457613
ZNF791	0.109712	0.00664728	0.0457878
MAFB	0.255814	0.0066548	0.0457909
ZNF460	-0.0672314	0.00665599	0.0457909
PDZK1IP1	-0.410499	0.00668223	0.0459244
MXD3	-0.156979	0.00668368	0.0459244
RRM2	-0.248376	0.00669337	0.045933
KIAA0753	0.0703271	0.00669453	0.045933
PCDH17	-0.0759572	0.00669959	0.045933
GSG1	-0.0742521	0.00670149	0.045933
SCRT1	-0.0625196	0.00673361	0.0461246
MRPL19	0.13268	0.00674718	0.0461624
MRPL21	-0.105229	0.00674975	0.0461624
RPH3AL	-0.0753022	0.00675499	0.0461624
ZNF470	0.0593318	0.00675578	0.0461624
ANAPC11	-0.135841	0.00677368	0.0462562
BBS9	0.0816615	0.0067785	0.0462606
FGF20	-0.0526862	0.00679649	0.0463549
GOLGA1	-0.146806	0.00680893	0.0463843
ERH	-0.167647	0.00681109	0.0463843
MALT1	0.141974	0.00681335	0.0463843
MOSPD2	-0.19464	0.00683281	0.0464883
SERPINB10	-0.259663	0.00684373	0.046534
APBB1IP	0.233341	0.00685556	0.0465859
MYOM1	-0.10871	0.00686288	0.0466071
MRPL16	0.106009	0.00690043	0.0468334
ASGR1	0.242573	0.00691286	0.0468616
TBC1D9B	0.0840248	0.00691303	0.0468616
IPO13	-0.090963	0.00698181	0.0472989
THBS1	-0.33095	0.00701084	0.0474665
HMBS	-0.365351	0.00705287	0.047722
TBC1D8	-0.3361	0.00705851	0.0477311
RCE1	0.104059	0.00708139	0.0478566
RETSAT	0.103541	0.00709657	0.0479299
PIGT	0.11527	0.0071123	0.0480069
GPR34	0.157988	0.00713491	0.0480923
IKBKG	0.125293	0.00713668	0.0480923
ZNF234	0.083118	0.00713795	0.0480923
PTPN9	0.0665903	0.00714279	0.0480957
SORCS3	-0.0579686	0.00717288	0.0482381
ATP5C1	-0.197125	0.00717311	0.0482381
UBE2Q1	0.0971099	0.00717838	0.0482381
HBEGF	-0.0850452	0.00718134	0.0482381
IL1RAPL1	-0.0822088	0.00719479	0.0482727
IRAK3	-0.474061	0.0071952	0.0482727
RUNX3	0.373575	0.00721747	0.0483928
MBTPS1	0.119712	0.00722562	0.0484182
XPNPEP1	0.207921	0.00724717	0.0484523
ING1	0.0947938	0.00724777	0.0484523
PPM1D	0.148409	0.007248	0.0484523
ZSCAN29	0.102198	0.00725228	0.0484523
TNNT2	-0.0646555	0.00725255	0.0484523
TSPAN4	0.0953935	0.00726885	0.0485319
GIGYF1	0.0949793	0.0072743	0.0485391
RIPK3	-0.147428	0.00732567	0.0488525
EIF3H	0.156969	0.00733519	0.048866
NRIP3	-0.102362	0.00733651	0.048866
PKMYT1	-0.0764571	0.0073581	0.0489804
NIPA1	0.115509	0.00736757	0.049014
ID3	0.195318	0.0073986	0.049166
TMEM57	0.126072	0.00739929	0.049166
APEX2	0.0908004	0.0074072	0.0491891
PTGFR	-0.166987	0.0074323	0.0492488
DUSP19	-0.223235	0.00743524	0.0492488
DUSP1	0.328594	0.00743783	0.0492488
HOMER3	-0.13429	0.00743814	0.0492488
NFIC	0.158903	0.00743839	0.0492488
C9orf156	0.0846257	0.00745246	0.0492947
ZNF786	-0.22052	0.00745759	0.0492947
SNW1	0.0850134	0.00745866	0.0492947
KLF1	-0.348661	0.00749742	0.0495214
SEMA3E	-0.235419	0.00750292	0.0495282
UCHL5	0.134095	0.00750924	0.0495405
CXorf40A	0.101258	0.0075275	0.0496314
SPEM1	-0.0807971	0.00754639	0.0497263
SSX2IP	-0.131699	0.00755439	0.0497495
CRK	-0.134113	0.00756628	0.0497982
F2R	-0.117834	0.00757331	0.049815
FAM3C	0.186767	0.00760875	0.0500184
S100PBP	0.137927	0.00763224	0.0501308
CCNB2	-0.241858	0.00763489	0.0501308
CD34	-0.0740134	0.00764425	0.0501626
RAB2B	-0.511403	0.00765758	0.0502203
RIC8B	0.125162	0.0076853	0.0503031
EIF4G1	0.122491	0.00768856	0.0503031
PHACTR4	0.130851	0.00769037	0.0503031
GPR56	0.33391	0.00769376	0.0503031
RIPK2	0.145025	0.00769579	0.0503031
LOC81691	-0.083418	0.00769742	0.0503031
CCDC92	0.268546	0.00771389	0.0503811
ZMAT3	-0.257196	0.00772617	0.0504316
TMEM126A	-0.155053	0.00773441	0.0504556
NCALD	0.176682	0.00774244	0.0504784
CDA	-0.2277	0.00775096	0.0504874
DPEP2	0.347817	0.00775294	0.0504874
ZNF396	-0.0569907	0.00775956	0.0505009
TCTEX1D2	-0.128545	0.00776728	0.0505215
RAB3IP	-0.146283	0.00777238	0.050525
KIF20A	-0.15042	0.00778653	0.0505614
APOBEC3F	-0.0929259	0.0077902	0.0505614
PDLIM3	-0.0724077	0.00779366	0.0505614
FCGR2B	0.19822	0.00779622	0.0505614
SPINT1	0.0774544	0.00780391	0.0505818
TMEM30A	-0.190969	0.00781168	0.0505984
MUC4	-0.0644986	0.00781561	0.0505984
FOXQ1	-0.110711	0.00782408	0.0506237
SNX6	-0.157702	0.00783965	0.0506949
ZXDC	0.0946502	0.0078847	0.0509429
QKI	0.144805	0.0078872	0.0509429
MCM3AP	-0.094897	0.00790434	0.0510239
PHF6	0.129155	0.00791715	0.0510755
FOXM1	-0.128945	0.00792344	0.0510755
DERL3	-0.125065	0.00792615	0.0510755
LIN7A	-0.256371	0.00793112	0.0510779
PRRC1	0.142813	0.00793789	0.0510918
DEK	0.221945	0.00795484	0.0511478
TERF1	0.103848	0.00795581	0.0511478
EPHB1	0.132673	0.0079747	0.0511846
TPSG1	-0.0814568	0.00797797	0.0511846
HK3	-0.421885	0.00797889	0.0511846
CES3	-0.178251	0.00798	0.0511846
JAG1	-0.165434	0.00801693	0.0513838
NSF	-0.1804	0.00802033	0.0513838
EIF4ENIF1	0.097532	0.00806798	0.0516593
FRY	0.173074	0.00811322	0.051906
KIAA2018	0.133294	0.00811587	0.051906
HIST1H2BC	0.212048	0.00812876	0.0519559
DNAJC8	-0.126439	0.00813402	0.0519559
EDEM1	0.122038	0.00813773	0.0519559
CCDC59	0.122511	0.00814879	0.0519966
ASNS	-0.160966	0.00816937	0.052098
DRD5	-0.0676518	0.00819912	0.0522576
SETD8	-0.116746	0.00825343	0.0525735
SGOL1	-0.0682914	0.00826327	0.052606
IGF2R	0.226305	0.0082748	0.0526492
CSNK2B	0.145769	0.00829561	0.0527125
IARS	0.16679	0.0082987	0.0527125
CDC25A	-0.0722787	0.0082992	0.0527125
DEFB119	-0.0689762	0.00830377	0.0527125
ZNF329	0.160929	0.00835761	0.053024
GSTM4	0.0786065	0.00836335	0.05303
PUS7	0.12765	0.00837237	0.0530375
TMEM173	0.17369	0.0083741	0.0530375
TNNI2	-0.0975553	0.00841005	0.0531505
APOL6	0.199493	0.00841897	0.0531505
RPS27L	-0.29611	0.00841908	0.0531505
GNAI2	0.192525	0.00842236	0.0531505
LAT	0.366411	0.00842999	0.0531505
PRPF31	0.145272	0.00843297	0.0531505
ASCL2	0.173169	0.00843306	0.0531505
PTPLA	-0.190653	0.0084358	0.0531505
IDI1	-0.395741	0.00843712	0.0531505
PDE6G	-0.0640373	0.00844236	0.0531505
PGBD2	0.0915493	0.00844465	0.0531505
SPC25	-0.117848	0.00845697	0.0531978
HS6ST3	-0.0736896	0.00846214	0.0532002
FRAT1	0.154167	0.00847338	0.0532407
RARA	0.217113	0.00850193	0.0533898
ANKRD55	-0.267343	0.00853237	0.0535506
TMEM135	0.158629	0.00854117	0.0535756
SHOX2	-0.100929	0.00854628	0.0535773
MFN2	-0.222887	0.00856792	0.0536826
HNRNPAB	0.195932	0.00857867	0.0537196
LDHA	-0.346101	0.00859862	0.0538142
SNAP25	-0.0747816	0.00860608	0.0538305
RBM5	0.145967	0.00862626	0.0539045
GLT1D1	-0.129626	0.00862764	0.0539045
ZMYM4	0.108627	0.00866018	0.0540774
RARRES3	0.376466	0.0087006	0.0542892
CFH	-0.149979	0.0087039	0.0542892
SLC25A16	-0.101296	0.00874453	0.054512
ASRGL1	0.0974521	0.00875178	0.0545265
DHX57	0.10375	0.00877294	0.0546277
SH2D2A	0.144456	0.00880042	0.0547316
DLST	0.1189	0.0088024	0.0547316
PIP5K1C	0.124077	0.00880443	0.0547316
CEACAM4	-0.164442	0.00881159	0.0547422
NEUROD2	-0.066621	0.00881602	0.0547422
ZFHX3	0.154633	0.00883131	0.0548065
MGMT	0.153742	0.00884346	0.0548327
C2	0.0948695	0.00884543	0.0548327
SF3A2	0.237797	0.00888214	0.055018
ACAT1	-0.156648	0.00888523	0.055018
RAP2B	0.104131	0.0088924	0.0550316
CENPI	-0.0646876	0.00891374	0.0551329
ZDHHC19	-0.660918	0.00893443	0.0552067
TRIM29	-0.094424	0.00893563	0.0552067
FAM50B	0.0923764	0.00896603	0.0553472
SH3BP4	0.0943267	0.00896834	0.0553472
FBN2	-0.258993	0.00898178	0.0553993
BRPF1	0.147193	0.00901626	0.0555811
POLR2J4	-0.190164	0.00902642	0.0556128
SLC12A9	-0.222504	0.00906527	0.0558211
HOXB1	-0.0958832	0.00908216	0.0558399
NKTR	0.188901	0.00908301	0.0558399
PEPD	0.164396	0.00908538	0.0558399
PPFIBP2	0.18104	0.00909312	0.0558399
SENP7	0.202393	0.0090935	0.0558399
PRM3	-0.068615	0.00911542	0.0559436
GATA3	0.239936	0.00914237	0.0560779
SMPDL3A	-0.507125	0.00919279	0.056356
GNG12	-0.0583194	0.00920054	0.0563709
PAX7	-0.164158	0.00920538	0.0563709
PRKCSH	0.157841	0.00926467	0.0567027
PURG	-0.114501	0.00927478	0.0567332
EFHD2	0.204212	0.00931579	0.0569435
CLIP4	0.174646	0.00931943	0.0569435
NECAP2	0.210468	0.00943512	0.0576187
NOL3	-0.0758469	0.0094444	0.0576436
CKAP5	0.150233	0.00945165	0.0576561
SDF4	0.14543	0.00946045	0.0576615
SLC25A20	-0.183408	0.00946294	0.0576615
STK39	0.191482	0.00947392	0.0576836
GFOD2	-0.163981	0.00947696	0.0576836
COX11	0.124308	0.00949715	0.0577747
ATP6V1C1	-0.366149	0.00952437	0.0579086
CNOT3	0.143103	0.00953839	0.0579621
CXorf38	0.139054	0.00954949	0.0579977
TRHR	-0.0673731	0.00956823	0.0580489
FMNL1	0.13218	0.00956839	0.0580489
ST3GAL1	0.18525	0.00957734	0.0580714
ARHGEF3	0.21957	0.00958451	0.0580831
CD200R1	-0.0828592	0.00961991	0.0582659
STX11	0.256394	0.00966356	0.0584556
CCDC53	-0.17313	0.0096659	0.0584556
CDKL1	-0.193195	0.00967131	0.0584556
CPEB3	-0.14335	0.00967233	0.0584556
FGF1	-0.0683548	0.00968003	0.0584703
ZNF664	0.131651	0.00969278	0.0585032
NARS2	0.120894	0.00969779	0.0585032
IL1RL1	-0.106228	0.00970129	0.0585032
FOSL1	-0.0888982	0.00971294	0.0585416
WDR41	-0.156392	0.0097226	0.058568
POLR2B	0.131285	0.00976773	0.0587784
CHPT1	-0.375911	0.00976812	0.0587784
NUDT22	-0.0932885	0.00981454	0.0590256
CRYM	-0.0994135	0.00982702	0.0590686
CANT1	0.119254	0.00984022	0.0591159
ECHS1	0.143179	0.00987601	0.0592988
MLLT10	0.101349	0.00990814	0.0594595
ARNTL	0.147973	0.00992821	0.0595396
TCF7	0.200166	0.00993222	0.0595396
SPACA1	-0.0570693	0.00993858	0.0595456
YRDC	-0.19496	0.00994676	0.0595485
MPHOSPH10	0.128173	0.00995132	0.0595485
CTSW	0.307164	0.00995518	0.0595485
CCM2	0.146608	0.00996069	0.0595494
NR2E3	-0.0598005	0.0100443	0.0600171
PARVG	0.177301	0.0100845	0.0602127
TFPI	-0.245779	0.0100879	0.0602127
SHPRH	0.159589	0.0101001	0.0602531
DDX28	0.127342	0.0101083	0.0602693
SPOP	0.138132	0.0101161	0.0602836
TTYH3	0.136975	0.0101317	0.0603342
FPR2	0.318687	0.0101355	0.0603342
ZNF33A	0.138567	0.0101671	0.0604902
PPP1R1A	-0.075001	0.0101857	0.060568
PAXIP1	0.138902	0.0102096	0.0606229
ZCCHC11	0.117897	0.0102122	0.0606229
SATB1	0.15813	0.0102159	0.0606229
BCOR	0.145965	0.0102173	0.0606229
EMP1	0.14253	0.0102223	0.0606229
PRKCD	0.240351	0.0102516	0.0607552
FBXW8	-0.103261	0.0102555	0.0607552
UPF3A	0.154718	0.0102683	0.060771
EMP3	0.18388	0.0102692	0.060771
PIK3C2A	0.114477	0.0102756	0.060777
DHCR24	-0.10187	0.0102949	0.0608139
CSPP1	0.0729391	0.0102981	0.0608139
NSMAF	0.172295	0.0103018	0.0608139
TFB2M	0.149099	0.0103038	0.0608139
CAMK1	0.169579	0.0103339	0.0609593
MIER2	0.0769502	0.0103598	0.0610794
DUSP5	0.214379	0.010422	0.0614135
FEM1C	-0.272617	0.0104401	0.0614875
ANKRD24	-0.0738422	0.0104588	0.0615646
AK3	-0.155844	0.0104759	0.0616325
RPLP1	0.163598	0.0105077	0.0617871
PBX2	0.151341	0.0105156	0.061801
ATP5L	-0.195527	0.0105325	0.0618675
JPH2	-0.071673	0.0105388	0.0618718
SLCO4C1	-0.264879	0.0105785	0.0620672
TMEM39B	0.144562	0.0105833	0.0620672
CXCR3	0.155931	0.0106015	0.0621408
FOXC1	-0.173523	0.0106158	0.0621917
SLC9A9	0.0984495	0.010627	0.0622244
ZNF385D	-0.087289	0.0106458	0.0623019
AIG1	-0.223783	0.0106667	0.0623913
TOMM40L	-0.134723	0.010725	0.062699
FAM118A	0.131468	0.0107454	0.0627851
RIBC1	-0.0744343	0.0107784	0.0629452
DISP1	0.0728971	0.0107863	0.062958
CCDC80	-0.0713699	0.010807	0.062995
TRPT1	0.122939	0.0108086	0.062995
PIAS3	0.0835798	0.0108097	0.062995
KCNJ13	-0.0521413	0.0108203	0.0630235
ASH2L	-0.106384	0.0108598	0.0631725
CAMK4	0.198426	0.0108607	0.0631725
ANKRD13D	-0.216657	0.0108706	0.0631725
ARSK	-0.0481976	0.0108714	0.0631725
CDYL	0.0743301	0.0108786	0.0631725
RILP	-0.148208	0.01088	0.0631725
MARCH9	0.132502	0.010887	0.0631799
CCPG1	-0.310102	0.0109094	0.0632641
ANXA5	0.187985	0.0109129	0.0632641
UBE2J1	-0.281978	0.0109238	0.0632941
SERTAD4	-0.0614975	0.0109501	0.0633953
RYBP	-0.210072	0.0109527	0.0633953
PFKL	0.102206	0.010971	0.0634517
RWDD2B	0.09082	0.0109739	0.0634517
DCN	-0.0663289	0.010985	0.0634606
TRRAP	0.154102	0.0109869	0.0634606
FHL3	0.127341	0.01101	0.0635613
GNGT2	0.0921696	0.011038	0.0636895
SLC31A2	0.224763	0.011088	0.0638563
RAB5C	0.127445	0.0110955	0.0638563
FBXW7	0.103009	0.0110956	0.0638563
C7orf31	0.0966167	0.0110973	0.0638563
TC2N	0.181613	0.0111061	0.0638563
IARS2	0.150689	0.011107	0.0638563
CDC20	-0.235958	0.0111121	0.0638563
NCOA1	0.156719	0.011113	0.0638563
NAP1L5	0.0835197	0.0111552	0.0640659
AMMECR1L	0.116543	0.0111963	0.0642687
UQCRC2	0.106624	0.0112445	0.0644844
LAMP1	0.167536	0.0112455	0.0644844
ATF1	0.168024	0.0113046	0.0647794
RAB3IL1	-0.217618	0.0113086	0.0647794
LRIG1	0.178618	0.011333	0.0648854
ZNF227	0.117399	0.0113578	0.064994
HLA-DQA1	0.420244	0.0113735	0.065046
CTSG	-0.585415	0.0113787	0.065046
TIE1	-0.0544851	0.0114039	0.0651366
PPP2CB	0.128088	0.0114063	0.0651366
RASA3	0.174348	0.0114166	0.0651619
SP110	0.174658	0.0114284	0.0651958
FCER1G	-0.307053	0.0114382	0.0652182
MTM1	0.135596	0.0114562	0.065284
GALT	0.110218	0.0114632	0.065284
MTO1	0.155817	0.0114713	0.065284
MITD1	0.167843	0.011474	0.065284
SFRP1	-0.0767862	0.0114792	0.065284
ZNF524	-0.110437	0.0115023	0.0653605
ICAM3	0.224969	0.0115096	0.0653605
C19orf33	-0.262624	0.0115103	0.0653605
PEX14	0.0969681	0.0115482	0.0655425
MS4A7	0.261661	0.0115833	0.0657027
GCKR	-0.0748182	0.0115883	0.0657027
FBXL12	0.0937733	0.0116068	0.0657407
DUSP6	0.238023	0.0116069	0.0657407
KLRG2	-0.0803371	0.0116482	0.0659342
MMP9	-0.524006	0.0116529	0.0659342
SOX21	-0.0742831	0.0116822	0.0660662
DUSP14	0.1049	0.0117388	0.0663526
UFD1L	-0.0873632	0.0117551	0.0663832
VPS11	0.0778599	0.0117615	0.0663832
IFT57	-0.172375	0.0117622	0.0663832
GRAMD3	0.109119	0.0117866	0.0664869
TROVE2	-0.149811	0.0118108	0.0665896
NDUFV1	0.19787	0.0118352	0.0666932
CBX3	-0.16425	0.0118658	0.066832
NTN1	-0.0643885	0.0118738	0.0668431
PPCS	0.138332	0.0118842	0.0668673
STX2	0.127215	0.0119003	0.066924
ITGAL	0.198901	0.0119917	0.0674038
ZFAND3	0.103419	0.0120221	0.0675406
IRX2	-0.0485805	0.0120294	0.0675474
EAF1	0.141039	0.012056	0.0676624
PDHB	0.141299	0.012063	0.0676652
LYZ	0.335593	0.0120687	0.0676652
EWSR1	0.124539	0.0120902	0.0677514
FH	0.156242	0.0120964	0.0677523
KIF2C	-0.136677	0.012106	0.0677715
CXCR4	0.197379	0.0121726	0.0680897
KLF17	-0.0723268	0.0121751	0.0680897
PSD3	-0.103591	0.0121942	0.0681619
SLC27A5	-0.0683731	0.0122113	0.0682234
SMARCC1	0.125346	0.0122402	0.0683262
PBXIP1	0.191861	0.012242	0.0683262
SLAMF7	0.250783	0.0122845	0.0685286
RAB30	0.207345	0.012327	0.0687311
ITGB7	0.26058	0.012338	0.0687397
MYO5A	0.183625	0.0123409	0.0687397
PTER	0.192666	0.0123534	0.0687747
RNF31	-0.120316	0.0123763	0.0688328
PLCL2	0.15724	0.0123866	0.0688328
DNMT3A	0.0834262	0.0123916	0.0688328
BIRC5	-0.127975	0.0123951	0.0688328
TALDO1	0.174837	0.0123989	0.0688328
HOXA3	-0.0636328	0.012406	0.0688328
[truncated: 1,352 more rows]
