# Supplementary material for: Comprehensive analysis of the role of diverse programmed cell death patterns in sepsis
Source: Front Immunol. 2025 Nov 19;16:1685533. doi: 10.3389/fimmu.2025.1685533 (PMC12672461; doi:10.3389/fimmu.2025.1685533)
Supplement: Supplementary file 15 [file Table10.xlsx]

## Sheet: Sheet 1
Supplementary Table 10. ssGSEA-based immune cell infiltration scores of 28 immune cell types in high- and low-risk sepsis groups.
sample	cell_type	value	proportion	group
GSM1373914	Activated CD8 T cell	0.273089	0.018	high
GSM1373917	Activated CD8 T cell	0.613778	0.042	high
GSM1373920	Activated CD8 T cell	0.437561	0.031	high
GSM1373923	Activated CD8 T cell	0.457862	0.032	high
GSM1373926	Activated CD8 T cell	0.264302	0.02	high
GSM1373932	Activated CD8 T cell	0.60403	0.04	high
GSM1373935	Activated CD8 T cell	0.535567	0.037	high
GSM1373938	Activated CD8 T cell	0.381224	0.029	high
GSM1373941	Activated CD8 T cell	0.482554	0.034	high
GSM1373944	Activated CD8 T cell	0.519865	0.037	high
GSM1373947	Activated CD8 T cell	0.679985	0.049	high
GSM1373953	Activated CD8 T cell	0.44527	0.031	high
GSM1373956	Activated CD8 T cell	0.490527	0.032	high
GSM1373959	Activated CD8 T cell	0.475999	0.032	high
GSM1373965	Activated CD8 T cell	0.294019	0.019	high
GSM1373967	Activated CD8 T cell	0.640589	0.044	high
GSM1373970	Activated CD8 T cell	0.478499	0.034	high
GSM1373976	Activated CD8 T cell	0.53749	0.037	high
GSM1373981	Activated CD8 T cell	0.233156	0.017	high
GSM1373984	Activated CD8 T cell	0.463012	0.03	high
GSM1373987	Activated CD8 T cell	0.320018	0.023	high
GSM1373990	Activated CD8 T cell	0.293139	0.02	high
GSM1373993	Activated CD8 T cell	0.382289	0.025	high
GSM1317914	Activated CD8 T cell	0.857013	0.055	high
GSM1317915	Activated CD8 T cell	0.479097	0.031	high
GSM1317916	Activated CD8 T cell	0.534055	0.034	high
GSM1317917	Activated CD8 T cell	0.746264	0.049	high
GSM1317918	Activated CD8 T cell	0.564872	0.038	high
GSM1317919	Activated CD8 T cell	0.764862	0.05	high
GSM1317921	Activated CD8 T cell	0.728532	0.048	high
GSM1317922	Activated CD8 T cell	0.606505	0.042	high
GSM1317923	Activated CD8 T cell	0.752419	0.049	high
GSM1317929	Activated CD8 T cell	0.6284	0.045	high
GSM1317930	Activated CD8 T cell	0.762306	0.052	high
GSM1317945	Activated CD8 T cell	0.486408	0.035	high
GSM1317947	Activated CD8 T cell	0.469983	0.03	high
GSM1317949	Activated CD8 T cell	0.145272	0.01	high
GSM1317951	Activated CD8 T cell	0.30481	0.022	high
GSM1317952	Activated CD8 T cell	0.418642	0.027	high
GSM1317954	Activated CD8 T cell	0.30324	0.021	high
GSM1317955	Activated CD8 T cell	0.289625	0.019	high
GSM1317964	Activated CD8 T cell	0.270083	0.021	high
GSM1317971	Activated CD8 T cell	0.642143	0.042	high
GSM1317974	Activated CD8 T cell	0.630442	0.045	high
GSM1317975	Activated CD8 T cell	0.587401	0.037	high
GSM1317976	Activated CD8 T cell	0.575287	0.04	high
GSM1317977	Activated CD8 T cell	0.60005	0.04	high
GSM1317978	Activated CD8 T cell	0.567302	0.035	high
GSM1317981	Activated CD8 T cell	0.573417	0.037	high
GSM1317982	Activated CD8 T cell	0.63397	0.045	high
GSM1317984	Activated CD8 T cell	0.589693	0.041	high
GSM1317987	Activated CD8 T cell	0.616541	0.038	high
GSM1317988	Activated CD8 T cell	0.676491	0.048	high
GSM1317989	Activated CD8 T cell	0.554862	0.039	high
GSM1317990	Activated CD8 T cell	0.629017	0.04	high
GSM1317991	Activated CD8 T cell	0.621702	0.04	high
GSM1317992	Activated CD8 T cell	0.664052	0.047	high
GSM1317993	Activated CD8 T cell	0.656639	0.042	high
GSM1317996	Activated CD8 T cell	0.686392	0.044	high
GSM1317997	Activated CD8 T cell	0.437828	0.031	high
GSM1317998	Activated CD8 T cell	0.547464	0.04	high
GSM1318003	Activated CD8 T cell	0.675137	0.044	high
GSM1318015	Activated CD8 T cell	0.749388	0.049	high
GSM1318018	Activated CD8 T cell	0.409392	0.028	high
GSM1318021	Activated CD8 T cell	0.705442	0.051	high
GSM1318022	Activated CD8 T cell	0.715642	0.049	high
GSM1318026	Activated CD8 T cell	0.655166	0.047	high
GSM1318029	Activated CD8 T cell	0.469783	0.032	high
GSM1318030	Activated CD8 T cell	0.625236	0.043	high
GSM1318037	Activated CD8 T cell	0.574211	0.04	high
GSM1318039	Activated CD8 T cell	0.491635	0.033	high
GSM1318040	Activated CD8 T cell	0.744657	0.046	high
GSM712478	Activated CD8 T cell	0.653119	0.046	high
GSM712479	Activated CD8 T cell	0.654181	0.045	high
GSM712480	Activated CD8 T cell	0.211756	0.015	high
GSM712481	Activated CD8 T cell	0.0985729	0.007	high
GSM712482	Activated CD8 T cell	0.253383	0.017	high
GSM712483	Activated CD8 T cell	0.104892	0.007	high
GSM712484	Activated CD8 T cell	0.0607739	0.004	high
GSM712485	Activated CD8 T cell	0.459409	0.034	high
GSM712486	Activated CD8 T cell	0.507821	0.033	high
GSM712487	Activated CD8 T cell	0.477586	0.034	high
GSM1373929	Activated CD8 T cell	0.281695	0.02	low
GSM1373950	Activated CD8 T cell	0.668772	0.046	low
GSM1373962	Activated CD8 T cell	0.441414	0.032	low
GSM1373973	Activated CD8 T cell	0.420642	0.029	low
GSM1373979	Activated CD8 T cell	0.355762	0.025	low
GSM1317920	Activated CD8 T cell	0.62145	0.042	low
GSM1317924	Activated CD8 T cell	0.655583	0.043	low
GSM1317925	Activated CD8 T cell	0.729516	0.049	low
GSM1317926	Activated CD8 T cell	0.743006	0.049	low
GSM1317927	Activated CD8 T cell	0.743326	0.049	low
GSM1317928	Activated CD8 T cell	0.663961	0.046	low
GSM1317931	Activated CD8 T cell	0.545695	0.034	low
GSM1317932	Activated CD8 T cell	0.52723	0.034	low
GSM1317933	Activated CD8 T cell	0.730576	0.05	low
GSM1317934	Activated CD8 T cell	0.600086	0.038	low
GSM1317935	Activated CD8 T cell	0.493447	0.031	low
GSM1317936	Activated CD8 T cell	0.393996	0.024	low
GSM1317937	Activated CD8 T cell	0.297188	0.022	low
GSM1317938	Activated CD8 T cell	0.670505	0.045	low
GSM1317939	Activated CD8 T cell	0.519593	0.036	low
GSM1317940	Activated CD8 T cell	0.451564	0.033	low
GSM1317941	Activated CD8 T cell	0.620747	0.043	low
GSM1317942	Activated CD8 T cell	0.549903	0.038	low
GSM1317943	Activated CD8 T cell	0.560376	0.039	low
GSM1317944	Activated CD8 T cell	0.679701	0.047	low
GSM1317946	Activated CD8 T cell	0.428153	0.031	low
GSM1317948	Activated CD8 T cell	0.259321	0.02	low
GSM1317950	Activated CD8 T cell	0.471726	0.034	low
GSM1317953	Activated CD8 T cell	0.318853	0.025	low
GSM1317956	Activated CD8 T cell	0.423025	0.033	low
GSM1317957	Activated CD8 T cell	0.629006	0.042	low
GSM1317958	Activated CD8 T cell	0.409539	0.031	low
GSM1317959	Activated CD8 T cell	0.674144	0.046	low
GSM1317960	Activated CD8 T cell	0.297206	0.021	low
GSM1317961	Activated CD8 T cell	0.545042	0.04	low
GSM1317962	Activated CD8 T cell	0.491554	0.036	low
GSM1317963	Activated CD8 T cell	0.272591	0.02	low
GSM1317965	Activated CD8 T cell	0.606219	0.039	low
GSM1317966	Activated CD8 T cell	0.599779	0.043	low
GSM1317967	Activated CD8 T cell	0.682374	0.047	low
GSM1317968	Activated CD8 T cell	0.458746	0.035	low
GSM1317969	Activated CD8 T cell	0.639652	0.046	low
GSM1317970	Activated CD8 T cell	0.633832	0.045	low
GSM1317972	Activated CD8 T cell	0.625679	0.047	low
GSM1317973	Activated CD8 T cell	0.699183	0.047	low
GSM1317979	Activated CD8 T cell	0.485567	0.034	low
GSM1317980	Activated CD8 T cell	0.470989	0.034	low
GSM1317983	Activated CD8 T cell	0.219843	0.017	low
GSM1317985	Activated CD8 T cell	0.406455	0.028	low
GSM1317986	Activated CD8 T cell	0.217983	0.017	low
GSM1317994	Activated CD8 T cell	0.486996	0.037	low
GSM1317995	Activated CD8 T cell	0.522837	0.035	low
GSM1317999	Activated CD8 T cell	0.532179	0.038	low
GSM1318000	Activated CD8 T cell	0.695053	0.046	low
GSM1318001	Activated CD8 T cell	0.324169	0.022	low
GSM1318002	Activated CD8 T cell	0.719142	0.048	low
GSM1318004	Activated CD8 T cell	0.547277	0.04	low
GSM1318005	Activated CD8 T cell	0.569715	0.041	low
GSM1318006	Activated CD8 T cell	0.456152	0.03	low
GSM1318007	Activated CD8 T cell	0.527504	0.04	low
GSM1318008	Activated CD8 T cell	0.430341	0.031	low
GSM1318009	Activated CD8 T cell	0.6955	0.046	low
GSM1318010	Activated CD8 T cell	0.512716	0.035	low
GSM1318011	Activated CD8 T cell	0.428708	0.031	low
GSM1318012	Activated CD8 T cell	0.557411	0.039	low
GSM1318013	Activated CD8 T cell	0.568796	0.041	low
GSM1318014	Activated CD8 T cell	0.321075	0.026	low
GSM1318016	Activated CD8 T cell	0.670014	0.051	low
GSM1318017	Activated CD8 T cell	0.342799	0.025	low
GSM1318019	Activated CD8 T cell	0.695167	0.049	low
GSM1318020	Activated CD8 T cell	0.645892	0.042	low
GSM1318023	Activated CD8 T cell	0.533729	0.036	low
GSM1318024	Activated CD8 T cell	0.619281	0.043	low
GSM1318025	Activated CD8 T cell	0.616636	0.038	low
GSM1318027	Activated CD8 T cell	0.691317	0.048	low
GSM1318028	Activated CD8 T cell	0.591187	0.041	low
GSM1318031	Activated CD8 T cell	0.617211	0.041	low
GSM1318032	Activated CD8 T cell	0.697856	0.045	low
GSM1318033	Activated CD8 T cell	0.563288	0.038	low
GSM1318034	Activated CD8 T cell	0.428676	0.028	low
GSM1318035	Activated CD8 T cell	0.69452	0.047	low
GSM1318036	Activated CD8 T cell	0.570596	0.04	low
GSM1318038	Activated CD8 T cell	0.655244	0.045	low
GSM1373914	Central memory CD8 T cell	0.699415	0.046	high
GSM1373917	Central memory CD8 T cell	0.647497	0.044	high
GSM1373920	Central memory CD8 T cell	0.622577	0.044	high
GSM1373923	Central memory CD8 T cell	0.643425	0.046	high
GSM1373926	Central memory CD8 T cell	0.597939	0.045	high
GSM1373932	Central memory CD8 T cell	0.656724	0.044	high
GSM1373935	Central memory CD8 T cell	0.599619	0.041	high
GSM1373938	Central memory CD8 T cell	0.659947	0.051	high
GSM1373941	Central memory CD8 T cell	0.696277	0.048	high
GSM1373944	Central memory CD8 T cell	0.642396	0.045	high
GSM1373947	Central memory CD8 T cell	0.602625	0.043	high
GSM1373953	Central memory CD8 T cell	0.700429	0.049	high
GSM1373956	Central memory CD8 T cell	0.761392	0.05	high
GSM1373959	Central memory CD8 T cell	0.678405	0.046	high
GSM1373965	Central memory CD8 T cell	0.713014	0.045	high
GSM1373967	Central memory CD8 T cell	0.673735	0.046	high
GSM1373970	Central memory CD8 T cell	0.641265	0.046	high
GSM1373976	Central memory CD8 T cell	0.616602	0.042	high
GSM1373981	Central memory CD8 T cell	0.669418	0.048	high
GSM1373984	Central memory CD8 T cell	0.787699	0.051	high
GSM1373987	Central memory CD8 T cell	0.674777	0.048	high
GSM1373990	Central memory CD8 T cell	0.717486	0.05	high
GSM1373993	Central memory CD8 T cell	0.736551	0.048	high
GSM1317914	Central memory CD8 T cell	0.661723	0.043	high
GSM1317915	Central memory CD8 T cell	0.689582	0.045	high
GSM1317916	Central memory CD8 T cell	0.715289	0.045	high
GSM1317917	Central memory CD8 T cell	0.633105	0.041	high
GSM1317918	Central memory CD8 T cell	0.666133	0.045	high
GSM1317919	Central memory CD8 T cell	0.69568	0.045	high
GSM1317921	Central memory CD8 T cell	0.652458	0.043	high
GSM1317922	Central memory CD8 T cell	0.706899	0.049	high
GSM1317923	Central memory CD8 T cell	0.632454	0.041	high
GSM1317929	Central memory CD8 T cell	0.53393	0.039	high
GSM1317930	Central memory CD8 T cell	0.59715	0.041	high
GSM1317945	Central memory CD8 T cell	0.628652	0.045	high
GSM1317947	Central memory CD8 T cell	0.706755	0.045	high
GSM1317949	Central memory CD8 T cell	0.717871	0.051	high
GSM1317951	Central memory CD8 T cell	0.691672	0.049	high
GSM1317952	Central memory CD8 T cell	0.689468	0.045	high
GSM1317954	Central memory CD8 T cell	0.706548	0.048	high
GSM1317955	Central memory CD8 T cell	0.69822	0.045	high
GSM1317964	Central memory CD8 T cell	0.603734	0.048	high
GSM1317971	Central memory CD8 T cell	0.634775	0.041	high
GSM1317974	Central memory CD8 T cell	0.648155	0.046	high
GSM1317975	Central memory CD8 T cell	0.714897	0.045	high
GSM1317976	Central memory CD8 T cell	0.668306	0.047	high
GSM1317977	Central memory CD8 T cell	0.64952	0.044	high
GSM1317978	Central memory CD8 T cell	0.725789	0.045	high
GSM1317981	Central memory CD8 T cell	0.739057	0.047	high
GSM1317982	Central memory CD8 T cell	0.595203	0.043	high
GSM1317984	Central memory CD8 T cell	0.669936	0.047	high
GSM1317987	Central memory CD8 T cell	0.730193	0.045	high
GSM1317988	Central memory CD8 T cell	0.597861	0.042	high
GSM1317989	Central memory CD8 T cell	0.628048	0.044	high
GSM1317990	Central memory CD8 T cell	0.718944	0.045	high
GSM1317991	Central memory CD8 T cell	0.63719	0.041	high
GSM1317992	Central memory CD8 T cell	0.617806	0.044	high
GSM1317993	Central memory CD8 T cell	0.734629	0.047	high
GSM1317996	Central memory CD8 T cell	0.643125	0.041	high
GSM1317997	Central memory CD8 T cell	0.629685	0.045	high
GSM1317998	Central memory CD8 T cell	0.655973	0.047	high
GSM1318003	Central memory CD8 T cell	0.680153	0.045	high
GSM1318015	Central memory CD8 T cell	0.696227	0.046	high
GSM1318018	Central memory CD8 T cell	0.676548	0.046	high
GSM1318021	Central memory CD8 T cell	0.6569	0.048	high
GSM1318022	Central memory CD8 T cell	0.582968	0.04	high
GSM1318026	Central memory CD8 T cell	0.615074	0.044	high
GSM1318029	Central memory CD8 T cell	0.606577	0.042	high
GSM1318030	Central memory CD8 T cell	0.617364	0.042	high
GSM1318037	Central memory CD8 T cell	0.616606	0.043	high
GSM1318039	Central memory CD8 T cell	0.713752	0.048	high
GSM1318040	Central memory CD8 T cell	0.630456	0.039	high
GSM712478	Central memory CD8 T cell	0.709036	0.05	high
GSM712479	Central memory CD8 T cell	0.657476	0.045	high
GSM712480	Central memory CD8 T cell	0.679581	0.049	high
GSM712481	Central memory CD8 T cell	0.739129	0.05	high
GSM712482	Central memory CD8 T cell	0.635501	0.043	high
GSM712483	Central memory CD8 T cell	0.679489	0.047	high
GSM712484	Central memory CD8 T cell	0.724457	0.05	high
GSM712485	Central memory CD8 T cell	0.649931	0.047	high
GSM712486	Central memory CD8 T cell	0.6206	0.04	high
GSM712487	Central memory CD8 T cell	0.613515	0.044	high
GSM1373929	Central memory CD8 T cell	0.688629	0.048	low
GSM1373950	Central memory CD8 T cell	0.614257	0.042	low
GSM1373962	Central memory CD8 T cell	0.616439	0.045	low
GSM1373973	Central memory CD8 T cell	0.615192	0.043	low
GSM1373979	Central memory CD8 T cell	0.636817	0.044	low
GSM1317920	Central memory CD8 T cell	0.625256	0.042	low
GSM1317924	Central memory CD8 T cell	0.598711	0.04	low
GSM1317925	Central memory CD8 T cell	0.661046	0.044	low
GSM1317926	Central memory CD8 T cell	0.648876	0.043	low
GSM1317927	Central memory CD8 T cell	0.671872	0.045	low
GSM1317928	Central memory CD8 T cell	0.589954	0.041	low
GSM1317931	Central memory CD8 T cell	0.652693	0.041	low
GSM1317932	Central memory CD8 T cell	0.693031	0.045	low
GSM1317933	Central memory CD8 T cell	0.609614	0.041	low
GSM1317934	Central memory CD8 T cell	0.674706	0.043	low
GSM1317935	Central memory CD8 T cell	0.711321	0.044	low
GSM1317936	Central memory CD8 T cell	0.723843	0.045	low
GSM1317937	Central memory CD8 T cell	0.643835	0.047	low
GSM1317938	Central memory CD8 T cell	0.648811	0.044	low
GSM1317939	Central memory CD8 T cell	0.688827	0.048	low
GSM1317940	Central memory CD8 T cell	0.674087	0.049	low
GSM1317941	Central memory CD8 T cell	0.655625	0.045	low
GSM1317942	Central memory CD8 T cell	0.683344	0.047	low
GSM1317943	Central memory CD8 T cell	0.696146	0.048	low
GSM1317944	Central memory CD8 T cell	0.670558	0.046	low
GSM1317946	Central memory CD8 T cell	0.64686	0.047	low
GSM1317948	Central memory CD8 T cell	0.575957	0.045	low
GSM1317950	Central memory CD8 T cell	0.627928	0.046	low
GSM1317953	Central memory CD8 T cell	0.621919	0.049	low
GSM1317956	Central memory CD8 T cell	0.611744	0.048	low
GSM1317957	Central memory CD8 T cell	0.633687	0.042	low
GSM1317958	Central memory CD8 T cell	0.592375	0.044	low
GSM1317959	Central memory CD8 T cell	0.61961	0.043	low
GSM1317960	Central memory CD8 T cell	0.636575	0.045	low
GSM1317961	Central memory CD8 T cell	0.638894	0.047	low
GSM1317962	Central memory CD8 T cell	0.587338	0.043	low
GSM1317963	Central memory CD8 T cell	0.609584	0.044	low
GSM1317965	Central memory CD8 T cell	0.687186	0.044	low
GSM1317966	Central memory CD8 T cell	0.673781	0.048	low
GSM1317967	Central memory CD8 T cell	0.602116	0.041	low
GSM1317968	Central memory CD8 T cell	0.576092	0.044	low
GSM1317969	Central memory CD8 T cell	0.637688	0.046	low
GSM1317970	Central memory CD8 T cell	0.606868	0.043	low
GSM1317972	Central memory CD8 T cell	0.623759	0.047	low
GSM1317973	Central memory CD8 T cell	0.652096	0.044	low
GSM1317979	Central memory CD8 T cell	0.650654	0.045	low
GSM1317980	Central memory CD8 T cell	0.604844	0.043	low
GSM1317983	Central memory CD8 T cell	0.624425	0.048	low
GSM1317985	Central memory CD8 T cell	0.670962	0.046	low
GSM1317986	Central memory CD8 T cell	0.591919	0.046	low
GSM1317994	Central memory CD8 T cell	0.618531	0.047	low
GSM1317995	Central memory CD8 T cell	0.680434	0.045	low
GSM1317999	Central memory CD8 T cell	0.650593	0.047	low
GSM1318000	Central memory CD8 T cell	0.680335	0.045	low
GSM1318001	Central memory CD8 T cell	0.667184	0.046	low
GSM1318002	Central memory CD8 T cell	0.712947	0.048	low
GSM1318004	Central memory CD8 T cell	0.614979	0.045	low
GSM1318005	Central memory CD8 T cell	0.634417	0.046	low
GSM1318006	Central memory CD8 T cell	0.696863	0.046	low
GSM1318007	Central memory CD8 T cell	0.590767	0.045	low
GSM1318008	Central memory CD8 T cell	0.642631	0.046	low
GSM1318009	Central memory CD8 T cell	0.693697	0.046	low
GSM1318010	Central memory CD8 T cell	0.656865	0.045	low
GSM1318011	Central memory CD8 T cell	0.68699	0.05	low
GSM1318012	Central memory CD8 T cell	0.661218	0.047	low
GSM1318013	Central memory CD8 T cell	0.608864	0.044	low
GSM1318014	Central memory CD8 T cell	0.592629	0.049	low
GSM1318016	Central memory CD8 T cell	0.602823	0.046	low
GSM1318017	Central memory CD8 T cell	0.65348	0.047	low
GSM1318019	Central memory CD8 T cell	0.616461	0.043	low
GSM1318020	Central memory CD8 T cell	0.680796	0.044	low
GSM1318023	Central memory CD8 T cell	0.637951	0.043	low
GSM1318024	Central memory CD8 T cell	0.644552	0.045	low
GSM1318025	Central memory CD8 T cell	0.647544	0.04	low
GSM1318027	Central memory CD8 T cell	0.636897	0.044	low
GSM1318028	Central memory CD8 T cell	0.660261	0.046	low
GSM1318031	Central memory CD8 T cell	0.60856	0.04	low
GSM1318032	Central memory CD8 T cell	0.626212	0.04	low
GSM1318033	Central memory CD8 T cell	0.658122	0.045	low
GSM1318034	Central memory CD8 T cell	0.666307	0.043	low
GSM1318035	Central memory CD8 T cell	0.694189	0.047	low
GSM1318036	Central memory CD8 T cell	0.63933	0.045	low
GSM1318038	Central memory CD8 T cell	0.610973	0.042	low
GSM1373914	Effector memeory CD8 T cell	0.562509	0.037	high
GSM1373917	Effector memeory CD8 T cell	0.555501	0.038	high
GSM1373920	Effector memeory CD8 T cell	0.484768	0.034	high
GSM1373923	Effector memeory CD8 T cell	0.50252	0.036	high
GSM1373926	Effector memeory CD8 T cell	0.385301	0.029	high
GSM1373932	Effector memeory CD8 T cell	0.602267	0.04	high
GSM1373935	Effector memeory CD8 T cell	0.527684	0.036	high
GSM1373938	Effector memeory CD8 T cell	0.404153	0.031	high
GSM1373941	Effector memeory CD8 T cell	0.498798	0.035	high
GSM1373944	Effector memeory CD8 T cell	0.498228	0.035	high
GSM1373947	Effector memeory CD8 T cell	0.624136	0.045	high
GSM1373953	Effector memeory CD8 T cell	0.470229	0.033	high
GSM1373956	Effector memeory CD8 T cell	0.546331	0.036	high
GSM1373959	Effector memeory CD8 T cell	0.517005	0.035	high
GSM1373965	Effector memeory CD8 T cell	0.45078	0.029	high
GSM1373967	Effector memeory CD8 T cell	0.596136	0.041	high
GSM1373970	Effector memeory CD8 T cell	0.504459	0.036	high
GSM1373976	Effector memeory CD8 T cell	0.521301	0.036	high
GSM1373981	Effector memeory CD8 T cell	0.537555	0.038	high
GSM1373984	Effector memeory CD8 T cell	0.476485	0.031	high
GSM1373987	Effector memeory CD8 T cell	0.517302	0.037	high
GSM1373990	Effector memeory CD8 T cell	0.473561	0.033	high
GSM1373993	Effector memeory CD8 T cell	0.494105	0.032	high
GSM1317914	Effector memeory CD8 T cell	0.580751	0.037	high
GSM1317915	Effector memeory CD8 T cell	0.488445	0.032	high
GSM1317916	Effector memeory CD8 T cell	0.487848	0.031	high
GSM1317917	Effector memeory CD8 T cell	0.556505	0.036	high
GSM1317918	Effector memeory CD8 T cell	0.515626	0.035	high
GSM1317919	Effector memeory CD8 T cell	0.67876	0.044	high
GSM1317921	Effector memeory CD8 T cell	0.647018	0.043	high
GSM1317922	Effector memeory CD8 T cell	0.515464	0.036	high
GSM1317923	Effector memeory CD8 T cell	0.651347	0.043	high
GSM1317929	Effector memeory CD8 T cell	0.637486	0.046	high
GSM1317930	Effector memeory CD8 T cell	0.638154	0.044	high
GSM1317945	Effector memeory CD8 T cell	0.525481	0.038	high
GSM1317947	Effector memeory CD8 T cell	0.582218	0.037	high
GSM1317949	Effector memeory CD8 T cell	0.461688	0.033	high
GSM1317951	Effector memeory CD8 T cell	0.495802	0.035	high
GSM1317952	Effector memeory CD8 T cell	0.559015	0.036	high
GSM1317954	Effector memeory CD8 T cell	0.533133	0.036	high
GSM1317955	Effector memeory CD8 T cell	0.584583	0.038	high
GSM1317964	Effector memeory CD8 T cell	0.452017	0.036	high
GSM1317971	Effector memeory CD8 T cell	0.685729	0.044	high
GSM1317974	Effector memeory CD8 T cell	0.623161	0.044	high
GSM1317975	Effector memeory CD8 T cell	0.629836	0.04	high
GSM1317976	Effector memeory CD8 T cell	0.612309	0.043	high
GSM1317977	Effector memeory CD8 T cell	0.599654	0.04	high
GSM1317978	Effector memeory CD8 T cell	0.626769	0.039	high
GSM1317981	Effector memeory CD8 T cell	0.66833	0.043	high
GSM1317982	Effector memeory CD8 T cell	0.610708	0.044	high
GSM1317984	Effector memeory CD8 T cell	0.564636	0.039	high
GSM1317987	Effector memeory CD8 T cell	0.701486	0.044	high
GSM1317988	Effector memeory CD8 T cell	0.650249	0.046	high
GSM1317989	Effector memeory CD8 T cell	0.539922	0.038	high
GSM1317990	Effector memeory CD8 T cell	0.710931	0.045	high
GSM1317991	Effector memeory CD8 T cell	0.654884	0.042	high
GSM1317992	Effector memeory CD8 T cell	0.671725	0.048	high
GSM1317993	Effector memeory CD8 T cell	0.703264	0.045	high
GSM1317996	Effector memeory CD8 T cell	0.709922	0.046	high
GSM1317997	Effector memeory CD8 T cell	0.515852	0.037	high
GSM1317998	Effector memeory CD8 T cell	0.509566	0.037	high
GSM1318003	Effector memeory CD8 T cell	0.687872	0.045	high
GSM1318015	Effector memeory CD8 T cell	0.670591	0.044	high
GSM1318018	Effector memeory CD8 T cell	0.600354	0.041	high
GSM1318021	Effector memeory CD8 T cell	0.688753	0.05	high
GSM1318022	Effector memeory CD8 T cell	0.572324	0.039	high
GSM1318026	Effector memeory CD8 T cell	0.611381	0.044	high
GSM1318029	Effector memeory CD8 T cell	0.541335	0.037	high
GSM1318030	Effector memeory CD8 T cell	0.585468	0.04	high
GSM1318037	Effector memeory CD8 T cell	0.584976	0.041	high
GSM1318039	Effector memeory CD8 T cell	0.489931	0.033	high
GSM1318040	Effector memeory CD8 T cell	0.672567	0.042	high
GSM712478	Effector memeory CD8 T cell	0.609117	0.043	high
GSM712479	Effector memeory CD8 T cell	0.632819	0.043	high
GSM712480	Effector memeory CD8 T cell	0.396015	0.028	high
GSM712481	Effector memeory CD8 T cell	0.377218	0.026	high
GSM712482	Effector memeory CD8 T cell	0.443	0.03	high
GSM712483	Effector memeory CD8 T cell	0.442557	0.03	high
GSM712484	Effector memeory CD8 T cell	0.373642	0.026	high
GSM712485	Effector memeory CD8 T cell	0.447135	0.033	high
GSM712486	Effector memeory CD8 T cell	0.485232	0.031	high
GSM712487	Effector memeory CD8 T cell	0.499564	0.036	high
GSM1373929	Effector memeory CD8 T cell	0.490869	0.034	low
GSM1373950	Effector memeory CD8 T cell	0.668629	0.046	low
GSM1373962	Effector memeory CD8 T cell	0.495711	0.036	low
GSM1373973	Effector memeory CD8 T cell	0.472025	0.033	low
GSM1373979	Effector memeory CD8 T cell	0.479582	0.033	low
GSM1317920	Effector memeory CD8 T cell	0.666029	0.045	low
GSM1317924	Effector memeory CD8 T cell	0.616563	0.041	low
GSM1317925	Effector memeory CD8 T cell	0.717256	0.048	low
GSM1317926	Effector memeory CD8 T cell	0.64483	0.042	low
GSM1317927	Effector memeory CD8 T cell	0.725229	0.048	low
GSM1317928	Effector memeory CD8 T cell	0.610019	0.042	low
GSM1317931	Effector memeory CD8 T cell	0.604103	0.038	low
GSM1317932	Effector memeory CD8 T cell	0.578533	0.037	low
GSM1317933	Effector memeory CD8 T cell	0.68362	0.047	low
GSM1317934	Effector memeory CD8 T cell	0.60488	0.038	low
GSM1317935	Effector memeory CD8 T cell	0.602571	0.038	low
GSM1317936	Effector memeory CD8 T cell	0.536235	0.033	low
GSM1317937	Effector memeory CD8 T cell	0.420627	0.031	low
GSM1317938	Effector memeory CD8 T cell	0.68723	0.046	low
GSM1317939	Effector memeory CD8 T cell	0.558329	0.039	low
GSM1317940	Effector memeory CD8 T cell	0.571882	0.041	low
GSM1317941	Effector memeory CD8 T cell	0.65631	0.045	low
GSM1317942	Effector memeory CD8 T cell	0.55338	0.038	low
GSM1317943	Effector memeory CD8 T cell	0.584037	0.04	low
GSM1317944	Effector memeory CD8 T cell	0.577235	0.04	low
GSM1317946	Effector memeory CD8 T cell	0.563664	0.041	low
GSM1317948	Effector memeory CD8 T cell	0.447901	0.035	low
GSM1317950	Effector memeory CD8 T cell	0.587113	0.043	low
GSM1317953	Effector memeory CD8 T cell	0.498723	0.039	low
GSM1317956	Effector memeory CD8 T cell	0.525037	0.042	low
GSM1317957	Effector memeory CD8 T cell	0.696515	0.046	low
GSM1317958	Effector memeory CD8 T cell	0.536778	0.04	low
GSM1317959	Effector memeory CD8 T cell	0.637455	0.044	low
GSM1317960	Effector memeory CD8 T cell	0.494317	0.035	low
GSM1317961	Effector memeory CD8 T cell	0.566253	0.041	low
GSM1317962	Effector memeory CD8 T cell	0.599025	0.044	low
GSM1317963	Effector memeory CD8 T cell	0.528171	0.038	low
GSM1317965	Effector memeory CD8 T cell	0.653919	0.042	low
GSM1317966	Effector memeory CD8 T cell	0.55523	0.04	low
GSM1317967	Effector memeory CD8 T cell	0.723095	0.05	low
GSM1317968	Effector memeory CD8 T cell	0.548481	0.042	low
GSM1317969	Effector memeory CD8 T cell	0.625013	0.045	low
GSM1317970	Effector memeory CD8 T cell	0.624206	0.045	low
GSM1317972	Effector memeory CD8 T cell	0.651301	0.049	low
GSM1317973	Effector memeory CD8 T cell	0.705761	0.047	low
GSM1317979	Effector memeory CD8 T cell	0.533579	0.037	low
GSM1317980	Effector memeory CD8 T cell	0.512913	0.036	low
GSM1317983	Effector memeory CD8 T cell	0.457608	0.035	low
GSM1317985	Effector memeory CD8 T cell	0.512621	0.035	low
GSM1317986	Effector memeory CD8 T cell	0.443411	0.034	low
GSM1317994	Effector memeory CD8 T cell	0.574246	0.043	low
GSM1317995	Effector memeory CD8 T cell	0.527802	0.035	low
GSM1317999	Effector memeory CD8 T cell	0.536735	0.038	low
GSM1318000	Effector memeory CD8 T cell	0.702961	0.046	low
GSM1318001	Effector memeory CD8 T cell	0.502223	0.035	low
GSM1318002	Effector memeory CD8 T cell	0.6834	0.046	low
GSM1318004	Effector memeory CD8 T cell	0.62144	0.046	low
GSM1318005	Effector memeory CD8 T cell	0.633138	0.046	low
GSM1318006	Effector memeory CD8 T cell	0.508585	0.034	low
GSM1318007	Effector memeory CD8 T cell	0.593779	0.045	low
GSM1318008	Effector memeory CD8 T cell	0.491012	0.036	low
GSM1318009	Effector memeory CD8 T cell	0.647397	0.043	low
GSM1318010	Effector memeory CD8 T cell	0.546188	0.038	low
GSM1318011	Effector memeory CD8 T cell	0.508967	0.037	low
GSM1318012	Effector memeory CD8 T cell	0.525155	0.037	low
GSM1318013	Effector memeory CD8 T cell	0.618891	0.045	low
GSM1318014	Effector memeory CD8 T cell	0.41597	0.034	low
GSM1318016	Effector memeory CD8 T cell	0.686769	0.052	low
GSM1318017	Effector memeory CD8 T cell	0.519898	0.037	low
GSM1318019	Effector memeory CD8 T cell	0.73977	0.052	low
GSM1318020	Effector memeory CD8 T cell	0.676131	0.043	low
GSM1318023	Effector memeory CD8 T cell	0.583883	0.04	low
GSM1318024	Effector memeory CD8 T cell	0.634525	0.044	low
GSM1318025	Effector memeory CD8 T cell	0.612159	0.038	low
GSM1318027	Effector memeory CD8 T cell	0.724157	0.05	low
GSM1318028	Effector memeory CD8 T cell	0.629567	0.044	low
GSM1318031	Effector memeory CD8 T cell	0.61114	0.04	low
GSM1318032	Effector memeory CD8 T cell	0.648567	0.042	low
GSM1318033	Effector memeory CD8 T cell	0.537467	0.037	low
GSM1318034	Effector memeory CD8 T cell	0.545313	0.035	low
GSM1318035	Effector memeory CD8 T cell	0.589941	0.04	low
GSM1318036	Effector memeory CD8 T cell	0.596611	0.042	low
GSM1318038	Effector memeory CD8 T cell	0.569838	0.039	low
GSM1373914	Activated CD4 T cell	0.469936	0.031	high
GSM1373917	Activated CD4 T cell	0.486598	0.033	high
GSM1373920	Activated CD4 T cell	0.415897	0.029	high
GSM1373923	Activated CD4 T cell	0.365215	0.026	high
GSM1373926	Activated CD4 T cell	0.384231	0.029	high
GSM1373932	Activated CD4 T cell	0.427937	0.028	high
GSM1373935	Activated CD4 T cell	0.438754	0.03	high
GSM1373938	Activated CD4 T cell	0.353071	0.027	high
GSM1373941	Activated CD4 T cell	0.484558	0.034	high
GSM1373944	Activated CD4 T cell	0.313212	0.022	high
GSM1373947	Activated CD4 T cell	0.41047	0.029	high
GSM1373953	Activated CD4 T cell	0.488337	0.034	high
GSM1373956	Activated CD4 T cell	0.459012	0.03	high
GSM1373959	Activated CD4 T cell	0.418595	0.028	high
GSM1373965	Activated CD4 T cell	0.534718	0.034	high
GSM1373967	Activated CD4 T cell	0.304883	0.021	high
GSM1373970	Activated CD4 T cell	0.281821	0.02	high
GSM1373976	Activated CD4 T cell	0.409292	0.028	high
GSM1373981	Activated CD4 T cell	0.271739	0.019	high
GSM1373984	Activated CD4 T cell	0.463802	0.03	high
GSM1373987	Activated CD4 T cell	0.29771	0.021	high
GSM1373990	Activated CD4 T cell	0.349026	0.024	high
GSM1373993	Activated CD4 T cell	0.462715	0.03	high
GSM1317914	Activated CD4 T cell	0.578423	0.037	high
GSM1317915	Activated CD4 T cell	0.32792	0.021	high
GSM1317916	Activated CD4 T cell	0.463568	0.029	high
GSM1317917	Activated CD4 T cell	0.608992	0.04	high
GSM1317918	Activated CD4 T cell	0.30033	0.02	high
GSM1317919	Activated CD4 T cell	0.368707	0.024	high
GSM1317921	Activated CD4 T cell	0.353264	0.023	high
GSM1317922	Activated CD4 T cell	0.433582	0.03	high
GSM1317923	Activated CD4 T cell	0.383788	0.025	high
GSM1317929	Activated CD4 T cell	0.257522	0.019	high
GSM1317930	Activated CD4 T cell	0.511448	0.035	high
GSM1317945	Activated CD4 T cell	0.493066	0.035	high
GSM1317947	Activated CD4 T cell	0.495676	0.032	high
GSM1317949	Activated CD4 T cell	0.413945	0.029	high
GSM1317951	Activated CD4 T cell	0.295998	0.021	high
GSM1317952	Activated CD4 T cell	0.426648	0.028	high
GSM1317954	Activated CD4 T cell	0.426184	0.029	high
GSM1317955	Activated CD4 T cell	0.430435	0.028	high
GSM1317964	Activated CD4 T cell	0.212917	0.017	high
GSM1317971	Activated CD4 T cell	0.385856	0.025	high
GSM1317974	Activated CD4 T cell	0.310327	0.022	high
GSM1317975	Activated CD4 T cell	0.477057	0.03	high
GSM1317976	Activated CD4 T cell	0.287538	0.02	high
GSM1317977	Activated CD4 T cell	0.404854	0.027	high
GSM1317978	Activated CD4 T cell	0.473398	0.029	high
GSM1317981	Activated CD4 T cell	0.495664	0.032	high
GSM1317982	Activated CD4 T cell	0.330017	0.024	high
GSM1317984	Activated CD4 T cell	0.326624	0.023	high
GSM1317987	Activated CD4 T cell	0.578461	0.036	high
GSM1317988	Activated CD4 T cell	0.36418	0.026	high
GSM1317989	Activated CD4 T cell	0.329241	0.023	high
GSM1317990	Activated CD4 T cell	0.555572	0.035	high
GSM1317991	Activated CD4 T cell	0.351297	0.022	high
GSM1317992	Activated CD4 T cell	0.292901	0.021	high
GSM1317993	Activated CD4 T cell	0.56405	0.036	high
GSM1317996	Activated CD4 T cell	0.408806	0.026	high
GSM1317997	Activated CD4 T cell	0.314499	0.023	high
GSM1317998	Activated CD4 T cell	0.437297	0.032	high
GSM1318003	Activated CD4 T cell	0.42203	0.028	high
GSM1318015	Activated CD4 T cell	0.372222	0.024	high
GSM1318018	Activated CD4 T cell	0.439598	0.03	high
GSM1318021	Activated CD4 T cell	0.414421	0.03	high
GSM1318022	Activated CD4 T cell	0.418783	0.029	high
GSM1318026	Activated CD4 T cell	0.373901	0.027	high
GSM1318029	Activated CD4 T cell	0.369208	0.026	high
GSM1318030	Activated CD4 T cell	0.322023	0.022	high
GSM1318037	Activated CD4 T cell	0.255056	0.018	high
GSM1318039	Activated CD4 T cell	0.30791	0.021	high
GSM1318040	Activated CD4 T cell	0.341272	0.021	high
GSM712478	Activated CD4 T cell	0.302235	0.021	high
GSM712479	Activated CD4 T cell	0.401865	0.027	high
GSM712480	Activated CD4 T cell	0.251564	0.018	high
GSM712481	Activated CD4 T cell	0.387552	0.026	high
GSM712482	Activated CD4 T cell	0.409942	0.027	high
GSM712483	Activated CD4 T cell	0.308553	0.021	high
GSM712484	Activated CD4 T cell	0.407673	0.028	high
GSM712485	Activated CD4 T cell	0.269247	0.02	high
GSM712486	Activated CD4 T cell	0.628162	0.041	high
GSM712487	Activated CD4 T cell	0.417812	0.03	high
GSM1373929	Activated CD4 T cell	0.278624	0.019	low
GSM1373950	Activated CD4 T cell	0.458153	0.032	low
GSM1373962	Activated CD4 T cell	0.342593	0.025	low
GSM1373973	Activated CD4 T cell	0.358137	0.025	low
GSM1373979	Activated CD4 T cell	0.33127	0.023	low
GSM1317920	Activated CD4 T cell	0.392271	0.027	low
GSM1317924	Activated CD4 T cell	0.362744	0.024	low
GSM1317925	Activated CD4 T cell	0.457079	0.031	low
GSM1317926	Activated CD4 T cell	0.371777	0.024	low
GSM1317927	Activated CD4 T cell	0.503442	0.033	low
GSM1317928	Activated CD4 T cell	0.377569	0.026	low
GSM1317931	Activated CD4 T cell	0.482136	0.03	low
GSM1317932	Activated CD4 T cell	0.437126	0.028	low
GSM1317933	Activated CD4 T cell	0.506456	0.034	low
GSM1317934	Activated CD4 T cell	0.386818	0.025	low
GSM1317935	Activated CD4 T cell	0.394228	0.025	low
GSM1317936	Activated CD4 T cell	0.423276	0.026	low
GSM1317937	Activated CD4 T cell	0.415533	0.03	low
GSM1317938	Activated CD4 T cell	0.337701	0.023	low
GSM1317939	Activated CD4 T cell	0.337301	0.024	low
GSM1317940	Activated CD4 T cell	0.224851	0.016	low
GSM1317941	Activated CD4 T cell	0.271294	0.019	low
GSM1317942	Activated CD4 T cell	0.316109	0.022	low
GSM1317943	Activated CD4 T cell	0.306199	0.021	low
GSM1317944	Activated CD4 T cell	0.413492	0.029	low
GSM1317946	Activated CD4 T cell	0.387779	0.028	low
GSM1317948	Activated CD4 T cell	0.226747	0.018	low
GSM1317950	Activated CD4 T cell	0.286	0.021	low
GSM1317953	Activated CD4 T cell	0.259468	0.021	low
GSM1317956	Activated CD4 T cell	0.295845	0.023	low
GSM1317957	Activated CD4 T cell	0.327175	0.022	low
GSM1317958	Activated CD4 T cell	0.371441	0.028	low
GSM1317959	Activated CD4 T cell	0.443214	0.031	low
GSM1317960	Activated CD4 T cell	0.315521	0.022	low
GSM1317961	Activated CD4 T cell	0.245041	0.018	low
GSM1317962	Activated CD4 T cell	0.365699	0.027	low
GSM1317963	Activated CD4 T cell	0.293966	0.021	low
GSM1317965	Activated CD4 T cell	0.424616	0.027	low
GSM1317966	Activated CD4 T cell	0.392179	0.028	low
GSM1317967	Activated CD4 T cell	0.404413	0.028	low
GSM1317968	Activated CD4 T cell	0.33244	0.025	low
GSM1317969	Activated CD4 T cell	0.318	0.023	low
GSM1317970	Activated CD4 T cell	0.264215	0.019	low
GSM1317972	Activated CD4 T cell	0.282674	0.021	low
GSM1317973	Activated CD4 T cell	0.434943	0.029	low
GSM1317979	Activated CD4 T cell	0.358934	0.025	low
GSM1317980	Activated CD4 T cell	0.249456	0.018	low
GSM1317983	Activated CD4 T cell	0.259555	0.02	low
GSM1317985	Activated CD4 T cell	0.291682	0.02	low
GSM1317986	Activated CD4 T cell	0.251882	0.019	low
GSM1317994	Activated CD4 T cell	0.292352	0.022	low
GSM1317995	Activated CD4 T cell	0.339297	0.023	low
GSM1317999	Activated CD4 T cell	0.419602	0.03	low
GSM1318000	Activated CD4 T cell	0.357405	0.023	low
GSM1318001	Activated CD4 T cell	0.252578	0.017	low
GSM1318002	Activated CD4 T cell	0.313255	0.021	low
GSM1318004	Activated CD4 T cell	0.24747	0.018	low
GSM1318005	Activated CD4 T cell	0.301659	0.022	low
GSM1318006	Activated CD4 T cell	0.439899	0.029	low
GSM1318007	Activated CD4 T cell	0.242981	0.019	low
GSM1318008	Activated CD4 T cell	0.389934	0.028	low
GSM1318009	Activated CD4 T cell	0.395847	0.026	low
GSM1318010	Activated CD4 T cell	0.335358	0.023	low
GSM1318011	Activated CD4 T cell	0.315146	0.023	low
GSM1318012	Activated CD4 T cell	0.346693	0.024	low
GSM1318013	Activated CD4 T cell	0.266755	0.019	low
GSM1318014	Activated CD4 T cell	0.214721	0.018	low
GSM1318016	Activated CD4 T cell	0.357232	0.027	low
GSM1318017	Activated CD4 T cell	0.308816	0.022	low
GSM1318019	Activated CD4 T cell	0.389502	0.027	low
GSM1318020	Activated CD4 T cell	0.42544	0.027	low
GSM1318023	Activated CD4 T cell	0.357694	0.024	low
GSM1318024	Activated CD4 T cell	0.364806	0.025	low
GSM1318025	Activated CD4 T cell	0.358558	0.022	low
GSM1318027	Activated CD4 T cell	0.265123	0.018	low
GSM1318028	Activated CD4 T cell	0.317875	0.022	low
GSM1318031	Activated CD4 T cell	0.362397	0.024	low
GSM1318032	Activated CD4 T cell	0.337654	0.022	low
GSM1318033	Activated CD4 T cell	0.359685	0.024	low
GSM1318034	Activated CD4 T cell	0.352145	0.023	low
GSM1318035	Activated CD4 T cell	0.432086	0.029	low
GSM1318036	Activated CD4 T cell	0.275059	0.019	low
GSM1318038	Activated CD4 T cell	0.472194	0.032	low
GSM1373914	Central memory CD4 T cell	0.735988	0.048	high
GSM1373917	Central memory CD4 T cell	0.756145	0.051	high
GSM1373920	Central memory CD4 T cell	0.801382	0.056	high
GSM1373923	Central memory CD4 T cell	0.729047	0.052	high
GSM1373926	Central memory CD4 T cell	0.732468	0.055	high
GSM1373932	Central memory CD4 T cell	0.721755	0.048	high
GSM1373935	Central memory CD4 T cell	0.752503	0.052	high
GSM1373938	Central memory CD4 T cell	0.72393	0.056	high
GSM1373941	Central memory CD4 T cell	0.727738	0.051	high
GSM1373944	Central memory CD4 T cell	0.751615	0.053	high
GSM1373947	Central memory CD4 T cell	0.751283	0.054	high
GSM1373953	Central memory CD4 T cell	0.774538	0.054	high
GSM1373956	Central memory CD4 T cell	0.768001	0.05	high
GSM1373959	Central memory CD4 T cell	0.739988	0.05	high
GSM1373965	Central memory CD4 T cell	0.735592	0.047	high
GSM1373967	Central memory CD4 T cell	0.738141	0.05	high
GSM1373970	Central memory CD4 T cell	0.708799	0.051	high
GSM1373976	Central memory CD4 T cell	0.747085	0.051	high
GSM1373981	Central memory CD4 T cell	0.737188	0.052	high
GSM1373984	Central memory CD4 T cell	0.775759	0.05	high
GSM1373987	Central memory CD4 T cell	0.760528	0.054	high
GSM1373990	Central memory CD4 T cell	0.770666	0.053	high
GSM1373993	Central memory CD4 T cell	0.727963	0.048	high
GSM1317914	Central memory CD4 T cell	0.800571	0.052	high
GSM1317915	Central memory CD4 T cell	0.819571	0.053	high
GSM1317916	Central memory CD4 T cell	0.809258	0.051	high
GSM1317917	Central memory CD4 T cell	0.774982	0.051	high
GSM1317918	Central memory CD4 T cell	0.823765	0.055	high
GSM1317919	Central memory CD4 T cell	0.811333	0.053	high
GSM1317921	Central memory CD4 T cell	0.781507	0.051	high
GSM1317922	Central memory CD4 T cell	0.721352	0.05	high
GSM1317923	Central memory CD4 T cell	0.813313	0.053	high
GSM1317929	Central memory CD4 T cell	0.822498	0.059	high
GSM1317930	Central memory CD4 T cell	0.7697	0.053	high
GSM1317945	Central memory CD4 T cell	0.80613	0.058	high
GSM1317947	Central memory CD4 T cell	0.762262	0.049	high
GSM1317949	Central memory CD4 T cell	0.769283	0.054	high
GSM1317951	Central memory CD4 T cell	0.782686	0.055	high
GSM1317952	Central memory CD4 T cell	0.839912	0.055	high
GSM1317954	Central memory CD4 T cell	0.807893	0.055	high
GSM1317955	Central memory CD4 T cell	0.84152	0.054	high
GSM1317964	Central memory CD4 T cell	0.734702	0.058	high
GSM1317971	Central memory CD4 T cell	0.77961	0.05	high
GSM1317974	Central memory CD4 T cell	0.727084	0.052	high
GSM1317975	Central memory CD4 T cell	0.767762	0.048	high
GSM1317976	Central memory CD4 T cell	0.757142	0.053	high
GSM1317977	Central memory CD4 T cell	0.779964	0.052	high
GSM1317978	Central memory CD4 T cell	0.803445	0.05	high
GSM1317981	Central memory CD4 T cell	0.756917	0.049	high
GSM1317982	Central memory CD4 T cell	0.796361	0.057	high
GSM1317984	Central memory CD4 T cell	0.7525	0.052	high
GSM1317987	Central memory CD4 T cell	0.764025	0.047	high
GSM1317988	Central memory CD4 T cell	0.759598	0.053	high
GSM1317989	Central memory CD4 T cell	0.743933	0.053	high
GSM1317990	Central memory CD4 T cell	0.780946	0.049	high
GSM1317991	Central memory CD4 T cell	0.785806	0.05	high
GSM1317992	Central memory CD4 T cell	0.720623	0.052	high
GSM1317993	Central memory CD4 T cell	0.747169	0.048	high
GSM1317996	Central memory CD4 T cell	0.828364	0.053	high
GSM1317997	Central memory CD4 T cell	0.734687	0.053	high
GSM1317998	Central memory CD4 T cell	0.801385	0.058	high
GSM1318003	Central memory CD4 T cell	0.796748	0.052	high
GSM1318015	Central memory CD4 T cell	0.782367	0.051	high
GSM1318018	Central memory CD4 T cell	0.79895	0.055	high
GSM1318021	Central memory CD4 T cell	0.768996	0.056	high
GSM1318022	Central memory CD4 T cell	0.781438	0.054	high
GSM1318026	Central memory CD4 T cell	0.777817	0.056	high
GSM1318029	Central memory CD4 T cell	0.802772	0.055	high
GSM1318030	Central memory CD4 T cell	0.79806	0.055	high
GSM1318037	Central memory CD4 T cell	0.793675	0.056	high
GSM1318039	Central memory CD4 T cell	0.827558	0.056	high
GSM1318040	Central memory CD4 T cell	0.847649	0.053	high
GSM712478	Central memory CD4 T cell	0.696747	0.049	high
GSM712479	Central memory CD4 T cell	0.741417	0.051	high
GSM712480	Central memory CD4 T cell	0.737665	0.053	high
GSM712481	Central memory CD4 T cell	0.752232	0.051	high
GSM712482	Central memory CD4 T cell	0.739498	0.05	high
GSM712483	Central memory CD4 T cell	0.685797	0.047	high
GSM712484	Central memory CD4 T cell	0.792432	0.055	high
GSM712485	Central memory CD4 T cell	0.745488	0.054	high
GSM712486	Central memory CD4 T cell	0.686919	0.044	high
GSM712487	Central memory CD4 T cell	0.747063	0.054	high
GSM1373929	Central memory CD4 T cell	0.721368	0.05	low
GSM1373950	Central memory CD4 T cell	0.753006	0.052	low
GSM1373962	Central memory CD4 T cell	0.738175	0.054	low
GSM1373973	Central memory CD4 T cell	0.737289	0.052	low
GSM1373979	Central memory CD4 T cell	0.744709	0.052	low
GSM1317920	Central memory CD4 T cell	0.812128	0.055	low
GSM1317924	Central memory CD4 T cell	0.817081	0.054	low
GSM1317925	Central memory CD4 T cell	0.746244	0.05	low
GSM1317926	Central memory CD4 T cell	0.797789	0.053	low
GSM1317927	Central memory CD4 T cell	0.777284	0.052	low
GSM1317928	Central memory CD4 T cell	0.728232	0.05	low
GSM1317931	Central memory CD4 T cell	0.843248	0.053	low
GSM1317932	Central memory CD4 T cell	0.776182	0.05	low
GSM1317933	Central memory CD4 T cell	0.768164	0.052	low
GSM1317934	Central memory CD4 T cell	0.810204	0.051	low
GSM1317935	Central memory CD4 T cell	0.836795	0.052	low
GSM1317936	Central memory CD4 T cell	0.857606	0.053	low
GSM1317937	Central memory CD4 T cell	0.713014	0.052	low
GSM1317938	Central memory CD4 T cell	0.794957	0.054	low
GSM1317939	Central memory CD4 T cell	0.785993	0.055	low
GSM1317940	Central memory CD4 T cell	0.770648	0.056	low
GSM1317941	Central memory CD4 T cell	0.813677	0.056	low
GSM1317942	Central memory CD4 T cell	0.779826	0.054	low
GSM1317943	Central memory CD4 T cell	0.807227	0.056	low
GSM1317944	Central memory CD4 T cell	0.76453	0.053	low
GSM1317946	Central memory CD4 T cell	0.790898	0.057	low
GSM1317948	Central memory CD4 T cell	0.810117	0.064	low
GSM1317950	Central memory CD4 T cell	0.719533	0.053	low
GSM1317953	Central memory CD4 T cell	0.740205	0.059	low
GSM1317956	Central memory CD4 T cell	0.728242	0.058	low
GSM1317957	Central memory CD4 T cell	0.760619	0.05	low
GSM1317958	Central memory CD4 T cell	0.734243	0.055	low
GSM1317959	Central memory CD4 T cell	0.756981	0.052	low
GSM1317960	Central memory CD4 T cell	0.786209	0.055	low
GSM1317961	Central memory CD4 T cell	0.770675	0.056	low
GSM1317962	Central memory CD4 T cell	0.755374	0.055	low
GSM1317963	Central memory CD4 T cell	0.843688	0.061	low
GSM1317965	Central memory CD4 T cell	0.777147	0.05	low
GSM1317966	Central memory CD4 T cell	0.811511	0.058	low
GSM1317967	Central memory CD4 T cell	0.76664	0.053	low
GSM1317968	Central memory CD4 T cell	0.717835	0.055	low
GSM1317969	Central memory CD4 T cell	0.745027	0.054	low
GSM1317970	Central memory CD4 T cell	0.742362	0.053	low
GSM1317972	Central memory CD4 T cell	0.702797	0.053	low
GSM1317973	Central memory CD4 T cell	0.76865	0.052	low
GSM1317979	Central memory CD4 T cell	0.798531	0.056	low
GSM1317980	Central memory CD4 T cell	0.785707	0.056	low
GSM1317983	Central memory CD4 T cell	0.715041	0.055	low
GSM1317985	Central memory CD4 T cell	0.800371	0.055	low
GSM1317986	Central memory CD4 T cell	0.737468	0.057	low
GSM1317994	Central memory CD4 T cell	0.73705	0.056	low
GSM1317995	Central memory CD4 T cell	0.751992	0.05	low
GSM1317999	Central memory CD4 T cell	0.795703	0.057	low
GSM1318000	Central memory CD4 T cell	0.788256	0.052	low
GSM1318001	Central memory CD4 T cell	0.79471	0.055	low
GSM1318002	Central memory CD4 T cell	0.762653	0.051	low
GSM1318004	Central memory CD4 T cell	0.741977	0.055	low
GSM1318005	Central memory CD4 T cell	0.784042	0.057	low
GSM1318006	Central memory CD4 T cell	0.81203	0.054	low
GSM1318007	Central memory CD4 T cell	0.742086	0.057	low
GSM1318008	Central memory CD4 T cell	0.773888	0.056	low
GSM1318009	Central memory CD4 T cell	0.778106	0.052	low
GSM1318010	Central memory CD4 T cell	0.775034	0.053	low
GSM1318011	Central memory CD4 T cell	0.77007	0.056	low
GSM1318012	Central memory CD4 T cell	0.775882	0.055	low
GSM1318013	Central memory CD4 T cell	0.779354	0.056	low
GSM1318014	Central memory CD4 T cell	0.718603	0.059	low
GSM1318016	Central memory CD4 T cell	0.759017	0.058	low
GSM1318017	Central memory CD4 T cell	0.786872	0.056	low
GSM1318019	Central memory CD4 T cell	0.77608	0.054	low
GSM1318020	Central memory CD4 T cell	0.794632	0.051	low
GSM1318023	Central memory CD4 T cell	0.762782	0.052	low
GSM1318024	Central memory CD4 T cell	0.76539	0.053	low
GSM1318025	Central memory CD4 T cell	0.855095	0.053	low
GSM1318027	Central memory CD4 T cell	0.808502	0.056	low
GSM1318028	Central memory CD4 T cell	0.766679	0.053	low
GSM1318031	Central memory CD4 T cell	0.796128	0.053	low
GSM1318032	Central memory CD4 T cell	0.814174	0.053	low
GSM1318033	Central memory CD4 T cell	0.831349	0.057	low
GSM1318034	Central memory CD4 T cell	0.814308	0.053	low
GSM1318035	Central memory CD4 T cell	0.771489	0.052	low
GSM1318036	Central memory CD4 T cell	0.791461	0.056	low
GSM1318038	Central memory CD4 T cell	0.756487	0.051	low
GSM1373914	Effector memeory CD4 T cell	0.595014	0.039	high
GSM1373917	Effector memeory CD4 T cell	0.484512	0.033	high
GSM1373920	Effector memeory CD4 T cell	0.430847	0.03	high
GSM1373923	Effector memeory CD4 T cell	0.511541	0.036	high
GSM1373926	Effector memeory CD4 T cell	0.474146	0.036	high
GSM1373932	Effector memeory CD4 T cell	0.495362	0.033	high
GSM1373935	Effector memeory CD4 T cell	0.455441	0.031	high
GSM1373938	Effector memeory CD4 T cell	0.443316	0.034	high
GSM1373941	Effector memeory CD4 T cell	0.516862	0.036	high
GSM1373944	Effector memeory CD4 T cell	0.439012	0.031	high
GSM1373947	Effector memeory CD4 T cell	0.463373	0.033	high
GSM1373953	Effector memeory CD4 T cell	0.478778	0.033	high
GSM1373956	Effector memeory CD4 T cell	0.624504	0.041	high
GSM1373959	Effector memeory CD4 T cell	0.555943	0.038	high
GSM1373965	Effector memeory CD4 T cell	0.555051	0.035	high
GSM1373967	Effector memeory CD4 T cell	0.385552	0.026	high
GSM1373970	Effector memeory CD4 T cell	0.373636	0.027	high
GSM1373976	Effector memeory CD4 T cell	0.464537	0.032	high
GSM1373981	Effector memeory CD4 T cell	0.464991	0.033	high
GSM1373984	Effector memeory CD4 T cell	0.660754	0.043	high
GSM1373987	Effector memeory CD4 T cell	0.365124	0.026	high
GSM1373990	Effector memeory CD4 T cell	0.492045	0.034	high
GSM1373993	Effector memeory CD4 T cell	0.488818	0.032	high
GSM1317914	Effector memeory CD4 T cell	0.696715	0.045	high
GSM1317915	Effector memeory CD4 T cell	0.537226	0.035	high
GSM1317916	Effector memeory CD4 T cell	0.563582	0.036	high
GSM1317917	Effector memeory CD4 T cell	0.62079	0.041	high
GSM1317918	Effector memeory CD4 T cell	0.51425	0.035	high
GSM1317919	Effector memeory CD4 T cell	0.458323	0.03	high
GSM1317921	Effector memeory CD4 T cell	0.474365	0.031	high
GSM1317922	Effector memeory CD4 T cell	0.520497	0.036	high
GSM1317923	Effector memeory CD4 T cell	0.484404	0.032	high
GSM1317929	Effector memeory CD4 T cell	0.368613	0.027	high
GSM1317930	Effector memeory CD4 T cell	0.492578	0.034	high
GSM1317945	Effector memeory CD4 T cell	0.469781	0.034	high
GSM1317947	Effector memeory CD4 T cell	0.595719	0.038	high
GSM1317949	Effector memeory CD4 T cell	0.415566	0.029	high
GSM1317951	Effector memeory CD4 T cell	0.369027	0.026	high
GSM1317952	Effector memeory CD4 T cell	0.510507	0.033	high
GSM1317954	Effector memeory CD4 T cell	0.412332	0.028	high
GSM1317955	Effector memeory CD4 T cell	0.391303	0.025	high
GSM1317964	Effector memeory CD4 T cell	0.312188	0.025	high
GSM1317971	Effector memeory CD4 T cell	0.48196	0.031	high
GSM1317974	Effector memeory CD4 T cell	0.345559	0.025	high
GSM1317975	Effector memeory CD4 T cell	0.464718	0.029	high
GSM1317976	Effector memeory CD4 T cell	0.416158	0.029	high
GSM1317977	Effector memeory CD4 T cell	0.527905	0.035	high
GSM1317978	Effector memeory CD4 T cell	0.510094	0.032	high
GSM1317981	Effector memeory CD4 T cell	0.433943	0.028	high
GSM1317982	Effector memeory CD4 T cell	0.495773	0.035	high
GSM1317984	Effector memeory CD4 T cell	0.527601	0.037	high
GSM1317987	Effector memeory CD4 T cell	0.474515	0.029	high
GSM1317988	Effector memeory CD4 T cell	0.403432	0.028	high
GSM1317989	Effector memeory CD4 T cell	0.417692	0.03	high
GSM1317990	Effector memeory CD4 T cell	0.415337	0.026	high
GSM1317991	Effector memeory CD4 T cell	0.46735	0.03	high
GSM1317992	Effector memeory CD4 T cell	0.360453	0.026	high
GSM1317993	Effector memeory CD4 T cell	0.467692	0.03	high
GSM1317996	Effector memeory CD4 T cell	0.420025	0.027	high
GSM1317997	Effector memeory CD4 T cell	0.529891	0.038	high
GSM1317998	Effector memeory CD4 T cell	0.446928	0.032	high
GSM1318003	Effector memeory CD4 T cell	0.424178	0.028	high
GSM1318015	Effector memeory CD4 T cell	0.459736	0.03	high
GSM1318018	Effector memeory CD4 T cell	0.492943	0.034	high
GSM1318021	Effector memeory CD4 T cell	0.363653	0.026	high
GSM1318022	Effector memeory CD4 T cell	0.548137	0.038	high
GSM1318026	Effector memeory CD4 T cell	0.386389	0.028	high
GSM1318029	Effector memeory CD4 T cell	0.481577	0.033	high
GSM1318030	Effector memeory CD4 T cell	0.444701	0.031	high
GSM1318037	Effector memeory CD4 T cell	0.373703	0.026	high
GSM1318039	Effector memeory CD4 T cell	0.488038	0.033	high
GSM1318040	Effector memeory CD4 T cell	0.487827	0.03	high
GSM712478	Effector memeory CD4 T cell	0.353165	0.025	high
GSM712479	Effector memeory CD4 T cell	0.462317	0.032	high
GSM712480	Effector memeory CD4 T cell	0.544189	0.039	high
GSM712481	Effector memeory CD4 T cell	0.584238	0.04	high
GSM712482	Effector memeory CD4 T cell	0.503843	0.034	high
GSM712483	Effector memeory CD4 T cell	0.57932	0.04	high
GSM712484	Effector memeory CD4 T cell	0.635811	0.044	high
GSM712485	Effector memeory CD4 T cell	0.501108	0.037	high
GSM712486	Effector memeory CD4 T cell	0.631786	0.041	high
GSM712487	Effector memeory CD4 T cell	0.485101	0.035	high
GSM1373929	Effector memeory CD4 T cell	0.482689	0.034	low
GSM1373950	Effector memeory CD4 T cell	0.391461	0.027	low
GSM1373962	Effector memeory CD4 T cell	0.398593	0.029	low
GSM1373973	Effector memeory CD4 T cell	0.3677	0.026	low
GSM1373979	Effector memeory CD4 T cell	0.469249	0.033	low
GSM1317920	Effector memeory CD4 T cell	0.431734	0.029	low
GSM1317924	Effector memeory CD4 T cell	0.382215	0.025	low
GSM1317925	Effector memeory CD4 T cell	0.485218	0.033	low
GSM1317926	Effector memeory CD4 T cell	0.523603	0.034	low
GSM1317927	Effector memeory CD4 T cell	0.412278	0.027	low
GSM1317928	Effector memeory CD4 T cell	0.577877	0.04	low
GSM1317931	Effector memeory CD4 T cell	0.608651	0.038	low
GSM1317932	Effector memeory CD4 T cell	0.48404	0.031	low
GSM1317933	Effector memeory CD4 T cell	0.410145	0.028	low
GSM1317934	Effector memeory CD4 T cell	0.531181	0.034	low
GSM1317935	Effector memeory CD4 T cell	0.581593	0.036	low
GSM1317936	Effector memeory CD4 T cell	0.680567	0.042	low
GSM1317937	Effector memeory CD4 T cell	0.457883	0.034	low
GSM1317938	Effector memeory CD4 T cell	0.428969	0.029	low
GSM1317939	Effector memeory CD4 T cell	0.467385	0.033	low
GSM1317940	Effector memeory CD4 T cell	0.363014	0.026	low
GSM1317941	Effector memeory CD4 T cell	0.409006	0.028	low
GSM1317942	Effector memeory CD4 T cell	0.466293	0.032	low
GSM1317943	Effector memeory CD4 T cell	0.492571	0.034	low
GSM1317944	Effector memeory CD4 T cell	0.505703	0.035	low
GSM1317946	Effector memeory CD4 T cell	0.357116	0.026	low
GSM1317948	Effector memeory CD4 T cell	0.43093	0.034	low
GSM1317950	Effector memeory CD4 T cell	0.414656	0.03	low
GSM1317953	Effector memeory CD4 T cell	0.300329	0.024	low
GSM1317956	Effector memeory CD4 T cell	0.382969	0.03	low
GSM1317957	Effector memeory CD4 T cell	0.363827	0.024	low
GSM1317958	Effector memeory CD4 T cell	0.466185	0.035	low
GSM1317959	Effector memeory CD4 T cell	0.446052	0.031	low
GSM1317960	Effector memeory CD4 T cell	0.545645	0.039	low
GSM1317961	Effector memeory CD4 T cell	0.423662	0.031	low
GSM1317962	Effector memeory CD4 T cell	0.348263	0.026	low
GSM1317963	Effector memeory CD4 T cell	0.425418	0.031	low
GSM1317965	Effector memeory CD4 T cell	0.504456	0.033	low
GSM1317966	Effector memeory CD4 T cell	0.437509	0.031	low
GSM1317967	Effector memeory CD4 T cell	0.413279	0.028	low
GSM1317968	Effector memeory CD4 T cell	0.290282	0.022	low
GSM1317969	Effector memeory CD4 T cell	0.441413	0.032	low
GSM1317970	Effector memeory CD4 T cell	0.306112	0.022	low
GSM1317972	Effector memeory CD4 T cell	0.360227	0.027	low
GSM1317973	Effector memeory CD4 T cell	0.422498	0.028	low
GSM1317979	Effector memeory CD4 T cell	0.506865	0.035	low
GSM1317980	Effector memeory CD4 T cell	0.525085	0.037	low
GSM1317983	Effector memeory CD4 T cell	0.403152	0.031	low
GSM1317985	Effector memeory CD4 T cell	0.552261	0.038	low
GSM1317986	Effector memeory CD4 T cell	0.383977	0.03	low
GSM1317994	Effector memeory CD4 T cell	0.485865	0.037	low
GSM1317995	Effector memeory CD4 T cell	0.585758	0.039	low
GSM1317999	Effector memeory CD4 T cell	0.48207	0.035	low
GSM1318000	Effector memeory CD4 T cell	0.400622	0.026	low
GSM1318001	Effector memeory CD4 T cell	0.548566	0.038	low
GSM1318002	Effector memeory CD4 T cell	0.451534	0.03	low
GSM1318004	Effector memeory CD4 T cell	0.31065	0.023	low
GSM1318005	Effector memeory CD4 T cell	0.346405	0.025	low
GSM1318006	Effector memeory CD4 T cell	0.571291	0.038	low
GSM1318007	Effector memeory CD4 T cell	0.349993	0.027	low
GSM1318008	Effector memeory CD4 T cell	0.368283	0.027	low
GSM1318009	Effector memeory CD4 T cell	0.414912	0.028	low
GSM1318010	Effector memeory CD4 T cell	0.448991	0.031	low
GSM1318011	Effector memeory CD4 T cell	0.449508	0.033	low
GSM1318012	Effector memeory CD4 T cell	0.437069	0.031	low
GSM1318013	Effector memeory CD4 T cell	0.404588	0.029	low
GSM1318014	Effector memeory CD4 T cell	0.380506	0.031	low
GSM1318016	Effector memeory CD4 T cell	0.334599	0.026	low
GSM1318017	Effector memeory CD4 T cell	0.440844	0.032	low
GSM1318019	Effector memeory CD4 T cell	0.416345	0.029	low
GSM1318020	Effector memeory CD4 T cell	0.543988	0.035	low
GSM1318023	Effector memeory CD4 T cell	0.52004	0.035	low
GSM1318024	Effector memeory CD4 T cell	0.429311	0.03	low
GSM1318025	Effector memeory CD4 T cell	0.467343	0.029	low
GSM1318027	Effector memeory CD4 T cell	0.445027	0.031	low
GSM1318028	Effector memeory CD4 T cell	0.490659	0.034	low
GSM1318031	Effector memeory CD4 T cell	0.423564	0.028	low
GSM1318032	Effector memeory CD4 T cell	0.429386	0.028	low
GSM1318033	Effector memeory CD4 T cell	0.445531	0.03	low
GSM1318034	Effector memeory CD4 T cell	0.58648	0.038	low
GSM1318035	Effector memeory CD4 T cell	0.502956	0.034	low
GSM1318036	Effector memeory CD4 T cell	0.341281	0.024	low
GSM1318038	Effector memeory CD4 T cell	0.535084	0.036	low
GSM1373914	T follicular helper cell	0.39957	0.026	high
GSM1373917	T follicular helper cell	0.427036	0.029	high
GSM1373920	T follicular helper cell	0.372539	0.026	high
GSM1373923	T follicular helper cell	0.39753	0.028	high
GSM1373926	T follicular helper cell	0.334857	0.025	high
GSM1373932	T follicular helper cell	0.465108	0.031	high
GSM1373935	T follicular helper cell	0.408353	0.028	high
GSM1373938	T follicular helper cell	0.30355	0.023	high
GSM1373941	T follicular helper cell	0.417637	0.029	high
GSM1373944	T follicular helper cell	0.423763	0.03	high
GSM1373947	T follicular helper cell	0.392722	0.028	high
GSM1373953	T follicular helper cell	0.409342	0.028	high
GSM1373956	T follicular helper cell	0.439436	0.029	high
GSM1373959	T follicular helper cell	0.446192	0.03	high
GSM1373965	T follicular helper cell	0.423895	0.027	high
GSM1373967	T follicular helper cell	0.522063	0.036	high
GSM1373970	T follicular helper cell	0.459436	0.033	high
GSM1373976	T follicular helper cell	0.482445	0.033	high
GSM1373981	T follicular helper cell	0.414645	0.029	high
GSM1373984	T follicular helper cell	0.403866	0.026	high
GSM1373987	T follicular helper cell	0.498585	0.035	high
GSM1373990	T follicular helper cell	0.420834	0.029	high
GSM1373993	T follicular helper cell	0.479029	0.031	high
GSM1317914	T follicular helper cell	0.490443	0.032	high
GSM1317915	T follicular helper cell	0.495351	0.032	high
GSM1317916	T follicular helper cell	0.462448	0.029	high
GSM1317917	T follicular helper cell	0.402806	0.026	high
GSM1317918	T follicular helper cell	0.489874	0.033	high
GSM1317919	T follicular helper cell	0.498878	0.033	high
GSM1317921	T follicular helper cell	0.492992	0.032	high
GSM1317922	T follicular helper cell	0.397572	0.028	high
GSM1317923	T follicular helper cell	0.511119	0.033	high
GSM1317929	T follicular helper cell	0.508318	0.037	high
GSM1317930	T follicular helper cell	0.432694	0.03	high
GSM1317945	T follicular helper cell	0.358289	0.026	high
GSM1317947	T follicular helper cell	0.548701	0.035	high
GSM1317949	T follicular helper cell	0.412066	0.029	high
GSM1317951	T follicular helper cell	0.39847	0.028	high
GSM1317952	T follicular helper cell	0.448126	0.029	high
GSM1317954	T follicular helper cell	0.427064	0.029	high
GSM1317955	T follicular helper cell	0.432896	0.028	high
GSM1317964	T follicular helper cell	0.349979	0.028	high
GSM1317971	T follicular helper cell	0.497228	0.032	high
GSM1317974	T follicular helper cell	0.487066	0.035	high
GSM1317975	T follicular helper cell	0.506007	0.032	high
GSM1317976	T follicular helper cell	0.461034	0.032	high
GSM1317977	T follicular helper cell	0.45623	0.031	high
GSM1317978	T follicular helper cell	0.49417	0.031	high
GSM1317981	T follicular helper cell	0.47422	0.03	high
GSM1317982	T follicular helper cell	0.44159	0.032	high
GSM1317984	T follicular helper cell	0.446155	0.031	high
GSM1317987	T follicular helper cell	0.45944	0.029	high
GSM1317988	T follicular helper cell	0.450302	0.032	high
GSM1317989	T follicular helper cell	0.442294	0.031	high
GSM1317990	T follicular helper cell	0.476809	0.03	high
GSM1317991	T follicular helper cell	0.553612	0.035	high
GSM1317992	T follicular helper cell	0.44933	0.032	high
GSM1317993	T follicular helper cell	0.445385	0.028	high
GSM1317996	T follicular helper cell	0.504255	0.032	high
GSM1317997	T follicular helper cell	0.4309	0.031	high
GSM1317998	T follicular helper cell	0.422854	0.031	high
GSM1318003	T follicular helper cell	0.445653	0.029	high
GSM1318015	T follicular helper cell	0.443456	0.029	high
GSM1318018	T follicular helper cell	0.466292	0.032	high
GSM1318021	T follicular helper cell	0.407601	0.03	high
GSM1318022	T follicular helper cell	0.471479	0.032	high
GSM1318026	T follicular helper cell	0.422435	0.03	high
GSM1318029	T follicular helper cell	0.464772	0.032	high
GSM1318030	T follicular helper cell	0.451738	0.031	high
GSM1318037	T follicular helper cell	0.446669	0.031	high
GSM1318039	T follicular helper cell	0.443733	0.03	high
GSM1318040	T follicular helper cell	0.58153	0.036	high
GSM712478	T follicular helper cell	0.44749	0.031	high
GSM712479	T follicular helper cell	0.450787	0.031	high
GSM712480	T follicular helper cell	0.376999	0.027	high
GSM712481	T follicular helper cell	0.40507	0.027	high
GSM712482	T follicular helper cell	0.468199	0.031	high
GSM712483	T follicular helper cell	0.458395	0.031	high
GSM712484	T follicular helper cell	0.401076	0.028	high
GSM712485	T follicular helper cell	0.374981	0.027	high
GSM712486	T follicular helper cell	0.39178	0.025	high
GSM712487	T follicular helper cell	0.336182	0.024	high
GSM1373929	T follicular helper cell	0.424367	0.03	low
GSM1373950	T follicular helper cell	0.447735	0.031	low
GSM1373962	T follicular helper cell	0.398459	0.029	low
GSM1373973	T follicular helper cell	0.459662	0.032	low
GSM1373979	T follicular helper cell	0.455858	0.032	low
GSM1317920	T follicular helper cell	0.466549	0.032	low
GSM1317924	T follicular helper cell	0.498504	0.033	low
GSM1317925	T follicular helper cell	0.427831	0.029	low
GSM1317926	T follicular helper cell	0.488198	0.032	low
GSM1317927	T follicular helper cell	0.435603	0.029	low
GSM1317928	T follicular helper cell	0.400372	0.028	low
GSM1317931	T follicular helper cell	0.436529	0.027	low
GSM1317932	T follicular helper cell	0.408793	0.026	low
GSM1317933	T follicular helper cell	0.460227	0.031	low
GSM1317934	T follicular helper cell	0.407433	0.026	low
GSM1317935	T follicular helper cell	0.429419	0.027	low
GSM1317936	T follicular helper cell	0.395186	0.024	low
GSM1317937	T follicular helper cell	0.327767	0.024	low
GSM1317938	T follicular helper cell	0.483885	0.033	low
GSM1317939	T follicular helper cell	0.432566	0.03	low
GSM1317940	T follicular helper cell	0.417211	0.03	low
GSM1317941	T follicular helper cell	0.492913	0.034	low
GSM1317942	T follicular helper cell	0.434468	0.03	low
GSM1317943	T follicular helper cell	0.451429	0.031	low
GSM1317944	T follicular helper cell	0.399254	0.028	low
GSM1317946	T follicular helper cell	0.394569	0.029	low
GSM1317948	T follicular helper cell	0.34461	0.027	low
GSM1317950	T follicular helper cell	0.445818	0.033	low
GSM1317953	T follicular helper cell	0.375188	0.03	low
GSM1317956	T follicular helper cell	0.405169	0.032	low
GSM1317957	T follicular helper cell	0.574035	0.038	low
GSM1317958	T follicular helper cell	0.418746	0.031	low
GSM1317959	T follicular helper cell	0.452267	0.031	low
GSM1317960	T follicular helper cell	0.412612	0.029	low
GSM1317961	T follicular helper cell	0.435725	0.032	low
GSM1317962	T follicular helper cell	0.453195	0.033	low
GSM1317963	T follicular helper cell	0.405495	0.029	low
GSM1317965	T follicular helper cell	0.551012	0.036	low
GSM1317966	T follicular helper cell	0.464668	0.033	low
GSM1317967	T follicular helper cell	0.48037	0.033	low
GSM1317968	T follicular helper cell	0.379956	0.029	low
GSM1317969	T follicular helper cell	0.427555	0.031	low
GSM1317970	T follicular helper cell	0.489452	0.035	low
GSM1317972	T follicular helper cell	0.449641	0.034	low
GSM1317973	T follicular helper cell	0.469608	0.032	low
GSM1317979	T follicular helper cell	0.442678	0.031	low
GSM1317980	T follicular helper cell	0.425229	0.03	low
GSM1317983	T follicular helper cell	0.332942	0.026	low
GSM1317985	T follicular helper cell	0.416717	0.029	low
GSM1317986	T follicular helper cell	0.351672	0.027	low
GSM1317994	T follicular helper cell	0.399099	0.03	low
GSM1317995	T follicular helper cell	0.498159	0.033	low
GSM1317999	T follicular helper cell	0.418019	0.03	low
GSM1318000	T follicular helper cell	0.451237	0.03	low
GSM1318001	T follicular helper cell	0.446628	0.031	low
GSM1318002	T follicular helper cell	0.448699	0.03	low
GSM1318004	T follicular helper cell	0.443014	0.033	low
GSM1318005	T follicular helper cell	0.454747	0.033	low
GSM1318006	T follicular helper cell	0.458581	0.03	low
GSM1318007	T follicular helper cell	0.421032	0.032	low
GSM1318008	T follicular helper cell	0.41133	0.03	low
GSM1318009	T follicular helper cell	0.454281	0.03	low
GSM1318010	T follicular helper cell	0.439795	0.03	low
GSM1318011	T follicular helper cell	0.416469	0.03	low
GSM1318012	T follicular helper cell	0.421822	0.03	low
GSM1318013	T follicular helper cell	0.43929	0.032	low
GSM1318014	T follicular helper cell	0.347788	0.029	low
GSM1318016	T follicular helper cell	0.380732	0.029	low
GSM1318017	T follicular helper cell	0.405039	0.029	low
GSM1318019	T follicular helper cell	0.472856	0.033	low
GSM1318020	T follicular helper cell	0.466973	0.03	low
GSM1318023	T follicular helper cell	0.491074	0.033	low
GSM1318024	T follicular helper cell	0.434948	0.03	low
GSM1318025	T follicular helper cell	0.562299	0.035	low
GSM1318027	T follicular helper cell	0.493362	0.034	low
GSM1318028	T follicular helper cell	0.510267	0.035	low
GSM1318031	T follicular helper cell	0.57855	0.038	low
GSM1318032	T follicular helper cell	0.54556	0.035	low
GSM1318033	T follicular helper cell	0.464513	0.032	low
GSM1318034	T follicular helper cell	0.421223	0.027	low
GSM1318035	T follicular helper cell	0.434165	0.029	low
GSM1318036	T follicular helper cell	0.436614	0.031	low
GSM1318038	T follicular helper cell	0.393242	0.027	low
GSM1373914	Gamma delta T cell	0.591668	0.039	high
GSM1373917	Gamma delta T cell	0.554801	0.038	high
GSM1373920	Gamma delta T cell	0.488077	0.034	high
GSM1373923	Gamma delta T cell	0.543865	0.038	high
GSM1373926	Gamma delta T cell	0.446539	0.034	high
GSM1373932	Gamma delta T cell	0.549165	0.037	high
GSM1373935	Gamma delta T cell	0.552282	0.038	high
GSM1373938	Gamma delta T cell	0.440951	0.034	high
GSM1373941	Gamma delta T cell	0.508358	0.035	high
GSM1373944	Gamma delta T cell	0.456451	0.032	high
GSM1373947	Gamma delta T cell	0.540938	0.039	high
GSM1373953	Gamma delta T cell	0.514527	0.036	high
GSM1373956	Gamma delta T cell	0.626965	0.041	high
GSM1373959	Gamma delta T cell	0.629119	0.043	high
GSM1373965	Gamma delta T cell	0.524513	0.033	high
GSM1373967	Gamma delta T cell	0.523001	0.036	high
GSM1373970	Gamma delta T cell	0.511679	0.037	high
GSM1373976	Gamma delta T cell	0.503021	0.035	high
GSM1373981	Gamma delta T cell	0.494025	0.035	high
GSM1373984	Gamma delta T cell	0.650996	0.042	high
GSM1373987	Gamma delta T cell	0.479785	0.034	high
GSM1373990	Gamma delta T cell	0.477329	0.033	high
GSM1373993	Gamma delta T cell	0.560647	0.037	high
GSM1317914	Gamma delta T cell	0.624321	0.04	high
GSM1317915	Gamma delta T cell	0.535807	0.035	high
GSM1317916	Gamma delta T cell	0.532549	0.034	high
GSM1317917	Gamma delta T cell	0.608414	0.04	high
GSM1317918	Gamma delta T cell	0.495848	0.033	high
GSM1317919	Gamma delta T cell	0.5356	0.035	high
GSM1317921	Gamma delta T cell	0.52071	0.034	high
GSM1317922	Gamma delta T cell	0.525964	0.037	high
GSM1317923	Gamma delta T cell	0.545183	0.036	high
GSM1317929	Gamma delta T cell	0.434667	0.031	high
GSM1317930	Gamma delta T cell	0.522387	0.036	high
GSM1317945	Gamma delta T cell	0.501159	0.036	high
GSM1317947	Gamma delta T cell	0.603632	0.038	high
GSM1317949	Gamma delta T cell	0.490975	0.035	high
GSM1317951	Gamma delta T cell	0.471258	0.033	high
GSM1317952	Gamma delta T cell	0.610225	0.04	high
GSM1317954	Gamma delta T cell	0.460774	0.031	high
GSM1317955	Gamma delta T cell	0.493895	0.032	high
GSM1317964	Gamma delta T cell	0.445079	0.035	high
GSM1317971	Gamma delta T cell	0.570651	0.037	high
GSM1317974	Gamma delta T cell	0.486174	0.035	high
GSM1317975	Gamma delta T cell	0.588237	0.037	high
GSM1317976	Gamma delta T cell	0.488937	0.034	high
GSM1317977	Gamma delta T cell	0.551353	0.037	high
GSM1317978	Gamma delta T cell	0.540862	0.034	high
GSM1317981	Gamma delta T cell	0.543973	0.035	high
GSM1317982	Gamma delta T cell	0.46654	0.033	high
GSM1317984	Gamma delta T cell	0.54623	0.038	high
GSM1317987	Gamma delta T cell	0.546013	0.034	high
GSM1317988	Gamma delta T cell	0.468038	0.033	high
GSM1317989	Gamma delta T cell	0.50009	0.035	high
GSM1317990	Gamma delta T cell	0.530402	0.033	high
GSM1317991	Gamma delta T cell	0.546528	0.035	high
GSM1317992	Gamma delta T cell	0.49483	0.035	high
GSM1317993	Gamma delta T cell	0.53945	0.034	high
GSM1317996	Gamma delta T cell	0.457901	0.029	high
GSM1317997	Gamma delta T cell	0.504192	0.036	high
GSM1317998	Gamma delta T cell	0.497019	0.036	high
GSM1318003	Gamma delta T cell	0.491717	0.032	high
GSM1318015	Gamma delta T cell	0.532949	0.035	high
GSM1318018	Gamma delta T cell	0.515661	0.035	high
GSM1318021	Gamma delta T cell	0.481815	0.035	high
GSM1318022	Gamma delta T cell	0.498997	0.034	high
GSM1318026	Gamma delta T cell	0.419361	0.03	high
GSM1318029	Gamma delta T cell	0.510136	0.035	high
GSM1318030	Gamma delta T cell	0.459239	0.032	high
GSM1318037	Gamma delta T cell	0.476253	0.033	high
GSM1318039	Gamma delta T cell	0.536155	0.036	high
GSM1318040	Gamma delta T cell	0.54082	0.034	high
GSM712478	Gamma delta T cell	0.532449	0.037	high
GSM712479	Gamma delta T cell	0.542627	0.037	high
GSM712480	Gamma delta T cell	0.561501	0.04	high
GSM712481	Gamma delta T cell	0.53132	0.036	high
GSM712482	Gamma delta T cell	0.556896	0.037	high
GSM712483	Gamma delta T cell	0.56601	0.039	high
GSM712484	Gamma delta T cell	0.575035	0.04	high
GSM712485	Gamma delta T cell	0.510641	0.037	high
GSM712486	Gamma delta T cell	0.625425	0.04	high
GSM712487	Gamma delta T cell	0.536599	0.039	high
GSM1373929	Gamma delta T cell	0.548079	0.038	low
GSM1373950	Gamma delta T cell	0.509142	0.035	low
GSM1373962	Gamma delta T cell	0.511183	0.037	low
GSM1373973	Gamma delta T cell	0.540094	0.038	low
GSM1373979	Gamma delta T cell	0.515678	0.036	low
GSM1317920	Gamma delta T cell	0.517458	0.035	low
GSM1317924	Gamma delta T cell	0.511828	0.034	low
GSM1317925	Gamma delta T cell	0.531924	0.036	low
GSM1317926	Gamma delta T cell	0.508391	0.033	low
GSM1317927	Gamma delta T cell	0.489797	0.032	low
GSM1317928	Gamma delta T cell	0.529714	0.037	low
GSM1317931	Gamma delta T cell	0.587821	0.037	low
GSM1317932	Gamma delta T cell	0.538567	0.035	low
GSM1317933	Gamma delta T cell	0.50629	0.034	low
GSM1317934	Gamma delta T cell	0.518975	0.033	low
GSM1317935	Gamma delta T cell	0.547625	0.034	low
GSM1317936	Gamma delta T cell	0.582907	0.036	low
GSM1317937	Gamma delta T cell	0.483869	0.035	low
GSM1317938	Gamma delta T cell	0.495251	0.033	low
GSM1317939	Gamma delta T cell	0.532986	0.037	low
GSM1317940	Gamma delta T cell	0.513025	0.037	low
GSM1317941	Gamma delta T cell	0.510174	0.035	low
GSM1317942	Gamma delta T cell	0.507684	0.035	low
GSM1317943	Gamma delta T cell	0.531128	0.037	low
GSM1317944	Gamma delta T cell	0.534788	0.037	low
GSM1317946	Gamma delta T cell	0.4747	0.034	low
GSM1317948	Gamma delta T cell	0.539021	0.042	low
GSM1317950	Gamma delta T cell	0.465671	0.034	low
GSM1317953	Gamma delta T cell	0.453453	0.036	low
GSM1317956	Gamma delta T cell	0.402664	0.032	low
GSM1317957	Gamma delta T cell	0.485589	0.032	low
GSM1317958	Gamma delta T cell	0.51225	0.038	low
GSM1317959	Gamma delta T cell	0.516891	0.036	low
GSM1317960	Gamma delta T cell	0.519273	0.037	low
GSM1317961	Gamma delta T cell	0.538101	0.039	low
GSM1317962	Gamma delta T cell	0.457652	0.034	low
GSM1317963	Gamma delta T cell	0.55312	0.04	low
GSM1317965	Gamma delta T cell	0.592053	0.038	low
GSM1317966	Gamma delta T cell	0.540947	0.039	low
GSM1317967	Gamma delta T cell	0.489838	0.034	low
GSM1317968	Gamma delta T cell	0.396182	0.03	low
GSM1317969	Gamma delta T cell	0.519479	0.038	low
GSM1317970	Gamma delta T cell	0.470685	0.034	low
GSM1317972	Gamma delta T cell	0.45749	0.034	low
GSM1317973	Gamma delta T cell	0.524083	0.035	low
GSM1317979	Gamma delta T cell	0.515525	0.036	low
GSM1317980	Gamma delta T cell	0.476489	0.034	low
GSM1317983	Gamma delta T cell	0.451941	0.035	low
GSM1317985	Gamma delta T cell	0.560563	0.039	low
GSM1317986	Gamma delta T cell	0.450256	0.035	low
GSM1317994	Gamma delta T cell	0.531995	0.04	low
GSM1317995	Gamma delta T cell	0.564841	0.038	low
GSM1317999	Gamma delta T cell	0.492682	0.035	low
GSM1318000	Gamma delta T cell	0.481697	0.032	low
GSM1318001	Gamma delta T cell	0.6015	0.041	low
GSM1318002	Gamma delta T cell	0.488353	0.033	low
GSM1318004	Gamma delta T cell	0.509451	0.038	low
GSM1318005	Gamma delta T cell	0.514833	0.037	low
GSM1318006	Gamma delta T cell	0.532542	0.035	low
GSM1318007	Gamma delta T cell	0.508578	0.039	low
GSM1318008	Gamma delta T cell	0.482665	0.035	low
GSM1318009	Gamma delta T cell	0.485624	0.032	low
GSM1318010	Gamma delta T cell	0.511688	0.035	low
GSM1318011	Gamma delta T cell	0.484493	0.035	low
GSM1318012	Gamma delta T cell	0.515336	0.036	low
GSM1318013	Gamma delta T cell	0.504648	0.036	low
GSM1318014	Gamma delta T cell	0.419954	0.034	low
GSM1318016	Gamma delta T cell	0.362704	0.028	low
GSM1318017	Gamma delta T cell	0.483233	0.035	low
GSM1318019	Gamma delta T cell	0.514597	0.036	low
GSM1318020	Gamma delta T cell	0.57163	0.037	low
GSM1318023	Gamma delta T cell	0.516346	0.035	low
GSM1318024	Gamma delta T cell	0.472394	0.033	low
GSM1318025	Gamma delta T cell	0.549762	0.034	low
GSM1318027	Gamma delta T cell	0.507045	0.035	low
GSM1318028	Gamma delta T cell	0.499883	0.035	low
GSM1318031	Gamma delta T cell	0.547205	0.036	low
GSM1318032	Gamma delta T cell	0.553011	0.036	low
GSM1318033	Gamma delta T cell	0.502739	0.034	low
GSM1318034	Gamma delta T cell	0.544035	0.035	low
GSM1318035	Gamma delta T cell	0.546543	0.037	low
GSM1318036	Gamma delta T cell	0.476782	0.034	low
GSM1318038	Gamma delta T cell	0.5804	0.039	low
GSM1373914	Type 1 T helper cell	0.568428	0.037	high
GSM1373917	Type 1 T helper cell	0.472642	0.032	high
GSM1373920	Type 1 T helper cell	0.431184	0.03	high
GSM1373923	Type 1 T helper cell	0.464932	0.033	high
GSM1373926	Type 1 T helper cell	0.417288	0.032	high
GSM1373932	Type 1 T helper cell	0.486459	0.032	high
GSM1373935	Type 1 T helper cell	0.456819	0.031	high
GSM1373938	Type 1 T helper cell	0.390144	0.03	high
GSM1373941	Type 1 T helper cell	0.485411	0.034	high
GSM1373944	Type 1 T helper cell	0.463118	0.033	high
GSM1373947	Type 1 T helper cell	0.436944	0.031	high
GSM1373953	Type 1 T helper cell	0.451181	0.031	high
GSM1373956	Type 1 T helper cell	0.491418	0.032	high
GSM1373959	Type 1 T helper cell	0.496213	0.034	high
GSM1373965	Type 1 T helper cell	0.471217	0.03	high
GSM1373967	Type 1 T helper cell	0.447984	0.031	high
GSM1373970	Type 1 T helper cell	0.408798	0.029	high
GSM1373976	Type 1 T helper cell	0.436763	0.03	high
GSM1373981	Type 1 T helper cell	0.457607	0.033	high
GSM1373984	Type 1 T helper cell	0.512298	0.033	high
GSM1373987	Type 1 T helper cell	0.448963	0.032	high
GSM1373990	Type 1 T helper cell	0.439503	0.03	high
GSM1373993	Type 1 T helper cell	0.48248	0.032	high
GSM1317914	Type 1 T helper cell	0.543422	0.035	high
GSM1317915	Type 1 T helper cell	0.537487	0.035	high
GSM1317916	Type 1 T helper cell	0.55447	0.035	high
GSM1317917	Type 1 T helper cell	0.44126	0.029	high
GSM1317918	Type 1 T helper cell	0.477567	0.032	high
GSM1317919	Type 1 T helper cell	0.454311	0.03	high
GSM1317921	Type 1 T helper cell	0.46799	0.031	high
GSM1317922	Type 1 T helper cell	0.494229	0.034	high
GSM1317923	Type 1 T helper cell	0.479486	0.031	high
GSM1317929	Type 1 T helper cell	0.399323	0.029	high
GSM1317930	Type 1 T helper cell	0.389922	0.027	high
GSM1317945	Type 1 T helper cell	0.433556	0.031	high
GSM1317947	Type 1 T helper cell	0.55285	0.035	high
GSM1317949	Type 1 T helper cell	0.469287	0.033	high
GSM1317951	Type 1 T helper cell	0.454793	0.032	high
GSM1317952	Type 1 T helper cell	0.50915	0.033	high
GSM1317954	Type 1 T helper cell	0.44713	0.03	high
GSM1317955	Type 1 T helper cell	0.447624	0.029	high
GSM1317964	Type 1 T helper cell	0.385728	0.031	high
GSM1317971	Type 1 T helper cell	0.453875	0.029	high
GSM1317974	Type 1 T helper cell	0.404688	0.029	high
GSM1317975	Type 1 T helper cell	0.463933	0.029	high
GSM1317976	Type 1 T helper cell	0.439115	0.031	high
GSM1317977	Type 1 T helper cell	0.492818	0.033	high
GSM1317978	Type 1 T helper cell	0.516782	0.032	high
GSM1317981	Type 1 T helper cell	0.464728	0.03	high
GSM1317982	Type 1 T helper cell	0.459657	0.033	high
GSM1317984	Type 1 T helper cell	0.497172	0.035	high
GSM1317987	Type 1 T helper cell	0.506573	0.031	high
GSM1317988	Type 1 T helper cell	0.407381	0.029	high
GSM1317989	Type 1 T helper cell	0.4434	0.031	high
GSM1317990	Type 1 T helper cell	0.495131	0.031	high
GSM1317991	Type 1 T helper cell	0.473851	0.03	high
GSM1317992	Type 1 T helper cell	0.388768	0.028	high
GSM1317993	Type 1 T helper cell	0.482946	0.031	high
GSM1317996	Type 1 T helper cell	0.489771	0.032	high
GSM1317997	Type 1 T helper cell	0.427095	0.031	high
GSM1317998	Type 1 T helper cell	0.470989	0.034	high
GSM1318003	Type 1 T helper cell	0.444051	0.029	high
GSM1318015	Type 1 T helper cell	0.472943	0.031	high
GSM1318018	Type 1 T helper cell	0.470676	0.032	high
GSM1318021	Type 1 T helper cell	0.406237	0.029	high
GSM1318022	Type 1 T helper cell	0.406456	0.028	high
GSM1318026	Type 1 T helper cell	0.456024	0.033	high
GSM1318029	Type 1 T helper cell	0.464189	0.032	high
GSM1318030	Type 1 T helper cell	0.433662	0.03	high
GSM1318037	Type 1 T helper cell	0.418949	0.029	high
GSM1318039	Type 1 T helper cell	0.501833	0.034	high
GSM1318040	Type 1 T helper cell	0.498088	0.031	high
GSM712478	Type 1 T helper cell	0.4023	0.028	high
GSM712479	Type 1 T helper cell	0.43294	0.03	high
GSM712480	Type 1 T helper cell	0.439388	0.032	high
GSM712481	Type 1 T helper cell	0.485394	0.033	high
GSM712482	Type 1 T helper cell	0.473631	0.032	high
GSM712483	Type 1 T helper cell	0.474325	0.033	high
GSM712484	Type 1 T helper cell	0.457074	0.031	high
GSM712485	Type 1 T helper cell	0.420941	0.031	high
GSM712486	Type 1 T helper cell	0.463157	0.03	high
GSM712487	Type 1 T helper cell	0.392829	0.028	high
GSM1373929	Type 1 T helper cell	0.458412	0.032	low
GSM1373950	Type 1 T helper cell	0.441311	0.03	low
GSM1373962	Type 1 T helper cell	0.429293	0.031	low
GSM1373973	Type 1 T helper cell	0.451793	0.032	low
GSM1373979	Type 1 T helper cell	0.452054	0.032	low
GSM1317920	Type 1 T helper cell	0.470625	0.032	low
GSM1317924	Type 1 T helper cell	0.450299	0.03	low
GSM1317925	Type 1 T helper cell	0.440066	0.03	low
GSM1317926	Type 1 T helper cell	0.491432	0.032	low
GSM1317927	Type 1 T helper cell	0.442604	0.029	low
GSM1317928	Type 1 T helper cell	0.425093	0.029	low
GSM1317931	Type 1 T helper cell	0.48075	0.03	low
GSM1317932	Type 1 T helper cell	0.501593	0.032	low
GSM1317933	Type 1 T helper cell	0.430931	0.029	low
GSM1317934	Type 1 T helper cell	0.506427	0.032	low
GSM1317935	Type 1 T helper cell	0.538368	0.034	low
GSM1317936	Type 1 T helper cell	0.480648	0.03	low
GSM1317937	Type 1 T helper cell	0.418975	0.031	low
GSM1317938	Type 1 T helper cell	0.478248	0.032	low
GSM1317939	Type 1 T helper cell	0.405195	0.028	low
GSM1317940	Type 1 T helper cell	0.380684	0.028	low
GSM1317941	Type 1 T helper cell	0.417063	0.029	low
GSM1317942	Type 1 T helper cell	0.408338	0.028	low
GSM1317943	Type 1 T helper cell	0.405815	0.028	low
GSM1317944	Type 1 T helper cell	0.447436	0.031	low
GSM1317946	Type 1 T helper cell	0.420912	0.031	low
GSM1317948	Type 1 T helper cell	0.385363	0.03	low
GSM1317950	Type 1 T helper cell	0.41131	0.03	low
GSM1317953	Type 1 T helper cell	0.372816	0.029	low
GSM1317956	Type 1 T helper cell	0.393458	0.031	low
GSM1317957	Type 1 T helper cell	0.438815	0.029	low
GSM1317958	Type 1 T helper cell	0.421143	0.031	low
GSM1317959	Type 1 T helper cell	0.439972	0.03	low
GSM1317960	Type 1 T helper cell	0.448773	0.032	low
GSM1317961	Type 1 T helper cell	0.476141	0.035	low
GSM1317962	Type 1 T helper cell	0.443724	0.033	low
GSM1317963	Type 1 T helper cell	0.436234	0.031	low
GSM1317965	Type 1 T helper cell	0.520495	0.034	low
GSM1317966	Type 1 T helper cell	0.450969	0.032	low
GSM1317967	Type 1 T helper cell	0.454224	0.031	low
GSM1317968	Type 1 T helper cell	0.437204	0.033	low
GSM1317969	Type 1 T helper cell	0.457079	0.033	low
GSM1317970	Type 1 T helper cell	0.424296	0.03	low
GSM1317972	Type 1 T helper cell	0.369709	0.028	low
GSM1317973	Type 1 T helper cell	0.440262	0.03	low
GSM1317979	Type 1 T helper cell	0.468677	0.033	low
GSM1317980	Type 1 T helper cell	0.475071	0.034	low
GSM1317983	Type 1 T helper cell	0.438295	0.034	low
GSM1317985	Type 1 T helper cell	0.463294	0.032	low
GSM1317986	Type 1 T helper cell	0.443993	0.034	low
GSM1317994	Type 1 T helper cell	0.487703	0.037	low
GSM1317995	Type 1 T helper cell	0.453743	0.03	low
GSM1317999	Type 1 T helper cell	0.467806	0.034	low
GSM1318000	Type 1 T helper cell	0.455453	0.03	low
GSM1318001	Type 1 T helper cell	0.447539	0.031	low
GSM1318002	Type 1 T helper cell	0.466365	0.031	low
GSM1318004	Type 1 T helper cell	0.387123	0.029	low
GSM1318005	Type 1 T helper cell	0.402994	0.029	low
GSM1318006	Type 1 T helper cell	0.517481	0.034	low
GSM1318007	Type 1 T helper cell	0.374114	0.029	low
GSM1318008	Type 1 T helper cell	0.441276	0.032	low
GSM1318009	Type 1 T helper cell	0.446682	0.03	low
GSM1318010	Type 1 T helper cell	0.444157	0.031	low
GSM1318011	Type 1 T helper cell	0.422408	0.031	low
GSM1318012	Type 1 T helper cell	0.441508	0.031	low
GSM1318013	Type 1 T helper cell	0.425796	0.031	low
GSM1318014	Type 1 T helper cell	0.37063	0.03	low
GSM1318016	Type 1 T helper cell	0.399571	0.031	low
GSM1318017	Type 1 T helper cell	0.463605	0.033	low
GSM1318019	Type 1 T helper cell	0.443436	0.031	low
GSM1318020	Type 1 T helper cell	0.493794	0.032	low
GSM1318023	Type 1 T helper cell	0.497039	0.034	low
GSM1318024	Type 1 T helper cell	0.475533	0.033	low
GSM1318025	Type 1 T helper cell	0.509936	0.031	low
GSM1318027	Type 1 T helper cell	0.447664	0.031	low
GSM1318028	Type 1 T helper cell	0.461758	0.032	low
GSM1318031	Type 1 T helper cell	0.44039	0.029	low
GSM1318032	Type 1 T helper cell	0.458788	0.03	low
GSM1318033	Type 1 T helper cell	0.441609	0.03	low
GSM1318034	Type 1 T helper cell	0.508353	0.033	low
GSM1318035	Type 1 T helper cell	0.449349	0.03	low
GSM1318036	Type 1 T helper cell	0.400035	0.028	low
GSM1318038	Type 1 T helper cell	0.433615	0.029	low
GSM1373914	Type 17 T helper cell	0.419072	0.027	high
GSM1373917	Type 17 T helper cell	0.171639	0.012	high
GSM1373920	Type 17 T helper cell	0.185379	0.013	high
GSM1373923	Type 17 T helper cell	0.329789	0.023	high
GSM1373926	Type 17 T helper cell	0.244772	0.019	high
GSM1373932	Type 17 T helper cell	0.367727	0.024	high
GSM1373935	Type 17 T helper cell	0.219734	0.015	high
GSM1373938	Type 17 T helper cell	0.195364	0.015	high
GSM1373941	Type 17 T helper cell	0.260923	0.018	high
GSM1373944	Type 17 T helper cell	0.221985	0.016	high
GSM1373947	Type 17 T helper cell	0.086847	0.006	high
GSM1373953	Type 17 T helper cell	0.241954	0.017	high
GSM1373956	Type 17 T helper cell	0.339993	0.022	high
GSM1373959	Type 17 T helper cell	0.330569	0.022	high
GSM1373965	Type 17 T helper cell	0.417885	0.027	high
GSM1373967	Type 17 T helper cell	0.284532	0.019	high
GSM1373970	Type 17 T helper cell	0.303631	0.022	high
GSM1373976	Type 17 T helper cell	0.227904	0.016	high
GSM1373981	Type 17 T helper cell	0.331949	0.024	high
GSM1373984	Type 17 T helper cell	0.372507	0.024	high
GSM1373987	Type 17 T helper cell	0.228618	0.016	high
GSM1373990	Type 17 T helper cell	0.329927	0.023	high
GSM1373993	Type 17 T helper cell	0.435632	0.029	high
GSM1317914	Type 17 T helper cell	0.308826	0.02	high
GSM1317915	Type 17 T helper cell	0.322977	0.021	high
GSM1317916	Type 17 T helper cell	0.330681	0.021	high
GSM1317917	Type 17 T helper cell	0.29636	0.019	high
GSM1317918	Type 17 T helper cell	0.247993	0.017	high
GSM1317919	Type 17 T helper cell	0.294865	0.019	high
GSM1317921	Type 17 T helper cell	0.275491	0.018	high
GSM1317922	Type 17 T helper cell	0.253996	0.018	high
GSM1317923	Type 17 T helper cell	0.220232	0.014	high
GSM1317929	Type 17 T helper cell	0.156736	0.011	high
GSM1317930	Type 17 T helper cell	0.0972607	0.007	high
GSM1317945	Type 17 T helper cell	0.0784134	0.006	high
GSM1317947	Type 17 T helper cell	0.283154	0.018	high
GSM1317949	Type 17 T helper cell	0.243293	0.017	high
GSM1317951	Type 17 T helper cell	0.17074	0.012	high
GSM1317952	Type 17 T helper cell	0.225708	0.015	high
GSM1317954	Type 17 T helper cell	0.159746	0.011	high
GSM1317955	Type 17 T helper cell	0.199331	0.013	high
GSM1317964	Type 17 T helper cell	0.151942	0.012	high
GSM1317971	Type 17 T helper cell	0.229568	0.015	high
GSM1317974	Type 17 T helper cell	0.132524	0.009	high
GSM1317975	Type 17 T helper cell	0.28073	0.018	high
GSM1317976	Type 17 T helper cell	0.211933	0.015	high
GSM1317977	Type 17 T helper cell	0.208845	0.014	high
GSM1317978	Type 17 T helper cell	0.322943	0.02	high
GSM1317981	Type 17 T helper cell	0.257669	0.017	high
GSM1317982	Type 17 T helper cell	0.140917	0.01	high
GSM1317984	Type 17 T helper cell	0.209931	0.015	high
GSM1317987	Type 17 T helper cell	0.303768	0.019	high
GSM1317988	Type 17 T helper cell	0.104685	0.007	high
GSM1317989	Type 17 T helper cell	0.17081	0.012	high
GSM1317990	Type 17 T helper cell	0.269088	0.017	high
GSM1317991	Type 17 T helper cell	0.272176	0.017	high
GSM1317992	Type 17 T helper cell	0.143977	0.01	high
GSM1317993	Type 17 T helper cell	0.274045	0.017	high
GSM1317996	Type 17 T helper cell	0.167106	0.011	high
GSM1317997	Type 17 T helper cell	0.174002	0.012	high
GSM1317998	Type 17 T helper cell	0.124018	0.009	high
GSM1318003	Type 17 T helper cell	0.175295	0.011	high
GSM1318015	Type 17 T helper cell	0.163822	0.011	high
GSM1318018	Type 17 T helper cell	0.148389	0.01	high
GSM1318021	Type 17 T helper cell	0.0567716	0.004	high
GSM1318022	Type 17 T helper cell	0.336396	0.023	high
GSM1318026	Type 17 T helper cell	0.139103	0.01	high
GSM1318029	Type 17 T helper cell	0.248106	0.017	high
GSM1318030	Type 17 T helper cell	0.136856	0.009	high
GSM1318037	Type 17 T helper cell	0.109828	0.008	high
GSM1318039	Type 17 T helper cell	0.255429	0.017	high
GSM1318040	Type 17 T helper cell	0.217715	0.014	high
GSM712478	Type 17 T helper cell	0.276669	0.019	high
GSM712479	Type 17 T helper cell	0.267601	0.018	high
GSM712480	Type 17 T helper cell	0.340856	0.024	high
GSM712481	Type 17 T helper cell	0.345439	0.023	high
GSM712482	Type 17 T helper cell	0.306295	0.021	high
GSM712483	Type 17 T helper cell	0.422994	0.029	high
GSM712484	Type 17 T helper cell	0.460463	0.032	high
GSM712485	Type 17 T helper cell	0.223151	0.016	high
GSM712486	Type 17 T helper cell	0.212038	0.014	high
GSM712487	Type 17 T helper cell	0.226157	0.016	high
GSM1373929	Type 17 T helper cell	0.307011	0.021	low
GSM1373950	Type 17 T helper cell	0.199853	0.014	low
GSM1373962	Type 17 T helper cell	0.171552	0.012	low
GSM1373973	Type 17 T helper cell	0.208346	0.015	low
GSM1373979	Type 17 T helper cell	0.24116	0.017	low
GSM1317920	Type 17 T helper cell	0.271118	0.018	low
GSM1317924	Type 17 T helper cell	0.261003	0.017	low
GSM1317925	Type 17 T helper cell	0.265847	0.018	low
GSM1317926	Type 17 T helper cell	0.25588	0.017	low
GSM1317927	Type 17 T helper cell	0.198512	0.013	low
GSM1317928	Type 17 T helper cell	0.188601	0.013	low
GSM1317931	Type 17 T helper cell	0.287001	0.018	low
GSM1317932	Type 17 T helper cell	0.335891	0.022	low
GSM1317933	Type 17 T helper cell	0.138306	0.009	low
GSM1317934	Type 17 T helper cell	0.28111	0.018	low
GSM1317935	Type 17 T helper cell	0.307844	0.019	low
GSM1317936	Type 17 T helper cell	0.313154	0.019	low
GSM1317937	Type 17 T helper cell	0.280231	0.021	low
GSM1317938	Type 17 T helper cell	0.119989	0.008	low
GSM1317939	Type 17 T helper cell	0.0792867	0.006	low
GSM1317940	Type 17 T helper cell	0.24701	0.018	low
GSM1317941	Type 17 T helper cell	0.126142	0.009	low
GSM1317942	Type 17 T helper cell	0.0584762	0.004	low
GSM1317943	Type 17 T helper cell	0.063393	0.004	low
GSM1317944	Type 17 T helper cell	0.211762	0.015	low
GSM1317946	Type 17 T helper cell	0.123042	0.009	low
GSM1317948	Type 17 T helper cell	0.0548912	0.004	low
GSM1317950	Type 17 T helper cell	0.160244	0.012	low
GSM1317953	Type 17 T helper cell	0.127143	0.01	low
GSM1317956	Type 17 T helper cell	0.146718	0.012	low
GSM1317957	Type 17 T helper cell	0.172078	0.011	low
GSM1317958	Type 17 T helper cell	0.142966	0.011	low
GSM1317959	Type 17 T helper cell	0.0920558	0.006	low
GSM1317960	Type 17 T helper cell	0.0501486	0.004	low
GSM1317961	Type 17 T helper cell	0.134946	0.01	low
GSM1317962	Type 17 T helper cell	0.137176	0.01	low
GSM1317963	Type 17 T helper cell	0.0839931	0.006	low
GSM1317965	Type 17 T helper cell	0.359924	0.023	low
GSM1317966	Type 17 T helper cell	0.167522	0.012	low
GSM1317967	Type 17 T helper cell	0.105829	0.007	low
GSM1317968	Type 17 T helper cell	0.144657	0.011	low
GSM1317969	Type 17 T helper cell	0.135037	0.01	low
GSM1317970	Type 17 T helper cell	0.0918141	0.007	low
GSM1317972	Type 17 T helper cell	0.113765	0.009	low
GSM1317973	Type 17 T helper cell	0.209661	0.014	low
GSM1317979	Type 17 T helper cell	0.172281	0.012	low
GSM1317980	Type 17 T helper cell	0.166495	0.012	low
GSM1317983	Type 17 T helper cell	0.188791	0.014	low
GSM1317985	Type 17 T helper cell	0.278639	0.019	low
GSM1317986	Type 17 T helper cell	0.20331	0.016	low
GSM1317994	Type 17 T helper cell	0.17155	0.013	low
GSM1317995	Type 17 T helper cell	0.307974	0.021	low
GSM1317999	Type 17 T helper cell	0.151715	0.011	low
GSM1318000	Type 17 T helper cell	0.156126	0.01	low
GSM1318001	Type 17 T helper cell	0.227008	0.016	low
GSM1318002	Type 17 T helper cell	0.147681	0.01	low
GSM1318004	Type 17 T helper cell	0.106879	0.008	low
GSM1318005	Type 17 T helper cell	0.0486647	0.004	low
GSM1318006	Type 17 T helper cell	0.318536	0.021	low
GSM1318007	Type 17 T helper cell	0.0917124	0.007	low
GSM1318008	Type 17 T helper cell	0.140981	0.01	low
GSM1318009	Type 17 T helper cell	0.138941	0.009	low
GSM1318010	Type 17 T helper cell	0.251362	0.017	low
GSM1318011	Type 17 T helper cell	0.153336	0.011	low
GSM1318012	Type 17 T helper cell	0.13302	0.009	low
GSM1318013	Type 17 T helper cell	0.0735309	0.005	low
GSM1318014	Type 17 T helper cell	0.137581	0.011	low
GSM1318016	Type 17 T helper cell	0.0865275	0.007	low
GSM1318017	Type 17 T helper cell	0.211508	0.015	low
GSM1318019	Type 17 T helper cell	0.149672	0.01	low
GSM1318020	Type 17 T helper cell	0.310586	0.02	low
GSM1318023	Type 17 T helper cell	0.249839	0.017	low
GSM1318024	Type 17 T helper cell	0.180355	0.013	low
GSM1318025	Type 17 T helper cell	0.323218	0.02	low
GSM1318027	Type 17 T helper cell	0.108849	0.008	low
GSM1318028	Type 17 T helper cell	0.234097	0.016	low
GSM1318031	Type 17 T helper cell	0.242886	0.016	low
GSM1318032	Type 17 T helper cell	0.248495	0.016	low
GSM1318033	Type 17 T helper cell	0.149304	0.01	low
GSM1318034	Type 17 T helper cell	0.253328	0.016	low
GSM1318035	Type 17 T helper cell	0.225543	0.015	low
GSM1318036	Type 17 T helper cell	0.112578	0.008	low
GSM1318038	Type 17 T helper cell	0.3173	0.022	low
GSM1373914	Type 2 T helper cell	0	0	high
GSM1373917	Type 2 T helper cell	0	0	high
GSM1373920	Type 2 T helper cell	0	0	high
GSM1373923	Type 2 T helper cell	0	0	high
GSM1373926	Type 2 T helper cell	0	0	high
GSM1373932	Type 2 T helper cell	0.083845	0.006	high
GSM1373935	Type 2 T helper cell	0	0	high
GSM1373938	Type 2 T helper cell	0	0	high
GSM1373941	Type 2 T helper cell	0	0	high
GSM1373944	Type 2 T helper cell	0	0	high
GSM1373947	Type 2 T helper cell	0.0682409	0.005	high
GSM1373953	Type 2 T helper cell	0	0	high
GSM1373956	Type 2 T helper cell	0	0	high
GSM1373959	Type 2 T helper cell	0.0259822	0.002	high
GSM1373965	Type 2 T helper cell	0	0	high
GSM1373967	Type 2 T helper cell	0	0	high
GSM1373970	Type 2 T helper cell	0	0	high
GSM1373976	Type 2 T helper cell	0	0	high
GSM1373981	Type 2 T helper cell	0	0	high
GSM1373984	Type 2 T helper cell	0	0	high
GSM1373987	Type 2 T helper cell	0.0520578	0.004	high
GSM1373990	Type 2 T helper cell	0	0	high
GSM1373993	Type 2 T helper cell	0.112988	0.007	high
GSM1317914	Type 2 T helper cell	0	0	high
GSM1317915	Type 2 T helper cell	0.112211	0.007	high
GSM1317916	Type 2 T helper cell	0.178352	0.011	high
GSM1317917	Type 2 T helper cell	0	0	high
GSM1317918	Type 2 T helper cell	0.0637844	0.004	high
GSM1317919	Type 2 T helper cell	0	0	high
GSM1317921	Type 2 T helper cell	0	0	high
GSM1317922	Type 2 T helper cell	0	0	high
GSM1317923	Type 2 T helper cell	0	0	high
GSM1317929	Type 2 T helper cell	0	0	high
GSM1317930	Type 2 T helper cell	0	0	high
GSM1317945	Type 2 T helper cell	0	0	high
GSM1317947	Type 2 T helper cell	0	0	high
GSM1317949	Type 2 T helper cell	0	0	high
GSM1317951	Type 2 T helper cell	0	0	high
GSM1317952	Type 2 T helper cell	0	0	high
GSM1317954	Type 2 T helper cell	0	0	high
GSM1317955	Type 2 T helper cell	0	0	high
GSM1317964	Type 2 T helper cell	0.00664676	0.001	high
GSM1317971	Type 2 T helper cell	0	0	high
GSM1317974	Type 2 T helper cell	0	0	high
GSM1317975	Type 2 T helper cell	0	0	high
GSM1317976	Type 2 T helper cell	0	0	high
GSM1317977	Type 2 T helper cell	0	0	high
GSM1317978	Type 2 T helper cell	0	0	high
GSM1317981	Type 2 T helper cell	0	0	high
GSM1317982	Type 2 T helper cell	0	0	high
GSM1317984	Type 2 T helper cell	0	0	high
GSM1317987	Type 2 T helper cell	0	0	high
GSM1317988	Type 2 T helper cell	0	0	high
GSM1317989	Type 2 T helper cell	0	0	high
GSM1317990	Type 2 T helper cell	0	0	high
GSM1317991	Type 2 T helper cell	0	0	high
GSM1317992	Type 2 T helper cell	0	0	high
GSM1317993	Type 2 T helper cell	0.0533412	0.003	high
GSM1317996	Type 2 T helper cell	0	0	high
GSM1317997	Type 2 T helper cell	0	0	high
GSM1317998	Type 2 T helper cell	0	0	high
GSM1318003	Type 2 T helper cell	0	0	high
GSM1318015	Type 2 T helper cell	0	0	high
GSM1318018	Type 2 T helper cell	0	0	high
GSM1318021	Type 2 T helper cell	0.00354592	0	high
GSM1318022	Type 2 T helper cell	0	0	high
GSM1318026	Type 2 T helper cell	0	0	high
GSM1318029	Type 2 T helper cell	0	0	high
GSM1318030	Type 2 T helper cell	0	0	high
GSM1318037	Type 2 T helper cell	0	0	high
GSM1318039	Type 2 T helper cell	0.0286568	0.002	high
GSM1318040	Type 2 T helper cell	0	0	high
GSM712478	Type 2 T helper cell	0	0	high
GSM712479	Type 2 T helper cell	0	0	high
GSM712480	Type 2 T helper cell	0.0637545	0.005	high
GSM712481	Type 2 T helper cell	0	0	high
GSM712482	Type 2 T helper cell	0.188023	0.013	high
GSM712483	Type 2 T helper cell	0.0528263	0.004	high
GSM712484	Type 2 T helper cell	0.0143358	0.001	high
GSM712485	Type 2 T helper cell	0	0	high
GSM712486	Type 2 T helper cell	0.271819	0.018	high
GSM712487	Type 2 T helper cell	0	0	high
GSM1373929	Type 2 T helper cell	0.0292032	0.002	low
GSM1373950	Type 2 T helper cell	0	0	low
GSM1373962	Type 2 T helper cell	0	0	low
GSM1373973	Type 2 T helper cell	0.0838103	0.006	low
GSM1373979	Type 2 T helper cell	0.0662937	0.005	low
GSM1317920	Type 2 T helper cell	0	0	low
GSM1317924	Type 2 T helper cell	0	0	low
GSM1317925	Type 2 T helper cell	0	0	low
GSM1317926	Type 2 T helper cell	0	0	low
GSM1317927	Type 2 T helper cell	0	0	low
GSM1317928	Type 2 T helper cell	0	0	low
GSM1317931	Type 2 T helper cell	0	0	low
GSM1317932	Type 2 T helper cell	0	0	low
GSM1317933	Type 2 T helper cell	0.00522329	0	low
GSM1317934	Type 2 T helper cell	0	0	low
GSM1317935	Type 2 T helper cell	0	0	low
GSM1317936	Type 2 T helper cell	0	0	low
GSM1317937	Type 2 T helper cell	0	0	low
GSM1317938	Type 2 T helper cell	0	0	low
GSM1317939	Type 2 T helper cell	0	0	low
GSM1317940	Type 2 T helper cell	0.0250658	0.002	low
GSM1317941	Type 2 T helper cell	0	0	low
GSM1317942	Type 2 T helper cell	0	0	low
GSM1317943	Type 2 T helper cell	0	0	low
GSM1317944	Type 2 T helper cell	0	0	low
GSM1317946	Type 2 T helper cell	0	0	low
GSM1317948	Type 2 T helper cell	0	0	low
GSM1317950	Type 2 T helper cell	0	0	low
GSM1317953	Type 2 T helper cell	0	0	low
GSM1317956	Type 2 T helper cell	0.0458357	0.004	low
GSM1317957	Type 2 T helper cell	0	0	low
GSM1317958	Type 2 T helper cell	0	0	low
GSM1317959	Type 2 T helper cell	0	0	low
GSM1317960	Type 2 T helper cell	0	0	low
GSM1317961	Type 2 T helper cell	0	0	low
GSM1317962	Type 2 T helper cell	0	0	low
GSM1317963	Type 2 T helper cell	0	0	low
GSM1317965	Type 2 T helper cell	0	0	low
GSM1317966	Type 2 T helper cell	0	0	low
GSM1317967	Type 2 T helper cell	0	0	low
GSM1317968	Type 2 T helper cell	0	0	low
GSM1317969	Type 2 T helper cell	0	0	low
GSM1317970	Type 2 T helper cell	0	0	low
GSM1317972	Type 2 T helper cell	0	0	low
GSM1317973	Type 2 T helper cell	0	0	low
GSM1317979	Type 2 T helper cell	0	0	low
GSM1317980	Type 2 T helper cell	0	0	low
GSM1317983	Type 2 T helper cell	0.062224	0.005	low
GSM1317985	Type 2 T helper cell	0	0	low
GSM1317986	Type 2 T helper cell	0.0551671	0.004	low
GSM1317994	Type 2 T helper cell	0	0	low
GSM1317995	Type 2 T helper cell	0	0	low
GSM1317999	Type 2 T helper cell	0	0	low
GSM1318000	Type 2 T helper cell	0	0	low
GSM1318001	Type 2 T helper cell	0	0	low
GSM1318002	Type 2 T helper cell	0	0	low
GSM1318004	Type 2 T helper cell	0	0	low
GSM1318005	Type 2 T helper cell	0	0	low
GSM1318006	Type 2 T helper cell	0	0	low
GSM1318007	Type 2 T helper cell	0	0	low
GSM1318008	Type 2 T helper cell	0	0	low
GSM1318009	Type 2 T helper cell	0	0	low
GSM1318010	Type 2 T helper cell	0	0	low
GSM1318011	Type 2 T helper cell	0	0	low
GSM1318012	Type 2 T helper cell	0	0	low
GSM1318013	Type 2 T helper cell	0	0	low
GSM1318014	Type 2 T helper cell	0	0	low
GSM1318016	Type 2 T helper cell	0	0	low
GSM1318017	Type 2 T helper cell	0	0	low
GSM1318019	Type 2 T helper cell	0	0	low
GSM1318020	Type 2 T helper cell	0	0	low
GSM1318023	Type 2 T helper cell	0.10245	0.007	low
GSM1318024	Type 2 T helper cell	0	0	low
GSM1318025	Type 2 T helper cell	0	0	low
GSM1318027	Type 2 T helper cell	0	0	low
GSM1318028	Type 2 T helper cell	0	0	low
GSM1318031	Type 2 T helper cell	0	0	low
GSM1318032	Type 2 T helper cell	0	0	low
GSM1318033	Type 2 T helper cell	0	0	low
GSM1318034	Type 2 T helper cell	0	0	low
GSM1318035	Type 2 T helper cell	0	0	low
GSM1318036	Type 2 T helper cell	0	0	low
GSM1318038	Type 2 T helper cell	0	0	low
GSM1373914	Regulatory T cell	0.570596	0.037	high
GSM1373917	Regulatory T cell	0.437869	0.03	high
GSM1373920	Regulatory T cell	0.468649	0.033	high
GSM1373923	Regulatory T cell	0.486631	0.034	high
GSM1373926	Regulatory T cell	0.391689	0.03	high
GSM1373932	Regulatory T cell	0.488886	0.033	high
GSM1373935	Regulatory T cell	0.539558	0.037	high
GSM1373938	Regulatory T cell	0.411662	0.032	high
GSM1373941	Regulatory T cell	0.514656	0.036	high
GSM1373944	Regulatory T cell	0.435292	0.031	high
GSM1373947	Regulatory T cell	0.436062	0.031	high
GSM1373953	Regulatory T cell	0.515499	0.036	high
GSM1373956	Regulatory T cell	0.536874	0.035	high
GSM1373959	Regulatory T cell	0.598049	0.04	high
GSM1373965	Regulatory T cell	0.50351	0.032	high
GSM1373967	Regulatory T cell	0.448288	0.031	high
GSM1373970	Regulatory T cell	0.512924	0.037	high
GSM1373976	Regulatory T cell	0.557237	0.038	high
GSM1373981	Regulatory T cell	0.527501	0.037	high
GSM1373984	Regulatory T cell	0.487399	0.032	high
GSM1373987	Regulatory T cell	0.478757	0.034	high
GSM1373990	Regulatory T cell	0.549963	0.038	high
GSM1373993	Regulatory T cell	0.539591	0.035	high
GSM1317914	Regulatory T cell	0.542265	0.035	high
GSM1317915	Regulatory T cell	0.486878	0.032	high
GSM1317916	Regulatory T cell	0.575392	0.036	high
GSM1317917	Regulatory T cell	0.529751	0.035	high
GSM1317918	Regulatory T cell	0.402101	0.027	high
GSM1317919	Regulatory T cell	0.517913	0.034	high
GSM1317921	Regulatory T cell	0.495038	0.033	high
GSM1317922	Regulatory T cell	0.516084	0.036	high
GSM1317923	Regulatory T cell	0.428666	0.028	high
GSM1317929	Regulatory T cell	0.365393	0.026	high
GSM1317930	Regulatory T cell	0.423746	0.029	high
GSM1317945	Regulatory T cell	0.396241	0.028	high
GSM1317947	Regulatory T cell	0.496552	0.032	high
GSM1317949	Regulatory T cell	0.606197	0.043	high
GSM1317951	Regulatory T cell	0.53922	0.038	high
GSM1317952	Regulatory T cell	0.486027	0.032	high
GSM1317954	Regulatory T cell	0.425735	0.029	high
GSM1317955	Regulatory T cell	0.483935	0.031	high
GSM1317964	Regulatory T cell	0.356089	0.028	high
GSM1317971	Regulatory T cell	0.497333	0.032	high
GSM1317974	Regulatory T cell	0.402643	0.029	high
GSM1317975	Regulatory T cell	0.580909	0.037	high
GSM1317976	Regulatory T cell	0.40898	0.028	high
GSM1317977	Regulatory T cell	0.521419	0.035	high
GSM1317978	Regulatory T cell	0.535883	0.033	high
GSM1317981	Regulatory T cell	0.501647	0.032	high
GSM1317982	Regulatory T cell	0.348222	0.025	high
GSM1317984	Regulatory T cell	0.41338	0.029	high
GSM1317987	Regulatory T cell	0.482342	0.03	high
GSM1317988	Regulatory T cell	0.406635	0.029	high
GSM1317989	Regulatory T cell	0.428202	0.03	high
GSM1317990	Regulatory T cell	0.47388	0.03	high
GSM1317991	Regulatory T cell	0.482037	0.031	high
GSM1317992	Regulatory T cell	0.439616	0.031	high
GSM1317993	Regulatory T cell	0.408916	0.026	high
GSM1317996	Regulatory T cell	0.449261	0.029	high
GSM1317997	Regulatory T cell	0.457685	0.033	high
GSM1317998	Regulatory T cell	0.4802	0.035	high
GSM1318003	Regulatory T cell	0.482956	0.032	high
GSM1318015	Regulatory T cell	0.442092	0.029	high
GSM1318018	Regulatory T cell	0.515742	0.035	high
GSM1318021	Regulatory T cell	0.354055	0.026	high
GSM1318022	Regulatory T cell	0.397804	0.027	high
GSM1318026	Regulatory T cell	0.343252	0.025	high
GSM1318029	Regulatory T cell	0.391164	0.027	high
GSM1318030	Regulatory T cell	0.394887	0.027	high
GSM1318037	Regulatory T cell	0.426152	0.03	high
GSM1318039	Regulatory T cell	0.422364	0.028	high
GSM1318040	Regulatory T cell	0.468079	0.029	high
GSM712478	Regulatory T cell	0.516238	0.036	high
GSM712479	Regulatory T cell	0.521659	0.036	high
GSM712480	Regulatory T cell	0.542236	0.039	high
GSM712481	Regulatory T cell	0.601002	0.041	high
GSM712482	Regulatory T cell	0.548344	0.037	high
GSM712483	Regulatory T cell	0.466352	0.032	high
GSM712484	Regulatory T cell	0.57937	0.04	high
GSM712485	Regulatory T cell	0.472651	0.034	high
GSM712486	Regulatory T cell	0.56217	0.036	high
GSM712487	Regulatory T cell	0.492901	0.035	high
GSM1373929	Regulatory T cell	0.489513	0.034	low
GSM1373950	Regulatory T cell	0.43077	0.03	low
GSM1373962	Regulatory T cell	0.450318	0.033	low
GSM1373973	Regulatory T cell	0.50525	0.035	low
GSM1373979	Regulatory T cell	0.555954	0.039	low
GSM1317920	Regulatory T cell	0.378503	0.026	low
GSM1317924	Regulatory T cell	0.389344	0.026	low
GSM1317925	Regulatory T cell	0.427722	0.029	low
GSM1317926	Regulatory T cell	0.413999	0.027	low
GSM1317927	Regulatory T cell	0.413559	0.027	low
GSM1317928	Regulatory T cell	0.480911	0.033	low
GSM1317931	Regulatory T cell	0.468657	0.029	low
GSM1317932	Regulatory T cell	0.486421	0.031	low
GSM1317933	Regulatory T cell	0.424305	0.029	low
GSM1317934	Regulatory T cell	0.424676	0.027	low
GSM1317935	Regulatory T cell	0.531042	0.033	low
GSM1317936	Regulatory T cell	0.526765	0.032	low
GSM1317937	Regulatory T cell	0.419062	0.031	low
GSM1317938	Regulatory T cell	0.460638	0.031	low
GSM1317939	Regulatory T cell	0.468079	0.033	low
GSM1317940	Regulatory T cell	0.440229	0.032	low
GSM1317941	Regulatory T cell	0.495812	0.034	low
GSM1317942	Regulatory T cell	0.456441	0.031	low
GSM1317943	Regulatory T cell	0.461046	0.032	low
GSM1317944	Regulatory T cell	0.428696	0.03	low
GSM1317946	Regulatory T cell	0.356616	0.026	low
GSM1317948	Regulatory T cell	0.343062	0.027	low
GSM1317950	Regulatory T cell	0.415677	0.03	low
GSM1317953	Regulatory T cell	0.351751	0.028	low
GSM1317956	Regulatory T cell	0.31922	0.025	low
GSM1317957	Regulatory T cell	0.528217	0.035	low
GSM1317958	Regulatory T cell	0.419807	0.031	low
GSM1317959	Regulatory T cell	0.491559	0.034	low
GSM1317960	Regulatory T cell	0.475516	0.034	low
GSM1317961	Regulatory T cell	0.396341	0.029	low
GSM1317962	Regulatory T cell	0.402934	0.03	low
GSM1317963	Regulatory T cell	0.430316	0.031	low
GSM1317965	Regulatory T cell	0.505593	0.033	low
GSM1317966	Regulatory T cell	0.419259	0.03	low
GSM1317967	Regulatory T cell	0.448037	0.031	low
GSM1317968	Regulatory T cell	0.296784	0.023	low
GSM1317969	Regulatory T cell	0.420584	0.03	low
GSM1317970	Regulatory T cell	0.447524	0.032	low
GSM1317972	Regulatory T cell	0.332698	0.025	low
GSM1317973	Regulatory T cell	0.427128	0.029	low
GSM1317979	Regulatory T cell	0.488088	0.034	low
GSM1317980	Regulatory T cell	0.438266	0.031	low
GSM1317983	Regulatory T cell	0.369378	0.028	low
GSM1317985	Regulatory T cell	0.452125	0.031	low
GSM1317986	Regulatory T cell	0.39979	0.031	low
GSM1317994	Regulatory T cell	0.35488	0.027	low
GSM1317995	Regulatory T cell	0.452535	0.03	low
GSM1317999	Regulatory T cell	0.414174	0.03	low
GSM1318000	Regulatory T cell	0.475317	0.031	low
GSM1318001	Regulatory T cell	0.421393	0.029	low
GSM1318002	Regulatory T cell	0.425702	0.028	low
GSM1318004	Regulatory T cell	0.467773	0.034	low
GSM1318005	Regulatory T cell	0.456318	0.033	low
GSM1318006	Regulatory T cell	0.572882	0.038	low
GSM1318007	Regulatory T cell	0.474139	0.036	low
GSM1318008	Regulatory T cell	0.450607	0.033	low
GSM1318009	Regulatory T cell	0.495329	0.033	low
GSM1318010	Regulatory T cell	0.366821	0.025	low
GSM1318011	Regulatory T cell	0.50041	0.036	low
GSM1318012	Regulatory T cell	0.480268	0.034	low
GSM1318013	Regulatory T cell	0.444363	0.032	low
GSM1318014	Regulatory T cell	0.390639	0.032	low
GSM1318016	Regulatory T cell	0.297868	0.023	low
GSM1318017	Regulatory T cell	0.56142	0.04	low
GSM1318019	Regulatory T cell	0.385615	0.027	low
GSM1318020	Regulatory T cell	0.446386	0.029	low
GSM1318023	Regulatory T cell	0.544535	0.037	low
GSM1318024	Regulatory T cell	0.386964	0.027	low
GSM1318025	Regulatory T cell	0.572679	0.035	low
GSM1318027	Regulatory T cell	0.408647	0.028	low
GSM1318028	Regulatory T cell	0.459378	0.032	low
GSM1318031	Regulatory T cell	0.426474	0.028	low
GSM1318032	Regulatory T cell	0.463782	0.03	low
GSM1318033	Regulatory T cell	0.464376	0.032	low
GSM1318034	Regulatory T cell	0.441262	0.029	low
GSM1318035	Regulatory T cell	0.452621	0.03	low
GSM1318036	Regulatory T cell	0.448602	0.032	low
GSM1318038	Regulatory T cell	0.387805	0.026	low
GSM1373914	Activated B cell	0.352635	0.023	high
GSM1373917	Activated B cell	0.500707	0.034	high
GSM1373920	Activated B cell	0.243721	0.017	high
GSM1373923	Activated B cell	0.0140691	0.001	high
GSM1373926	Activated B cell	0.155677	0.012	high
GSM1373932	Activated B cell	0	0	high
GSM1373935	Activated B cell	0.243041	0.017	high
GSM1373938	Activated B cell	0.0192299	0.001	high
GSM1373941	Activated B cell	0.336317	0.023	high
GSM1373944	Activated B cell	0.137419	0.01	high
GSM1373947	Activated B cell	0	0	high
GSM1373953	Activated B cell	0.126287	0.009	high
GSM1373956	Activated B cell	0.331628	0.022	high
GSM1373959	Activated B cell	0	0	high
GSM1373965	Activated B cell	0.311643	0.02	high
GSM1373967	Activated B cell	0.0199334	0.001	high
GSM1373970	Activated B cell	0.0372833	0.003	high
GSM1373976	Activated B cell	0.269674	0.019	high
[truncated: 2,622 more rows]
