# Supplementary material for: Comprehensive analysis of the role of diverse programmed cell death patterns in sepsis
Source: Front Immunol. 2025 Nov 19;16:1685533. doi: 10.3389/fimmu.2025.1685533 (PMC12672461; doi:10.3389/fimmu.2025.1685533)
Supplement: Supplementary file 16 [file Table11.xlsx]

## Sheet: Sheet 1
Supplementary Table 11. Correlation analysis between core cell death-related genes, CDS risk score, and infiltration levels of 28 immune cell types.
gene	Immune_Cell	Correlation	P_Value	Significance
AKR1C3	Activated B cell	0.0105264	0.893253
AKR1C3	Activated CD4 T cell	0.0712366	0.363218
AKR1C3	Activated CD8 T cell	0.137213	0.0788398	*
AKR1C3	Activated dendritic cell	0.100427	0.199333
AKR1C3	CD56bright natural killer cell	-0.00806775	0.918085
AKR1C3	CD56dim natural killer cell	0.0197019	0.801678
AKR1C3	Central memory CD4 T cell	0.0379558	0.628372
AKR1C3	Central memory CD8 T cell	0.0563433	0.472257
AKR1C3	Effector memeory CD4 T cell	-0.0476558	0.543292
AKR1C3	Effector memeory CD8 T cell	0.122502	0.116996
AKR1C3	Eosinophil	-0.153539	0.0489602	**
AKR1C3	Gamma delta T cell	-0.0449363	0.566564
AKR1C3	Immature B cell	-0.0194775	0.803891
AKR1C3	Immature dendritic cell	0.071429	0.361921
AKR1C3	Macrophage	-0.0620976	0.428151
AKR1C3	Mast cell	0.11554	0.13946
AKR1C3	Memory B cell	-0.00357171	0.963684
AKR1C3	Monocyte	-0.0701573	0.370552
AKR1C3	Myeloid derived suppressor cell	0.0967027	0.216599
AKR1C3	Natural killer cell	0.0323298	0.680168
AKR1C3	Natural killer T cell	0.0387733	0.620987
AKR1C3	Neutrophil	-0.0416063	0.595689
AKR1C3	Plasmacytoid dendritic cell	0.0597841	0.445591
AKR1C3	Regulatory T cell	0.024278	0.756917
AKR1C3	T follicular helper cell	0.0608928	0.437184
AKR1C3	Type 1 T helper cell	-0.0378409	0.629413
AKR1C3	Type 17 T helper cell	0.0216093	0.782934
AKR1C3	Type 2 T helper cell	-0.00741833	0.924659
BECN1	Activated B cell	0.0256646	0.743505
BECN1	Activated CD4 T cell	0.0329763	0.674133
BECN1	Activated CD8 T cell	0.0228155	0.771143
BECN1	Activated dendritic cell	-0.0535104	0.494849
BECN1	CD56bright natural killer cell	0.0225056	0.774167
BECN1	CD56dim natural killer cell	0.0662906	0.397566
BECN1	Central memory CD4 T cell	-0.0802355	0.305617
BECN1	Central memory CD8 T cell	-0.0359563	0.64659
BECN1	Effector memeory CD4 T cell	0.052558	0.50257
BECN1	Effector memeory CD8 T cell	-0.00354634	0.963942
BECN1	Eosinophil	0.0721038	0.357391
BECN1	Gamma delta T cell	0.00194615	0.980208
BECN1	Immature B cell	0.146271	0.0608345	*
BECN1	Immature dendritic cell	-0.064132	0.413145
BECN1	Macrophage	0.043793	0.576487
BECN1	Mast cell	0.0581854	0.457874
BECN1	Memory B cell	0.0277456	0.72352
BECN1	Monocyte	-0.0749901	0.33842
BECN1	Myeloid derived suppressor cell	-0.153165	0.0495204	**
BECN1	Natural killer cell	0.0618453	0.430034
BECN1	Natural killer T cell	0.100575	0.198672
BECN1	Neutrophil	0.06514	0.405827
BECN1	Plasmacytoid dendritic cell	-0.0542584	0.488829
BECN1	Regulatory T cell	0.0203457	0.795338
BECN1	T follicular helper cell	0.117552	0.132654
BECN1	Type 1 T helper cell	0.11106	0.155566
BECN1	Type 17 T helper cell	0.0682728	0.383574
BECN1	Type 2 T helper cell	0.0841925	0.282303
CAMP	Activated B cell	0.12255	0.11685
CAMP	Activated CD4 T cell	0.0125571	0.872819
CAMP	Activated CD8 T cell	0.044545	0.569952
CAMP	Activated dendritic cell	-0.0533808	0.495896
CAMP	CD56bright natural killer cell	-0.11834	0.130059
CAMP	CD56dim natural killer cell	-0.0720542	0.357723
CAMP	Central memory CD4 T cell	-0.170872	0.0282088	**
CAMP	Central memory CD8 T cell	-0.0405859	0.604748
CAMP	Effector memeory CD4 T cell	-0.0024791	0.974789
CAMP	Effector memeory CD8 T cell	0.025893	0.741303
CAMP	Eosinophil	-0.0691331	0.377595
CAMP	Gamma delta T cell	-0.0597789	0.445631
CAMP	Immature B cell	0.0903162	0.248635
CAMP	Immature dendritic cell	-0.113957	0.144998
CAMP	Macrophage	-0.0378223	0.629582
CAMP	Mast cell	-0.0265635	0.734851
CAMP	Memory B cell	-0.0423277	0.589323
CAMP	Monocyte	-0.0973447	0.213549
CAMP	Myeloid derived suppressor cell	-0.0660333	0.399404
CAMP	Natural killer cell	-0.132012	0.0909821	*
CAMP	Natural killer T cell	-0.0697728	0.373187
CAMP	Neutrophil	-0.0265339	0.735135
CAMP	Plasmacytoid dendritic cell	-0.0111666	0.886802
CAMP	Regulatory T cell	-0.134581	0.0848114	*
CAMP	T follicular helper cell	0.0118118	0.880309
CAMP	Type 1 T helper cell	-0.0621177	0.428001
CAMP	Type 17 T helper cell	-5.87718e-05	0.999402
CAMP	Type 2 T helper cell	-0.0821957	0.293914
CYBB	Activated B cell	0.0326934	0.676771
CYBB	Activated CD4 T cell	0.0886616	0.257444
CYBB	Activated CD8 T cell	0.227159	0.00334422	***
CYBB	Activated dendritic cell	-0.0412125	0.599178
CYBB	CD56bright natural killer cell	0.0719129	0.358669
CYBB	CD56dim natural killer cell	0.203011	0.00891794	***
CYBB	Central memory CD4 T cell	-0.0276375	0.724554
CYBB	Central memory CD8 T cell	-0.0363131	0.643324
CYBB	Effector memeory CD4 T cell	-0.0227167	0.772106
CYBB	Effector memeory CD8 T cell	0.185597	0.0170012	**
CYBB	Eosinophil	-0.115227	0.140542
CYBB	Gamma delta T cell	0.0203311	0.795481
CYBB	Immature B cell	0.0642111	0.412568
CYBB	Immature dendritic cell	-0.0514162	0.511911
CYBB	Macrophage	-0.0983483	0.208843
CYBB	Mast cell	0.0523405	0.504343
CYBB	Memory B cell	0.0755087	0.335081
CYBB	Monocyte	-0.0562381	0.473085
CYBB	Myeloid derived suppressor cell	0.168661	0.0303455	**
CYBB	Natural killer cell	0.0651995	0.405396
CYBB	Natural killer T cell	0.156276	0.0450191	**
CYBB	Neutrophil	-0.127057	0.103893
CYBB	Plasmacytoid dendritic cell	-0.0370972	0.636169
CYBB	Regulatory T cell	0.0276282	0.724643
CYBB	T follicular helper cell	0.232129	0.00269821	***
CYBB	Type 1 T helper cell	0.0382312	0.62588
CYBB	Type 17 T helper cell	0.12857	0.0998049	*
CYBB	Type 2 T helper cell	0.0341936	0.662827
FTH1	Activated B cell	-0.098005	0.210445
FTH1	Activated CD4 T cell	-0.0116729	0.881707
FTH1	Activated CD8 T cell	0.0194802	0.803865
FTH1	Activated dendritic cell	-0.0178105	0.820378
FTH1	CD56bright natural killer cell	0.107674	0.16864
FTH1	CD56dim natural killer cell	0.00804105	0.918355
FTH1	Central memory CD4 T cell	-0.0718512	0.359082
FTH1	Central memory CD8 T cell	-0.00972807	0.901306
FTH1	Effector memeory CD4 T cell	-0.00914971	0.907146
FTH1	Effector memeory CD8 T cell	-0.0143924	0.854423
FTH1	Eosinophil	0.130172	0.0956188	*
FTH1	Gamma delta T cell	0.109631	0.160988
FTH1	Immature B cell	0.0435713	0.578421
FTH1	Immature dendritic cell	-0.144396	0.0642552	*
FTH1	Macrophage	0.00907357	0.907915
FTH1	Mast cell	-0.0180002	0.818498
FTH1	Memory B cell	0.0401358	0.608762
FTH1	Monocyte	-0.0937598	0.230975
FTH1	Myeloid derived suppressor cell	-0.140449	0.0719694	*
FTH1	Natural killer cell	0.12531	0.108775
FTH1	Natural killer T cell	0.124839	0.110119
FTH1	Neutrophil	0.071146	0.36383
FTH1	Plasmacytoid dendritic cell	-0.15248	0.0505603	*
FTH1	Regulatory T cell	0.018238	0.816142
FTH1	T follicular helper cell	0.0861208	0.271386
FTH1	Type 1 T helper cell	0.0806817	0.302927
FTH1	Type 17 T helper cell	0.0468972	0.549736
FTH1	Type 2 T helper cell	0.198482	0.0105992	**
GCLM	Activated B cell	0.0189367	0.80923
GCLM	Activated CD4 T cell	0.0874857	0.263834
GCLM	Activated CD8 T cell	0.014152	0.856829
GCLM	Activated dendritic cell	0.132255	0.0903834	*
GCLM	CD56bright natural killer cell	0.0521198	0.506144
GCLM	CD56dim natural killer cell	0.0102036	0.896508
GCLM	Central memory CD4 T cell	0.0739428	0.345228
GCLM	Central memory CD8 T cell	0.0685385	0.381721
GCLM	Effector memeory CD4 T cell	0.193101	0.0129549	**
GCLM	Effector memeory CD8 T cell	-0.133998	0.0861805	*
GCLM	Eosinophil	-0.0819547	0.295337
GCLM	Gamma delta T cell	0.0572784	0.464925
GCLM	Immature B cell	-0.11025	0.15862
GCLM	Immature dendritic cell	0.208648	0.00715768	***
GCLM	Macrophage	0.0313881	0.688994
GCLM	Mast cell	0.139972	0.0729512	*
GCLM	Memory B cell	-0.0189178	0.809417
GCLM	Monocyte	-0.0331339	0.672665
GCLM	Myeloid derived suppressor cell	0.0614697	0.432846
GCLM	Natural killer cell	0.0066412	0.932532
GCLM	Natural killer T cell	-0.129466	0.0974464	*
GCLM	Neutrophil	0.0509802	0.5155
GCLM	Plasmacytoid dendritic cell	0.156512	0.0446927	**
GCLM	Regulatory T cell	0.0377822	0.629945
GCLM	T follicular helper cell	0.0337376	0.667053
GCLM	Type 1 T helper cell	0.0531777	0.497539
GCLM	Type 17 T helper cell	0.106969	0.171463
GCLM	Type 2 T helper cell	0.0250079	0.749848
MAP1LC3B	Activated B cell	-0.0457329	0.559698
MAP1LC3B	Activated CD4 T cell	0.115292	0.140317
MAP1LC3B	Activated CD8 T cell	-0.0389337	0.619543
MAP1LC3B	Activated dendritic cell	0.143902	0.0651822	*
MAP1LC3B	CD56bright natural killer cell	0.149838	0.0547412	*
MAP1LC3B	CD56dim natural killer cell	0.0448269	0.56751
MAP1LC3B	Central memory CD4 T cell	0.0890501	0.255357
MAP1LC3B	Central memory CD8 T cell	0.111946	0.152275
MAP1LC3B	Effector memeory CD4 T cell	0.200411	0.0098517	***
MAP1LC3B	Effector memeory CD8 T cell	-0.104188	0.182936
MAP1LC3B	Eosinophil	0.028618	0.715198
MAP1LC3B	Gamma delta T cell	0.0703593	0.369173
MAP1LC3B	Immature B cell	-0.0701856	0.370358
MAP1LC3B	Immature dendritic cell	0.146178	0.0610011	*
MAP1LC3B	Macrophage	0.123791	0.113163
MAP1LC3B	Mast cell	0.142351	0.068163	*
MAP1LC3B	Memory B cell	-0.0100086	0.898475
MAP1LC3B	Monocyte	-0.0365387	0.641261
MAP1LC3B	Myeloid derived suppressor cell	-0.00635308	0.935452
MAP1LC3B	Natural killer cell	0.0339862	0.664748
MAP1LC3B	Natural killer T cell	-0.0743584	0.342516
MAP1LC3B	Neutrophil	0.08713	0.265788
MAP1LC3B	Plasmacytoid dendritic cell	0.115238	0.140502
MAP1LC3B	Regulatory T cell	0.113374	0.147081
MAP1LC3B	T follicular helper cell	0.0293325	0.708405
MAP1LC3B	Type 1 T helper cell	0.120705	0.122503
MAP1LC3B	Type 17 T helper cell	0.160084	0.0399808	**
MAP1LC3B	Type 2 T helper cell	-0.0461741	0.555914
MPO	Activated B cell	0.119746	0.125524
MPO	Activated CD4 T cell	0.0304624	0.697711
MPO	Activated CD8 T cell	0.0398472	0.611343
MPO	Activated dendritic cell	-0.0120803	0.87761
MPO	CD56bright natural killer cell	-0.0732749	0.349615
MPO	CD56dim natural killer cell	0.0402479	0.607761
MPO	Central memory CD4 T cell	-0.025921	0.741033
MPO	Central memory CD8 T cell	-0.0691021	0.377809
MPO	Effector memeory CD4 T cell	0.102939	0.188269
MPO	Effector memeory CD8 T cell	0.0134454	0.863907
MPO	Eosinophil	-0.0612322	0.434628
MPO	Gamma delta T cell	0.00347821	0.964634
MPO	Immature B cell	0.0660113	0.399562
MPO	Immature dendritic cell	-0.0448401	0.567396
MPO	Macrophage	-0.0117517	0.880914
MPO	Mast cell	0.00577298	0.941335
MPO	Memory B cell	0.0656266	0.402321
MPO	Monocyte	-0.119643	0.125853
MPO	Myeloid derived suppressor cell	-0.00118966	0.9879
MPO	Natural killer cell	-0.024278	0.756917
MPO	Natural killer T cell	-0.0425881	0.587032
MPO	Neutrophil	-0.0371613	0.635585
MPO	Plasmacytoid dendritic cell	0.0141773	0.856575
MPO	Regulatory T cell	-0.125499	0.108238
MPO	T follicular helper cell	0.0483157	0.537718
MPO	Type 1 T helper cell	0.0306574	0.695871
MPO	Type 17 T helper cell	0.0743168	0.342788
MPO	Type 2 T helper cell	-0.000379131	0.996144
NCKAP1	Activated B cell	-0.0829188	0.289673
NCKAP1	Activated CD4 T cell	-0.0117343	0.881089
NCKAP1	Activated CD8 T cell	-0.0863744	0.269972
NCKAP1	Activated dendritic cell	0.148403	0.0571292	*
NCKAP1	CD56bright natural killer cell	0.0217936	0.781128
NCKAP1	CD56dim natural killer cell	-0.00374937	0.961879
NCKAP1	Central memory CD4 T cell	0.0682981	0.383397
NCKAP1	Central memory CD8 T cell	0.0379759	0.628191
NCKAP1	Effector memeory CD4 T cell	0.190939	0.0140239	**
NCKAP1	Effector memeory CD8 T cell	-0.160345	0.039653	**
NCKAP1	Eosinophil	0.0908493	0.245841
NCKAP1	Gamma delta T cell	0.147343	0.0589465	*
NCKAP1	Immature B cell	-0.141608	0.06963	*
NCKAP1	Immature dendritic cell	0.0893237	0.253894
NCKAP1	Macrophage	0.178575	0.0217401	**
NCKAP1	Mast cell	0.121539	0.119924
NCKAP1	Memory B cell	-0.0369193	0.637789
NCKAP1	Monocyte	0.170474	0.0285837	**
NCKAP1	Myeloid derived suppressor cell	0.0404236	0.606194
NCKAP1	Natural killer cell	0.00894933	0.909171
NCKAP1	Natural killer T cell	-0.132566	0.0896213	*
NCKAP1	Neutrophil	0.0700005	0.371625
NCKAP1	Plasmacytoid dendritic cell	0.116986	0.13454
NCKAP1	Regulatory T cell	0.02164	0.782632
NCKAP1	T follicular helper cell	-0.109409	0.161843
NCKAP1	Type 1 T helper cell	0.0325943	0.677697
NCKAP1	Type 17 T helper cell	0.081849	0.295963
NCKAP1	Type 2 T helper cell	0.0557744	0.476748
PADI4	Activated B cell	-0.0289231	0.712295
PADI4	Activated CD4 T cell	-0.0256394	0.743748
PADI4	Activated CD8 T cell	0.00605222	0.938503
PADI4	Activated dendritic cell	0.103743	0.184824
PADI4	CD56bright natural killer cell	-0.0360782	0.645473
PADI4	CD56dim natural killer cell	-0.014255	0.855798
PADI4	Central memory CD4 T cell	-0.14999	0.0544929	*
PADI4	Central memory CD8 T cell	-0.066374	0.396971
PADI4	Effector memeory CD4 T cell	0.0939342	0.230105
PADI4	Effector memeory CD8 T cell	-0.105276	0.178381
PADI4	Eosinophil	-0.0510599	0.514843
PADI4	Gamma delta T cell	-0.0750135	0.338269
PADI4	Immature B cell	-0.0647364	0.408748
PADI4	Immature dendritic cell	-0.106323	0.174077
PADI4	Macrophage	-0.0295157	0.706667
PADI4	Mast cell	0.0495411	0.527441
PADI4	Memory B cell	-0.102816	0.188801
PADI4	Monocyte	-0.116977	0.134571
PADI4	Myeloid derived suppressor cell	-0.0448002	0.567742
PADI4	Natural killer cell	-0.00227743	0.976839
PADI4	Natural killer T cell	-0.0581165	0.458408
PADI4	Neutrophil	0.0564402	0.471494
PADI4	Plasmacytoid dendritic cell	0.0349615	0.655734
PADI4	Regulatory T cell	-0.0515941	0.510449
PADI4	T follicular helper cell	-0.025053	0.749411
PADI4	Type 1 T helper cell	0.0158779	0.83959
PADI4	Type 17 T helper cell	0.143733	0.0655008	*
PADI4	Type 2 T helper cell	0.108026	0.167243
PCBP1	Activated B cell	-0.0222299	0.77686
PCBP1	Activated CD4 T cell	-0.11416	0.14428
PCBP1	Activated CD8 T cell	-0.0875532	0.263464
PCBP1	Activated dendritic cell	-0.150558	0.0535731	*
PCBP1	CD56bright natural killer cell	0.00411406	0.958175
PCBP1	CD56dim natural killer cell	-0.0482373	0.538378
PCBP1	Central memory CD4 T cell	-0.0332063	0.671991
PCBP1	Central memory CD8 T cell	-0.0641111	0.413298
PCBP1	Effector memeory CD4 T cell	-0.0169985	0.828438
PCBP1	Effector memeory CD8 T cell	0.0412568	0.598785
PCBP1	Eosinophil	0.11106	0.155567
PCBP1	Gamma delta T cell	0.0975859	0.212411
PCBP1	Immature B cell	0.110697	0.156928
PCBP1	Immature dendritic cell	-0.208124	0.00730692	***
PCBP1	Macrophage	-0.004452	0.954742
PCBP1	Mast cell	-0.108182	0.166626
PCBP1	Memory B cell	0.0181967	0.816551
PCBP1	Monocyte	0.0263353	0.737045
PCBP1	Myeloid derived suppressor cell	-0.142933	0.0670317	*
PCBP1	Natural killer cell	-0.0875559	0.26345
PCBP1	Natural killer T cell	-0.0355051	0.650731
PCBP1	Neutrophil	0.0703687	0.369109
PCBP1	Plasmacytoid dendritic cell	-0.0889531	0.255877
PCBP1	Regulatory T cell	-0.0979399	0.210749
PCBP1	T follicular helper cell	-0.0354543	0.651197
PCBP1	Type 1 T helper cell	0.0360755	0.645499
PCBP1	Type 17 T helper cell	-0.0896664	0.252069
PCBP1	Type 2 T helper cell	-0.113808	0.145529
PCBP2	Activated B cell	-0.14315	0.0666136	*
PCBP2	Activated CD4 T cell	-0.0388807	0.62002
PCBP2	Activated CD8 T cell	-0.188943	0.015078	**
PCBP2	Activated dendritic cell	0.0530262	0.498767
PCBP2	CD56bright natural killer cell	0.0450585	0.565509
PCBP2	CD56dim natural killer cell	-0.103794	0.184607
PCBP2	Central memory CD4 T cell	-0.0366901	0.639879
PCBP2	Central memory CD8 T cell	0.00676018	0.931326
PCBP2	Effector memeory CD4 T cell	0.0940988	0.229285
PCBP2	Effector memeory CD8 T cell	-0.162029	0.0375953	**
PCBP2	Eosinophil	0.167318	0.0317087	**
PCBP2	Gamma delta T cell	0.0951928	0.223893
PCBP2	Immature B cell	-0.0598946	0.44475
PCBP2	Immature dendritic cell	-0.00285982	0.970919
PCBP2	Macrophage	0.177957	0.0222075	**
PCBP2	Mast cell	-0.0574475	0.463606
PCBP2	Memory B cell	-0.0950739	0.224474
PCBP2	Monocyte	-0.0144968	0.853379
PCBP2	Myeloid derived suppressor cell	-0.135521	0.0826369	*
PCBP2	Natural killer cell	-0.0519563	0.507481
PCBP2	Natural killer T cell	-0.159157	0.0411609	**
PCBP2	Neutrophil	0.113385	0.147042
PCBP2	Plasmacytoid dendritic cell	0.00112736	0.988534
PCBP2	Regulatory T cell	0.0535244	0.494736
PCBP2	T follicular helper cell	-0.149249	0.0557107	*
PCBP2	Type 1 T helper cell	0.0107206	0.891295
PCBP2	Type 17 T helper cell	-0.0330823	0.673146
PCBP2	Type 2 T helper cell	-0.0919195	0.240299
PGD	Activated B cell	-0.0363328	0.643144
PGD	Activated CD4 T cell	0.000625119	0.993642
PGD	Activated CD8 T cell	0.0708602	0.365765
PGD	Activated dendritic cell	0.0119507	0.878912
PGD	CD56bright natural killer cell	-0.0571637	0.465821
PGD	CD56dim natural killer cell	0.0144218	0.854129
PGD	Central memory CD4 T cell	-0.065735	0.401542
PGD	Central memory CD8 T cell	-0.0831529	0.288309
PGD	Effector memeory CD4 T cell	0.0128417	0.869962
PGD	Effector memeory CD8 T cell	-0.019153	0.807094
PGD	Eosinophil	-0.084955	0.277951
PGD	Gamma delta T cell	-0.065146	0.405783
PGD	Immature B cell	-0.0433523	0.580334
PGD	Immature dendritic cell	-0.0566681	0.469703
PGD	Macrophage	-0.14281	0.0672682	*
PGD	Mast cell	0.0284135	0.717145
PGD	Memory B cell	-0.0320868	0.682441
PGD	Monocyte	-0.105258	0.178456
PGD	Myeloid derived suppressor cell	-4.44271e-05	0.999548
PGD	Natural killer cell	0.091787	0.240981
PGD	Natural killer T cell	0.0363758	0.64275
PGD	Neutrophil	0.0089783	0.908878
PGD	Plasmacytoid dendritic cell	-0.0294982	0.706834
PGD	Regulatory T cell	-0.0113483	0.884973
PGD	T follicular helper cell	0.0311491	0.691241
PGD	Type 1 T helper cell	0.0242701	0.756994
PGD	Type 17 T helper cell	0.034626	0.658829
PGD	Type 2 T helper cell	0.192616	0.0131882	**
POR	Activated B cell	-0.11701	0.134462
POR	Activated CD4 T cell	0.0420618	0.591666
POR	Activated CD8 T cell	-0.0627628	0.423211
POR	Activated dendritic cell	0.122405	0.117286
POR	CD56bright natural killer cell	-0.00974808	0.901104
POR	CD56dim natural killer cell	-0.037149	0.635697
POR	Central memory CD4 T cell	0.00347821	0.964634
POR	Central memory CD8 T cell	-0.0110143	0.888336
POR	Effector memeory CD4 T cell	0.0535276	0.49471
POR	Effector memeory CD8 T cell	-0.164395	0.0348569	**
POR	Eosinophil	0.0060161	0.938869
POR	Gamma delta T cell	-0.06607	0.399142
POR	Immature B cell	-0.113002	0.14842
POR	Immature dendritic cell	0.0273288	0.727509
POR	Macrophage	-0.0142548	0.8558
POR	Mast cell	0.0617049	0.431083
POR	Memory B cell	-0.0401517	0.60862
POR	Monocyte	-0.053939	0.491394
POR	Myeloid derived suppressor cell	-0.0170846	0.827582
POR	Natural killer cell	0.0867149	0.268081
POR	Natural killer T cell	-0.0501002	0.522786
POR	Neutrophil	0.104288	0.182511
POR	Plasmacytoid dendritic cell	0.0701146	0.370844
POR	Regulatory T cell	0.0757353	0.333628
POR	T follicular helper cell	-0.0525713	0.502462
POR	Type 1 T helper cell	0.0489702	0.532217
POR	Type 17 T helper cell	0.083584	0.285808
POR	Type 2 T helper cell	0.128231	0.100712
PTGS2	Activated B cell	-0.017222	0.826217
PTGS2	Activated CD4 T cell	-0.00602945	0.938734
PTGS2	Activated CD8 T cell	-0.0451607	0.564626
PTGS2	Activated dendritic cell	-0.0620109	0.428798
PTGS2	CD56bright natural killer cell	-0.00376139	0.961757
PTGS2	CD56dim natural killer cell	-0.0544694	0.487137
PTGS2	Central memory CD4 T cell	-0.0662785	0.397653
PTGS2	Central memory CD8 T cell	-0.0411977	0.59931
PTGS2	Effector memeory CD4 T cell	-0.0489822	0.532115
PTGS2	Effector memeory CD8 T cell	0.015274	0.845614
PTGS2	Eosinophil	0.0307337	0.695152
PTGS2	Gamma delta T cell	-0.0073625	0.925224
PTGS2	Immature B cell	0.00625786	0.936418
PTGS2	Immature dendritic cell	-0.166979	0.0320613	**
PTGS2	Macrophage	-0.047191	0.547236
PTGS2	Mast cell	0.0403441	0.606903
PTGS2	Memory B cell	0.0335106	0.669162
PTGS2	Monocyte	-0.0541234	0.489912
PTGS2	Myeloid derived suppressor cell	-0.0359834	0.646342
PTGS2	Natural killer cell	-0.219124	0.00468768	***
PTGS2	Natural killer T cell	-0.0571502	0.465927
PTGS2	Neutrophil	-0.0142305	0.856043
PTGS2	Plasmacytoid dendritic cell	-0.00735983	0.925251
PTGS2	Regulatory T cell	-0.0833076	0.28741
PTGS2	T follicular helper cell	-0.137599	0.077993	*
PTGS2	Type 1 T helper cell	-0.0318369	0.684782
PTGS2	Type 17 T helper cell	-0.0222825	0.776347
PTGS2	Type 2 T helper cell	-0.121785	0.119168
Riskscore	Activated B cell	0.0823891	0.292776
Riskscore	Activated CD4 T cell	0.0687602	0.38018
Riskscore	Activated CD8 T cell	0.0492961	0.529488
Riskscore	Activated dendritic cell	0.0493949	0.528662
Riskscore	CD56bright natural killer cell	-0.025563	0.744485
Riskscore	CD56dim natural killer cell	0.0664681	0.396301
Riskscore	Central memory CD4 T cell	0.125328	0.108723
Riskscore	Central memory CD8 T cell	0.0169984	0.828439
Riskscore	Effector memeory CD4 T cell	0.0824754	0.292269
Riskscore	Effector memeory CD8 T cell	-0.0625785	0.424576
Riskscore	Eosinophil	-0.0965728	0.217219
Riskscore	Gamma delta T cell	-0.0595918	0.447059
Riskscore	Immature B cell	-0.0069404	0.9295
Riskscore	Immature dendritic cell	0.185895	0.0168216	**
Riskscore	Macrophage	0.0277402	0.723572
Riskscore	Mast cell	0.0284108	0.717172
Riskscore	Memory B cell	-0.00271953	0.972345
Riskscore	Monocyte	0.0896348	0.252237
Riskscore	Myeloid derived suppressor cell	0.164819	0.0343844	**
Riskscore	Natural killer cell	-0.0223038	0.776138
Riskscore	Natural killer T cell	-0.0578954	0.460122
Riskscore	Neutrophil	-0.0367497	0.639336
Riskscore	Plasmacytoid dendritic cell	0.0777763	0.320727
Riskscore	Regulatory T cell	0.0122085	0.876321
Riskscore	T follicular helper cell	0.0174899	0.823558
Riskscore	Type 1 T helper cell	-0.00491011	0.950091
Riskscore	Type 17 T helper cell	0.0801459	0.30616
Riskscore	Type 2 T helper cell	-0.052695	0.501456
SLC1A5	Activated B cell	0.019643	0.802259
SLC1A5	Activated CD4 T cell	-0.0258996	0.741239
SLC1A5	Activated CD8 T cell	-0.116729	0.135407
SLC1A5	Activated dendritic cell	-0.00744797	0.924359
SLC1A5	CD56bright natural killer cell	-0.0107098	0.891404
SLC1A5	CD56dim natural killer cell	-0.0722117	0.35667
SLC1A5	Central memory CD4 T cell	0.0620656	0.42839
SLC1A5	Central memory CD8 T cell	-0.00158416	0.983888
SLC1A5	Effector memeory CD4 T cell	0.164026	0.0352722	**
SLC1A5	Effector memeory CD8 T cell	-0.133046	0.0884572	*
SLC1A5	Eosinophil	0.123172	0.114989
SLC1A5	Gamma delta T cell	0.0314802	0.688128
SLC1A5	Immature B cell	0.012668	0.871706
SLC1A5	Immature dendritic cell	0.074453	0.341901
SLC1A5	Macrophage	0.162237	0.0373483	**
SLC1A5	Mast cell	-0.0138194	0.860159
SLC1A5	Memory B cell	-0.0643817	0.411325
SLC1A5	Monocyte	0.0804477	0.304336
SLC1A5	Myeloid derived suppressor cell	-0.0256689	0.743463
SLC1A5	Natural killer cell	-0.110966	0.155917
SLC1A5	Natural killer T cell	-0.173136	0.026156	**
SLC1A5	Neutrophil	0.0969994	0.215185
SLC1A5	Plasmacytoid dendritic cell	0.0494296	0.528371
SLC1A5	Regulatory T cell	-0.0124783	0.87361
SLC1A5	T follicular helper cell	-0.0762135	0.330576
SLC1A5	Type 1 T helper cell	-0.00174979	0.982204
SLC1A5	Type 17 T helper cell	-0.0203029	0.795759
SLC1A5	Type 2 T helper cell	-0.30919	5.32495e-05	***
SLC38A1	Activated B cell	0.0578027	0.460842
SLC38A1	Activated CD4 T cell	-0.0389122	0.619736
SLC38A1	Activated CD8 T cell	-0.0502364	0.521654
SLC38A1	Activated dendritic cell	-0.0612828	0.434248
SLC38A1	CD56bright natural killer cell	-0.0588037	0.453101
SLC38A1	CD56dim natural killer cell	-0.0230198	0.769151
SLC38A1	Central memory CD4 T cell	0.0468597	0.550056
SLC38A1	Central memory CD8 T cell	-0.0618572	0.429945
SLC38A1	Effector memeory CD4 T cell	-0.0691983	0.377144
SLC38A1	Effector memeory CD8 T cell	0.0203804	0.794997
SLC38A1	Eosinophil	-0.05181	0.508679
SLC38A1	Gamma delta T cell	0.0357011	0.648931
SLC38A1	Immature B cell	-0.052216	0.505359
SLC38A1	Immature dendritic cell	0.084332	0.281503
SLC38A1	Macrophage	-0.00685491	0.930366
SLC38A1	Mast cell	-0.101333	0.19529
SLC38A1	Memory B cell	0.0043865	0.955407
SLC38A1	Monocyte	0.103729	0.18488
SLC38A1	Myeloid derived suppressor cell	0.0198588	0.800131
SLC38A1	Natural killer cell	-0.0562472	0.473014
SLC38A1	Natural killer T cell	-0.090511	0.247611
SLC38A1	Neutrophil	-0.0535969	0.49415
SLC38A1	Plasmacytoid dendritic cell	-0.014936	0.848989
SLC38A1	Regulatory T cell	-0.0632864	0.419345
SLC38A1	T follicular helper cell	-0.0790906	0.312593
SLC38A1	Type 1 T helper cell	-0.108845	0.164028
SLC38A1	Type 17 T helper cell	-0.118826	0.128478
SLC38A1	Type 2 T helper cell	-0.0491522	0.530691
VDAC2	Activated B cell	-0.0620092	0.42881
VDAC2	Activated CD4 T cell	0.00802902	0.918477
VDAC2	Activated CD8 T cell	-0.0865494	0.268999
VDAC2	Activated dendritic cell	0.107213	0.170481
VDAC2	CD56bright natural killer cell	0.011399	0.884462
VDAC2	CD56dim natural killer cell	0.0410253	0.600839
VDAC2	Central memory CD4 T cell	-0.0386357	0.622227
VDAC2	Central memory CD8 T cell	-0.0105255	0.893262
VDAC2	Effector memeory CD4 T cell	-0.0328574	0.675241
VDAC2	Effector memeory CD8 T cell	-0.0316125	0.686887
VDAC2	Eosinophil	0.0231975	0.767419
VDAC2	Gamma delta T cell	0.0512142	0.513572
VDAC2	Immature B cell	-0.0910654	0.244715
VDAC2	Immature dendritic cell	0.079649	0.309178
VDAC2	Macrophage	0.0744277	0.342066
VDAC2	Mast cell	0.113389	0.147025
VDAC2	Memory B cell	0.0402747	0.607523
VDAC2	Monocyte	0.0343227	0.661633
VDAC2	Myeloid derived suppressor cell	-0.0934546	0.232503
VDAC2	Natural killer cell	0.0676529	0.387917
VDAC2	Natural killer T cell	-0.0611894	0.434951
VDAC2	Neutrophil	0.0345485	0.659545
VDAC2	Plasmacytoid dendritic cell	0.0676609	0.387861
VDAC2	Regulatory T cell	-0.0540753	0.490298
VDAC2	T follicular helper cell	-0.0244985	0.75478
VDAC2	Type 1 T helper cell	-0.0301632	0.700537
VDAC2	Type 17 T helper cell	-0.0116969	0.881465
VDAC2	Type 2 T helper cell	0.190021	0.0145006	**
